# Supplementary material for: Contribution of genetic and epigenetic changes to escape from X-chromosome inactivation
Source: Epigenetics Chromatin. 2021 Jun 29;14:30. doi: 10.1186/s13072-021-00404-9 (PMC8244145; doi:10.1186/s13072-021-00404-9)
Supplement: Supplementary file 2 — Additional file2: Table S1. List of samples used. See additional files. For CEMT samples, tissue was annotated to combine samples from related areas. Columns D through L refer to the availability of the dataset for each sample. Patient health status and sample disease are the annotations done by CEMT. CREST samples were only used for the epigenetic predictor and only samples with all datasets available were included here. [file 13072_2021_404_MOESM2_ESM.xlsx]

## Sheet: CEMTsamples
sample	sex	tissue	H3K4me1	H3K4me3	H3K9me3	H3K27ac	H3K27me3	H3K36me3	WGBS	XiXa	expression	PatientHealthStatus	SampleDisease	XIST Expression
CEMT129	male	tonsils	PRESENT	PRESENT	PRESENT	PRESENT	PRESENT	PRESENT	MISSING	MISSING	PRESENT	Unknown	None	0.0122689
CEMT130	female	thyroid	PRESENT	PRESENT	PRESENT	PRESENT	PRESENT	PRESENT	PRESENT	MISSING	MISSING	Thyroid Goiter	None	#N/A
CEMT131	female	thyroid	PRESENT	PRESENT	PRESENT	PRESENT	PRESENT	PRESENT	PRESENT	MISSING	MISSING	Thyroid Goiter	Thyroid Goiter	#N/A
CEMT132	female	thyroid	PRESENT	PRESENT	MISSING	PRESENT	PRESENT	PRESENT	PRESENT	MISSING	MISSING	Thyroid Goiter	None	#N/A
CEMT133	female	thyroid	PRESENT	PRESENT	PRESENT	PRESENT	PRESENT	PRESENT	PRESENT	MISSING	MISSING	Thyroid Goiter	Thyroid Goiter	#N/A
CEMT134	male	tonsils	PRESENT	PRESENT	PRESENT	PRESENT	PRESENT	PRESENT	PRESENT	MISSING	PRESENT	Healthy	None	0.00822821
CEMT135	male	tonsils	PRESENT	PRESENT	PRESENT	PRESENT	PRESENT	PRESENT	MISSING	MISSING	PRESENT	Healthy	None	0.00806908
CEMT138	male	tonsils	PRESENT	PRESENT	MISSING	PRESENT	PRESENT	PRESENT	PRESENT	MISSING	PRESENT	Healthy	None	0.00967396
CEMT147	male	blood	PRESENT	PRESENT	PRESENT	PRESENT	PRESENT	PRESENT	PRESENT	MISSING	PRESENT	Healthy	None	0.0154847
CEMT149	female	blood	PRESENT	PRESENT	MISSING	PRESENT	PRESENT	PRESENT	PRESENT	MISSING	PRESENT	Healthy	None	112.074
CEMT150	male	blood	PRESENT	PRESENT	MISSING	PRESENT	PRESENT	PRESENT	PRESENT	MISSING	PRESENT	Healthy	None	0.00622999
CEMT152	female	blood	PRESENT	PRESENT	MISSING	PRESENT	PRESENT	PRESENT	PRESENT	MISSING	PRESENT	Healthy	None	183.163
CEMT153	male	blood	PRESENT	PRESENT	PRESENT	PRESENT	PRESENT	PRESENT	PRESENT	MISSING	MISSING	Healthy	None	#N/A
CEMT35	female	breast	PRESENT	PRESENT	MISSING	PRESENT	PRESENT	PRESENT	PRESENT	MISSING	PRESENT	Unknown	None	128.578
CEMT36	female	breast	PRESENT	PRESENT	MISSING	PRESENT	PRESENT	PRESENT	PRESENT	MISSING	PRESENT	Unknown	None	134.317
CEMT37	female	breast	PRESENT	PRESENT	PRESENT	PRESENT	PRESENT	PRESENT	PRESENT	MISSING	PRESENT	Unknown	None	126.28
CEMT38	female	breast	PRESENT	PRESENT	PRESENT	PRESENT	PRESENT	PRESENT	PRESENT	MISSING	PRESENT	Unknown	None	115.273
CEMT47	male	brain	PRESENT	PRESENT	PRESENT	PRESENT	PRESENT	PRESENT	PRESENT	MISSING	MISSING	Brain Oligodendroglioma-Anaplastic	Brain Oligodendroglioma-Anaplastic	#N/A
CEMT50	male	colon	PRESENT	PRESENT	PRESENT	PRESENT	PRESENT	PRESENT	PRESENT	MISSING	PRESENT	Large Intestine Diverticulitis	None	0
CEMT51	male	colon	PRESENT	PRESENT	PRESENT	PRESENT	PRESENT	PRESENT	PRESENT	MISSING	PRESENT	Large Intestine Diverticulitis	None	0
CEMT52	male	colon	PRESENT	PRESENT	PRESENT	PRESENT	PRESENT	PRESENT	PRESENT	MISSING	PRESENT	Large Intestine Adenoma	None	0.0031756
CEMT53	female	colon	PRESENT	PRESENT	PRESENT	PRESENT	PRESENT	PRESENT	PRESENT	MISSING	PRESENT	Large Intestine Adenocarcinoma	None	43.4393
CEMT54	female	colon	PRESENT	PRESENT	PRESENT	PRESENT	PRESENT	PRESENT	PRESENT	MISSING	PRESENT	Large Intestine Adenocarcinoma	None	8.18801
CEMT55	female	colon	PRESENT	PRESENT	PRESENT	PRESENT	PRESENT	PRESENT	PRESENT	MISSING	PRESENT	Large Intestine Adenocarcinoma	None	44.211
CEMT56	female	colon	PRESENT	PRESENT	PRESENT	PRESENT	PRESENT	PRESENT	PRESENT	MISSING	PRESENT	Large Intestine Carcinoma	None	56.3892
CEMT57	female	colon	PRESENT	PRESENT	PRESENT	PRESENT	PRESENT	PRESENT	PRESENT	MISSING	PRESENT	Large Intestine Carcinoma	None	32.7914
CEMT58	female	colon	PRESENT	PRESENT	PRESENT	PRESENT	PRESENT	PRESENT	PRESENT	MISSING	PRESENT	Large Intestine Adenocarcinoma	None	48.9568
CEMT59	female	colon	PRESENT	PRESENT	PRESENT	PRESENT	PRESENT	PRESENT	PRESENT	MISSING	PRESENT	Large Intestine Adenocarcinoma	None	33.3681
CEMT60	male	colon	PRESENT	PRESENT	PRESENT	PRESENT	PRESENT	PRESENT	PRESENT	MISSING	PRESENT	Large Intestine Adenocarcinoma	None	0.0045045
CEMT61	male	colon	PRESENT	PRESENT	PRESENT	PRESENT	PRESENT	PRESENT	PRESENT	MISSING	PRESENT	Large Intestine Adenocarcinoma	None	0.0016627
CEMT62	male	colon	PRESENT	PRESENT	PRESENT	PRESENT	PRESENT	PRESENT	PRESENT	MISSING	PRESENT	Large Intestine Adenoma	Large Intestine Adenoma	0.0330394
CEMT63	female	colon	PRESENT	PRESENT	PRESENT	PRESENT	PRESENT	PRESENT	PRESENT	MISSING	PRESENT	Large Intestine-Colon Adenocarcinoma	Large Intestine-Colon Adenocarcinoma	28.5232
CEMT64	female	colon	PRESENT	PRESENT	PRESENT	PRESENT	PRESENT	PRESENT	PRESENT	MISSING	PRESENT	Large Intestine-Colon Adenocarcinoma	Large Intestine-Colon Adenocarcinoma	2.39509
CEMT65	female	colon	PRESENT	PRESENT	PRESENT	PRESENT	PRESENT	PRESENT	PRESENT	MISSING	PRESENT	Large Intestine-Colon Carcinoma	Large Intestine-Colon Carcinoma	32.0639
CEMT66	female	colon	PRESENT	PRESENT	PRESENT	PRESENT	PRESENT	PRESENT	MISSING	MISSING	PRESENT	Large Intestine-Colon Adenocarcinoma	Large Intestine-Colon Adenocarcinoma	41.8534
CEMT67	unknown	colon	PRESENT	PRESENT	PRESENT	PRESENT	PRESENT	PRESENT	PRESENT	MISSING	PRESENT	Large Intestine-Colon Adenocarcinoma	Large Intestine-Colon Adenocarcinoma	0.00125101
CEMT68	female	colon	PRESENT	PRESENT	PRESENT	PRESENT	PRESENT	PRESENT	PRESENT	MISSING	PRESENT	Large Intestine Diverticulitis	Large Intestine Diverticulitis	44.3333
CEMT72	female	colon	PRESENT	PRESENT	PRESENT	PRESENT	PRESENT	PRESENT	PRESENT	MISSING	PRESENT	Large Intestine Diverticulitis	None	27.3904
CEMT73	male	brain	PRESENT	PRESENT	PRESENT	PRESENT	PRESENT	PRESENT	PRESENT	MISSING	PRESENT	Brain Oligodendroglioma	Brain Oligodendroglioma	0.0119719
CEMT74	male	brain	PRESENT	PRESENT	PRESENT	PRESENT	PRESENT	PRESENT	PRESENT	MISSING	PRESENT	Brain Oligodendroglioma	Brain Oligodendroglioma	0.108177
CEMT75	male	brain	PRESENT	PRESENT	PRESENT	PRESENT	PRESENT	PRESENT	PRESENT	MISSING	PRESENT	Brain Oligodendroglioma-Anaplastic	Brain Oligodendroglioma-Anaplastic	0.00462121
CEMT76	female	brain	PRESENT	PRESENT	PRESENT	PRESENT	PRESENT	PRESENT	PRESENT	MISSING	PRESENT	Brain Oligodendroglioma	Brain Oligodendroglioma	81.6346
CEMT78	male	brain	PRESENT	PRESENT	PRESENT	PRESENT	PRESENT	PRESENT	PRESENT	MISSING	PRESENT	Brain Oligodendroglioma	Brain Oligodendroglioma	0.0433142
CEMT79	male	brain	PRESENT	PRESENT	PRESENT	PRESENT	PRESENT	PRESENT	PRESENT	MISSING	PRESENT	Brain Oligodendroglioma	Brain Oligodendroglioma	0.00947799
CEMT81	female	brain	PRESENT	PRESENT	PRESENT	PRESENT	PRESENT	PRESENT	PRESENT	MISSING	PRESENT	Brain Oligodendroglioma-Anaplastic	Brain Oligodendroglioma-Anaplastic	73.8672
CEMT86	female	thyroid	PRESENT	PRESENT	PRESENT	PRESENT	PRESENT	PRESENT	PRESENT	MISSING	PRESENT	Thyroid Carcinoma - Papillary-Classical	None	96.2824
CEMT87	female	thyroid	PRESENT	PRESENT	PRESENT	PRESENT	PRESENT	PRESENT	PRESENT	MISSING	PRESENT	Thyroid Carcinoma - Papillary-Classical	Thyroid Carcinoma - Papillary-Classical	73.35
CEMT88	female	thyroid	PRESENT	PRESENT	PRESENT	PRESENT	PRESENT	PRESENT	PRESENT	MISSING	PRESENT	Thyroid Papillary Carcinoma	None	101.895
CEMT89	female	thyroid	PRESENT	PRESENT	PRESENT	PRESENT	PRESENT	PRESENT	PRESENT	MISSING	PRESENT	Thyroid Tumor	Thyroid Papillary Carcinoma	71.6738
CEMT90	female	thyroid	PRESENT	PRESENT	PRESENT	PRESENT	PRESENT	PRESENT	PRESENT	MISSING	PRESENT	Thyroid Papillary Carcinoma	None	47.1145
CEMT91	female	thyroid	PRESENT	PRESENT	PRESENT	PRESENT	PRESENT	PRESENT	PRESENT	MISSING	PRESENT	Thyroid Papillary Carcinoma	Thyroid Papillary Carcinoma	30.4041
CEMT94	male	blood	PRESENT	PRESENT	PRESENT	PRESENT	PRESENT	PRESENT	PRESENT	MISSING	MISSING	Blood Leukemia-Chronic lymphocytic leukemia	Blood Leukemia-Chronic lymphocytic leukemia	#N/A
CEMT95	male	blood	PRESENT	PRESENT	PRESENT	PRESENT	PRESENT	PRESENT	PRESENT	MISSING	MISSING	Blood Leukemia-Chronic lymphocytic leukemia	Blood Leukemia-Chronic lymphocytic leukemia	#N/A
CEMT96	male	blood	PRESENT	MISSING	MISSING	PRESENT	PRESENT	PRESENT	PRESENT	MISSING	MISSING	Blood Leukemia-Chronic lymphocytic leukemia	Blood Leukemia-Chronic lymphocytic leukemia	#N/A
CEMT97	male	blood	PRESENT	MISSING	MISSING	PRESENT	PRESENT	PRESENT	PRESENT	MISSING	PRESENT	Blood Leukemia-Chronic lymphocytic leukemia	Blood Leukemia-Chronic lymphocytic leukemia	0.0273257
CEMT98	female	thyroid	PRESENT	MISSING	MISSING	PRESENT	PRESENT	PRESENT	PRESENT	MISSING	PRESENT	Thyroid Goiter	None	175.691
CEMT99	female	thyroid	PRESENT	MISSING	MISSING	PRESENT	PRESENT	PRESENT	MISSING	MISSING	PRESENT	Thyroid Goiter	Thyroid Goiter	205.546
CEMT43	female	thyroid	PRESENT	PRESENT	PRESENT	PRESENT	PRESENT	PRESENT	PRESENT	MISSING	PRESENT	Thyroid Adenoma-Follicular	Thyroid Adenoma-Follicular	35.4269
CEMT7	female	breast	PRESENT	PRESENT	PRESENT	PRESENT	PRESENT	PRESENT	PRESENT	PRESENT	PRESENT	NA	Mammary gland-Breast Fibrocystic Disease	54.6865
CEMT40	female	thyroid	PRESENT	PRESENT	PRESENT	PRESENT	PRESENT	PRESENT	PRESENT	MISSING	PRESENT	Thyroid Adenoma-Follicular	None	228.301
CEMT42	female	thyroid	PRESENT	PRESENT	PRESENT	PRESENT	PRESENT	PRESENT	PRESENT	MISSING	PRESENT	Thyroid Adenoma-Follicular	None	158.875
CEMT19	female	brain	PRESENT	PRESENT	PRESENT	PRESENT	PRESENT	PRESENT	PRESENT	MISSING	PRESENT	Brain-Temporal lobe-Left Oligodendroglioma	Brain-Temporal lobe-Left Oligodendroglioma	109.325
CEMT23	female	brain	PRESENT	PRESENT	PRESENT	PRESENT	PRESENT	PRESENT	PRESENT	MISSING	PRESENT	Brain Glioblastoma Multiforme	Brain Glioblastoma Multiforme	74.5564
CEMT25	female	blood	PRESENT	PRESENT	PRESENT	PRESENT	PRESENT	PRESENT	PRESENT	PRESENT	PRESENT	Blood-Peripheral Leukemia-Chronic lymphocytic leukemia	Blood-Peripheral Leukemia-Chronic lymphocytic leukemia	22.2146
CEMT28	female	blood	PRESENT	PRESENT	PRESENT	PRESENT	PRESENT	PRESENT	PRESENT	PRESENT	PRESENT	Blood-Peripheral Leukemia-Chronic lymphocytic leukemia	Blood-Peripheral Leukemia-Chronic lymphocytic leukemia	37.6994
CEMT8	female	breast	PRESENT	PRESENT	PRESENT	PRESENT	PRESENT	PRESENT	PRESENT	PRESENT	PRESENT	NA	None	17.7265
CEMT9	female	breast	PRESENT	PRESENT	PRESENT	PRESENT	PRESENT	PRESENT	PRESENT	PRESENT	PRESENT	NA	None	23.6059
CEMT30	female	blood	PRESENT	PRESENT	PRESENT	PRESENT	PRESENT	PRESENT	PRESENT	PRESENT	PRESENT	Blood-Peripheral Leukemia-Chronic lymphocytic leukemia	Blood-Peripheral Leukemia-Chronic lymphocytic leukemia	24.0097
CEMT41	female	thyroid	PRESENT	PRESENT	PRESENT	PRESENT	PRESENT	PRESENT	PRESENT	PRESENT	PRESENT	Thyroid Adenoma-Follicular	Thyroid Adenoma-Follicular	275.477
CEMT5	female	blood	PRESENT	PRESENT	PRESENT	PRESENT	PRESENT	PRESENT	PRESENT	PRESENT	PRESENT	Diseased	Blood-Peripheral Leukemia-Chronic lymphocytic leukemia	185.783
CEMT33	female	colon	PRESENT	PRESENT	PRESENT	PRESENT	PRESENT	PRESENT	PRESENT	MISSING	PRESENT	Large Intestine-Colon Cancer	None	177.98
CEMT21	male	brain	PRESENT	MISSING	PRESENT	PRESENT	PRESENT	PRESENT	PRESENT	MISSING	PRESENT	Brain-Frontal Lobe-Left Glioblastoma Multiforme-Oligodendroglial component	Brain-Frontal Lobe-Left Glioblastoma Multiforme-Oligodendroglial component	0.0225489
CEMT22	male	brain	PRESENT	MISSING	PRESENT	PRESENT	PRESENT	PRESENT	PRESENT	MISSING	PRESENT	Brain Oligodendroglioma-Anaplastic	Brain Oligodendroglioma-Anaplastic	0.0140856
CEMT26	male	blood	PRESENT	MISSING	PRESENT	PRESENT	PRESENT	PRESENT	PRESENT	MISSING	PRESENT	Blood-Peripheral Leukemia-Chronic lymphocytic leukemia	Blood-Peripheral Leukemia-Chronic lymphocytic leukemia	0.0543179
CEMT27	male	blood	PRESENT	MISSING	PRESENT	PRESENT	PRESENT	PRESENT	PRESENT	MISSING	PRESENT	Blood-Peripheral Leukemia-Chronic lymphocytic leukemia	Blood-Peripheral Leukemia-Chronic lymphocytic leukemia	0
CEMT29	male	blood	PRESENT	MISSING	PRESENT	PRESENT	PRESENT	PRESENT	PRESENT	MISSING	PRESENT	Blood-Peripheral Leukemia-Chronic lymphocytic leukemia	Blood-Peripheral Leukemia-Chronic lymphocytic leukemia	0
CEMT31	male	blood	PRESENT	MISSING	PRESENT	PRESENT	PRESENT	PRESENT	PRESENT	MISSING	PRESENT	Blood Leukemia - Chronic Myeloid	Blood Leukemia - Chronic Myeloid	0.0141684
CEMT34	male	colon	PRESENT	MISSING	PRESENT	PRESENT	PRESENT	PRESENT	PRESENT	MISSING	PRESENT	Large Intestine-Colon Cancer	None	0.0226862
CEMT44	male	thyroid	PRESENT	MISSING	PRESENT	PRESENT	PRESENT	PRESENT	PRESENT	MISSING	PRESENT	Thyroid Goiter	None	0.00427368
CEMT45	male	thyroid	PRESENT	PRESENT	PRESENT	PRESENT	PRESENT	PRESENT	PRESENT	MISSING	PRESENT	Thyroid Goiter	Thyroid Goiter	0.00578131
CEMT4	male	blood	PRESENT	MISSING	PRESENT	PRESENT	PRESENT	PRESENT	PRESENT	MISSING	PRESENT	Diseased	Blood-Peripheral Leukemia-Chronic lymphocytic leukemia	0.00295463
CEMT6	male	blood	PRESENT	MISSING	PRESENT	PRESENT	PRESENT	PRESENT	PRESENT	MISSING	PRESENT	Diseased	Blood-Peripheral Leukemia-Chronic lymphocytic leukemia	0.000570155

## Sheet: CRESTsamples
sample	sex	tissue
HPC20	Female	hepatocytes
HPC27	Female	hepatocytes
HPC28	Female	hepatocytes
HPC17	Male	hepatocytes
HPC25	Male	hepatocytes
HPC35	Male	hepatocytes
HPC6	Male	hepatocytes
HPC8	Male	hepatocytes
COC15	Female	Normal human colon absorptive epithelial cells
COC21	Female	Normal human colon absorptive epithelial cells
COC22	Female	Normal human colon absorptive epithelial cells
COC5	Female	Normal human colon absorptive epithelial cells
COC7	Female	Normal human colon absorptive epithelial cells
COC8	Female	Normal human colon absorptive epithelial cells
COC11	Male	Normal human colon absorptive epithelial cells
COC14	Male	Normal human colon absorptive epithelial cells
COC16	Male	Normal human colon absorptive epithelial cells
COC20	Male	Normal human colon absorptive epithelial cells
COC4	Male	Normal human colon absorptive epithelial cells
COC6	Male	Normal human colon absorptive epithelial cells
