# Supplementary material for: Contribution of genetic and epigenetic changes to escape from X-chromosome inactivation
Source: Epigenetics Chromatin. 2021 Jun 29;14:30. doi: 10.1186/s13072-021-00404-9 (PMC8244145; doi:10.1186/s13072-021-00404-9)
Supplement: Supplementary file 3 — Additional file3: Table S2. Comparison of histone marks between sex and XCI status. See additional files. The first sheet shows BH adjusted p-values comparing female vs male and escape genes vs those subject to XCI per mark in CEMT with our meta-status and Xi/Xa expression based XCI status calls, along with CREST data with meta-status calls and CEMT data at enhancers with meta-status calls of linked genes. T-tests comparing Xi:Xa ratio per XCI status per dataset are shown on the right. The 2nd sheet shows the median value per mark with each sex and XCI status on the left and on the right shows the Xi/Xa ratio and log2 fold change per mark calculated based off of that median. [file 13072_2021_404_MOESM3_ESM.xlsx]

## Sheet: adjusted p-values
		promoters			enhancers			enhancers							Promoters			enhancers			enhancers
		CEMT		CREST	CEMT			CREST							CEMT		CREST	CEMT			CREST
		meta-status	Xi/Xa status	meta-status	meta-status			meta-status			color on Figure 1a				meta-status	Xi/Xa status	meta-status	meta-status			meta-status
		all			all	genic	intergenic	all	genic	intergenic					all			all	genic	intergenic	all	genic	intergenic
genes escape XCI, Male vs Female	H3K4me1	4.55889e-09	0.0250287	2.88729e-20	3.68715e-11	1.9342e-06	9.41247e-08	4.62311e-123	2.18665e-28	2.30901e-97			Xi/Xa, genes escaping vs subject to XCI	H3K4me1	1.13119e-08	0.00934481	0.0308319	0.825813	0.0127672	0.582101	0.839872	0.52734	0.584172
	H3K4me3	4.54445e-07	1.16732e-05	7.87618e-06	0.000326011	4.86715e-05	0.0121562	2.03686e-21	3.17483e-05	1.72793e-17				H3K4me3	6.60443e-15	2.16395e-13	0.304962	0.675272	0.451598	0.692127	0.0364681	0.0199795	0.0786028
	H3K9me3	5.2413e-06	0.00300235	2.56475e-23	2.32125e-84	1.45626e-28	1.93869e-60	2.30644e-193	2.54459e-36	1.62929e-158				H3K9me3	0.00982458	0.00529101	0.460161	4.23268e-10	3.10153e-12	1.33404e-07	0.97998	0.844995	0.814958
	H3K27ac	0.000795192	0.0139409	0.0253732	0.00251049	0.0645792	0.00102346	3.36504e-26	7.67574e-07	9.64579e-21				H3K27ac	0.000263903	0.278778	0.370459	0.0770149	0.149914	0.0426953	0.0171968	0.133015	0.0468433
	H3K27me3	3.77876e-07	0.000227077	5.82561e-19	1.30342e-187	1.22278e-30	3.13678e-157	5.56076e-223	1.21019e-44	2.79843e-180				H3K27me3	2.36286e-15	1.54776e-24	0.0869669	0.00227359	0.126084	0.006194	0.973696	0.149722	0.836009
	H3K36me3	0.0112082	0.239537	1.74342e-07	3.5928e-07	0.000149072	8.80807e-06	4.30738e-68	6.97795e-13	1.60152e-56				H3K36me3	0.042446	0.0630267	0.242554	0.027005	0.0113311	0.0378572	0.0433267	0.72716	0.0493018
	DNAme	0.948062	0.560476	0.532375	9.68711e-08	1.16666e-08	2.0426e-05	0.00214779	0.0389748	0.0163405				DNAme	2.91945e-42	9.40165e-15	3.38663e-43	0.00039562	3.62007e-24	2.50048e-06	8.57504e-09	3.63287e-05	0.000287682
	expression	0.736908	0.7728	0.638357										expression	0.21808	0.317026	0.353435
genes subject to XCI, Male vs Female	H3K4me1	1.99155e-09	2.27001e-09	6.13543e-129	5.88327e-74	1.00698e-06	1.80365e-79	0	3.39017e-202	0			Xi=Xa, genes escaping XCI	H3K4me1	0.083913	1.73224e-15	0.0209647	2.28026e-16	2.02991e-40	1.09804e-10	0.912312	0.310602	0.984708
	H3K4me3	4.54445e-07	1.68869e-05	6.96316e-14	7.84943e-10	1.64914e-08	1.0467e-09	3.6863e-87	5.39005e-19	1.809e-73				H3K4me3	0.0444821	0.168408	0.0303802	0.0939874	0.137872	0.0160227	0.111345	0.282081	0.144921
	H3K9me3	2.23692e-170	1.93308e-136	0	0	0	0	0	1.759294e-318	0				H3K9me3	0.108246	0.154658	0.000270498	4.07123e-09	7.3521e-14	1.1613e-06	2.68903e-06	0.0954549	1.33353e-05
	H3K27ac	7.28633e-05	0.000617889	1.14951e-09	3.10705e-14	0.0918262	8.5752e-32	5.619e-134	5.08833e-31	3.18904e-105				H3K27ac	4.75631e-08	0.809023	0.441774	5.37355e-05	2.60802e-44	0.013496	0.157845	0.0755706	0.310602
	H3K27me3	5.23923e-276	2.27855e-255	0	0	0	0	0	0	0				H3K27me3	3.41374e-09	0.000439357	0.000459176	3.10306e-20	1.42872e-26	1.56715e-13	5.35956e-08	3.48934e-12	2.69419e-06
	H3K36me3	4.55889e-09	2.80855e-07	2.37552e-89	1.12136e-52	1.52113e-22	1.76847e-34	0	1.47881e-76	1.878017e-311				H3K36me3	1.261e-21	8.58304e-22	0.0105723	0.000383867	3.63711e-13	0.00633074	0.984708	3.57062e-05	0.750607
	DNAme	1.47556e-161	3.26314e-134	6.09506e-162	5.81447e-67	9.92872e-224	2.53084e-06	5.98005e-49	1.56196e-27	5.01211e-26				DNAme	0.808329	9.4834e-08	3.64204e-06	1.66744e-38	1.04056e-23	9.53297e-20	2.6322e-05	0.415057	1.61817e-05
	expression	0.257271	0.83067	0.760421										expression	0.691206	0.000265052	2.25705e-32
Females, escape genes vs subject genes	H3K4me1	0.0112082	0.0917514	0.080593	6.04071e-05	0.000245171	3.81364e-05	2.04299e-05	0.238006	1.16209e-07			Xi=Xa, genes subject to XCI	H3K4me1	8.87073e-15	2.59517e-213	0.113689	5.98605e-48	2.07622e-54	1.8581e-22	0.376937	0.72716	4.03508e-07
	H3K4me3	6.29111e-06	0.000120735	3.06903e-05	0.564191	1.11945e-06	0.828997	0.014009	0.157845	0.0163405				H3K4me3	3.05731e-154	1.90545e-143	0.739098	0.00101221	1.64087e-16	1.74602e-12	3.9599e-05	3.94723e-05	0.014009
	H3K9me3	0.0112082	0.00365979	0.00445137	1.92352e-07	4.23373e-11	0.105806	2.45848e-16	0.0163405	1.15829e-15				H3K9me3	0.00891982	0.00616672	1.15919e-09	2.59165e-95	4.48689e-167	1.86796e-59	1.38299e-25	4.64888e-10	4.41468e-17
	H3K27ac	6.04767e-06	0.00194636	0.00190907	0.0762252	8.09171e-06	0.0362287	0.0312606	0.0179632	0.16648				H3K27ac	1.09178e-23	4.43518e-16	0.45632	0.00121394	1.00392e-21	0.90363	5.10127e-42	5.88067e-16	1.95144e-28
	H3K27me3	0.0947991	1.88824e-06	3.06903e-05	3.65468e-19	7.24221e-05	8.67882e-15	1.0321e-40	4.80819e-05	3.16125e-38				H3K27me3	9.46057e-51	5.12765e-45	1.59504e-26	2.50395e-177	3.23813e-264	1.72639e-105	2.81986e-211	5.72988e-38	6.4996e-183
	H3K36me3	0.678001	0.00300235	0.760421	6.69943e-14	0.193477	1.28669e-14	0.225554	0.0152166	0.912312				H3K36me3	0.109361	0.415477	1.9049e-08	0.205631	2.54114e-18	0.849581	3.53807e-103	9.18142e-39	2.08384e-69
	DNAme	2.74958e-18	7.52132e-14	1.48081e-19	0.0258215	1.15934e-14	1.45435e-07	2.60742e-25	7.3159e-11	1.55031e-14				DNAme	0	0	3.73e-319	3.02576e-231	0	2.17415e-28	3.79159e-05	2.46746e-13	0.885782
	expression	0.523243	0.257721	0.399772										expression	0.210503	0.358273	0.481131
Males, escape genes vs subject genes	H3K4me1	7.28633e-05	0.520867	6.59742e-05	6.69248e-05	0.613725	4.00441e-09	1.2875e-06	0.800475	3.14162e-07
	H3K4me3	0.948062	0.954341	0.135686	0.229661	0.00822832	0.579515	0.0963105	0.552133	0.385585
	H3K9me3	0.00478609	0.00208697	0.230253	1.60582e-20	0.302958	8.16795e-20	1.2578e-08	0.567529	5.17171e-10			By meta-status, there are 102 transcripts which escape XCI and 993 transcripts which are subject to XCI included for these calculations.
	H3K27ac	0.00362708	0.0508701	0.0273744	0.078561	0.000850065	4.03657e-05	0.417059	0.168054	0.582958
	H3K27me3	0.260934	0.453522	0.0125128	2.33067e-05	0.899886	6.3432e-06	1.42722e-07	0.136223	1.62887e-07			There are 2695 genic enhancers, 170 match to genes escaping XCI and 1169 match to genes subject to XCI
	H3K36me3	0.948062	0.00365979	0.125866	1.00254e-12	0.329479	7.07422e-13	0.0139531	0.274116	0.000744884			There are 11565 intergenic enhancers, 866 match to genes escaping XCI and 3908 match to genes subject to XCI
	DNAme	0.750067	0.804622	0.760421	1.55093e-05	0.187051	0.0224011	5.45507e-06	0.0157156	0.000186309
	expression	0.592958	0.189888	0.710524

## Sheet: median values
		CEMT		CREST	CEMT
		meta-status	Xi/Xa status	meta-status	meta-status								Xi:Xa ratio									Fold change
		promoters			enhancers
		all			all	genic	intergenic
females, escape genes	H3K4me1	6.114	5.686	0.46498	0.104875	0.162348	0.0933236			Xi:Xa ratio calculated as (female-male)/male		CEMT		CREST	CEMT					fold change(Xi:Xa) ratio calculated as log2(female-male)/male		CEMT		CREST	CEMT
	H3K4me3	33.866	32.338	2.36888	0.0237801	0.329802	0.0220101					meta-status	Xi/Xa status	meta-status	meta-status							meta-status	Xi/Xa status	meta-status	meta-status
	H3K9me3	2.94794	3.07226	0.443395	0.0567714	0.0560537	0.0571468					promoters			enhancers							promoters			enhancers
	H3K27ac	15.594	7.916	2.08574	0.0607349	0.199629	0.0542307					all			all	genic	intergenic					all			all	genic	intergenic
	H3K27me3	3.806	1.882	0.418631	0.11569	0.113945	0.11582			Xi genes escaping XCI	H3K4me1	0.90586	0.445716	1.07883	0.243795	0.359055	0.276682			Xi genes escaping XCI	H3K4me1	-0.142639	-1.1658	0.109466	-2.03626	-1.47773	-1.8537
	H3K36me3	3.91995	4.24471	0.220032	0.0583905	0.0511664	0.0607319				H3K4me3	1.17578	1.087	1.62667	0.304842	0.218253	0.35532				H3K4me3	0.233617	0.120346	0.701918	-1.71386	-2.19593	-1.49281
	DNAme	3.86338	1.44928	6.73077	65.1277	31.8579	68.4071				H3K9me3	1.01201	0.701296	1.63779	1.66586	2.18608	1.51121				H3K9me3	0.0172268	-0.511904	0.71175	0.73627	1.12835	0.595708
	expression	3.73028	5.38369	0.841813							H3K27ac	0.499423	-0.0959342	1.33643	0.281545	-0.0164258	0.277985				H3K27ac	-1.00167	#NUM!	0.418386	-1.82856	#NUM!	-1.84692
males, escape genes	H3K4me1	3.208	3.933	0.223674	0.0843184	0.119457	0.0730986				H3K27me3	3.47239	1.23515	2.42714	3.19051	5.50881	2.76919				H3K27me3	1.79593	0.304691	1.27926	1.67379	2.46174	1.46946
	H3K4me3	15.565	15.495	0.90186	0.0182245	0.270717	0.0162398				H3K36me3	0.692976	0.45235	0.771807	0.317152	0.394717	0.307285				H3K36me3	-0.529122	-1.14449	-0.373687	-1.65675	-1.34111	-1.70235
	H3K9me3	1.46517	1.80584	0.168093	0.0212957	0.0175933	0.0227566				DNAme*	5.60805	2.08436	11.9865	66.387	52.2226	70.1794				DNAme*	5.60805	2.08436	11.9865	66.387	52.2226	70.1794
	H3K27ac	10.4	8.756	0.892704	0.0473919	0.202963	0.0424345				expression	0.5221	-0.246816	0.197248							expression	-0.937601	#NUM!	-2.34192
	H3K27me3	0.851	0.842	0.122152	0.0276076	0.0175063	0.0307281			Xi genes subject to XCI	H3K4me1	0.235632	0.197735	0.655189	0.34167	0.0414907	0.478611			Xi genes subject to XCI	H3K4me1	-2.08539	-2.33836	-0.610017	-1.54932	-4.59107	-1.06307
	H3K36me3	2.31542	2.92265	0.124185	0.0443308	0.0366859	0.0464565				H3K4me3	0.213421	0.197151	0.516565	0.471846	0.130608	0.488724				H3K4me3	-2.22822	-2.34262	-0.952977	-1.08361	-2.93668	-1.03291
	DNAme	2.11871	0.81419	1.475	63.8685	11.4933	66.6348				H3K9me3	2.58989	2.54868	1.53752	2.31827	3.10415	1.98526				H3K9me3	1.37289	1.34975	0.620605	1.21305	1.6342	0.989328
	expression	2.45074	7.14791	0.703123							H3K27ac	0.161746	0.145838	0.400069	0.35853	0.0592884	0.358624				H3K27ac	-2.6282	-2.77756	-1.32168	-1.47983	-4.07611	-1.47946
Females, subject genes	H3K4me1	5.16	5.288	0.453836	0.101893	0.13739	0.086964				H3K27me3	5.36485	6.09068	2.45663	3.99922	5.5702	3.65999				H3K27me3	2.42354	2.6066	1.29668	1.99972	2.47773	1.87184
	H3K4me3	20.252	20.676	1.19121	0.0250156	0.268085	0.0216063				H3K36me3	0.516085	0.558802	0.617513	0.434686	0.446781	0.424851				H3K36me3	-0.95432	-0.839591	-0.695459	-1.20195	-1.16236	-1.23497
	H3K9me3	3.58989	3.54868	0.467787	0.064975	0.0770714	0.0595738				DNAme*	77.032	75.785	78.9073	57.7092	78.6248	61.4692				DNAme*	77.032	75.785	78.9073	57.7092	78.6248	61.4692
	H3K27ac	8.066	9.664	0.905386	0.0610861	0.177645	0.0507413				expression	0.0102891	-0.0511234	-0.0504384							expression	-6.60274	#NUM!	#NUM!
	H3K27me3	5.722	5.552	0.539472	0.131515	0.129787	0.133798
	H3K36me3	3.16275	3.0937	0.231633	0.0532187	0.052981	0.0532908
	DNAme	39.7521	38.7725	40.6683	59.2571	45.7035	63.7358
	expression	4.91051	6.95073	0.41984						DNAme has a different Xi:Xa calculation as DNAme is measuring mean DNAme per allele and not total signal											fold change for DNAme was not calculated here
Males, subject genes	H3K4me1	4.176	4.415	0.27419	0.0759447	0.131917	0.0588147			DNAme Xi = 2*(Female-Male)+Male
	H3K4me3	16.69	17.271	0.785467	0.0169961	0.237116	0.0145133
	H3K9me3	1	1	0.184348	0.019581	0.0187789	0.019956														#NUM! means that the female median was less than male, so it tried to have a negative log and failed
	H3K27ac	6.943	8.434	0.646672	0.0449648	0.167702	0.0373476
	H3K27me3	0.899	0.783	0.156069	0.0263071	0.0197539	0.0287121
	H3K36me3	2.08613	1.98466	0.143203	0.0370943	0.0366199	0.037401
	DNAme	2.47225	1.76001	2.42929	60.805	12.7822	66.0023
	expression	4.8605	7.32522	0.442141
