# Supplementary material for: Contribution of genetic and epigenetic changes to escape from X-chromosome inactivation
Source: Epigenetics Chromatin. 2021 Jun 29;14:30. doi: 10.1186/s13072-021-00404-9 (PMC8244145; doi:10.1186/s13072-021-00404-9)
Supplement: Supplementary file 4 — Additional file4: Table S4. All XCI status calls made here. See additional files. The first sheet contains a single XCI status call per gene per method. Published calls are from Balaton, et al. 2015. Other sheets contain all calls per sample for each method. Each row is one entry into the model, so Xi/Xa is per gene and the others are for unique transcripts. For DNAme, the samples on the far right in shades of grey are males while the samples on the left in color are females. For the epigenetic predictor, separate low confidence categories were made for when transcripts have only 12-14 of the 20 models per sample predicted a certain XCI status. Start and stop locations are from hg38. [file 13072_2021_404_MOESM4_ESM.xlsx]

## Sheet: allMethods
gene	start	stop	meta-Status	XiXa CEMT	DNAme CEMT	epigeneticPredictorCEMT	epigeneticPredictorCREST	TCGA Xi/Xa expression	TCGA DNAme
PLCXD1	276321	303353	PAR	escapes from XCI	variably escapes XCI	variably escapes from XCI		escapes from XCI	NA
LINC00685	320989	321851		NA	escapes XCI	escapes from XCI		NA	NA
GTPBP6	304528	312463	PAR	escapes from XCI	escapes XCI	escapes from XCI		escapes from XCI	NA
PPP2R3B	333932	386907	PAR	escapes from XCI	escapes XCI	escapes from XCI		NA	NA
SHOX	624343	646823	PAR	NA		subject to XCI		NA	NA
CRLF2	1187548	1212637	PAR	NA		escapes from XCI		escapes from XCI	NA
CSF2RA	1268799	1309922	PAR	NA		subject to XCI		escapes from XCI	NA
MIR3690	1293917	1293992	PAR	NA		subject to XCI		NA	NA
IL3RA	1336615	1382689	PAR	NA		subject to XCI		escapes from XCI	NA
SLC25A6	1386151	1392113	PAR	escapes from XCI	escapes XCI	escapes from XCI		escapes from XCI	NA
LINC00106	1396426	1398958	Nocall	NA				NA	NA
ASMTL-AS1	1401768	1403493	PAR	escapes from XCI				escapes from XCI	NA
ASMTL	1403138	1452909	PAR	escapes from XCI	escapes XCI	escapes from XCI		escapes from XCI	NA
P2RY8	1462580	1537185	PAR	escapes from XCI		subject to XCI		escapes from XCI	NA
AKAP17A	1591603	1602520	PAR	escapes from XCI	escapes XCI	escapes from XCI		escapes from XCI	NA
ASMT	1615058	1643081	PAR	NA				escapes from XCI	NA
ZBED1	2486413	2500967	PAR	escapes from XCI	escapes XCI	escapes from XCI		escapes from XCI	NA
DHRSX	2219505	2500976		escapes from XCI	escapes XCI	escapes from XCI		escapes from XCI	NA
MIR6089	2609190	2609254	Nocall	NA	escapes XCI	escapes from XCI		NA	NA
CD99P1	2609347	2616171	PAR	escapes from XCI	escapes XCI	escapes from XCI		variable escape from XCI	NA
LINC00102	2612987	2615347	PAR	NA				NA	NA
CD99	2691186	2741300	PAR	escapes from XCI	escapes XCI	escapes from XCI		escapes from XCI	NA
XG	2752047	2814447	PAR	NA		subject to XCI		escapes from XCI	NA
XGY2	#N/A	#N/A	Nocall	NA		subject to XCI		NA	NA
GYG2	2828821	2882818	escapes XCI	NA		subject to XCI	escapes from XCI	escapes from XCI	NA
ARSD-AS1	2904903	2906081	Nocall	NA			escapes from XCI	NA	NA
ARSD	2903971	2929339	escapes XCI	subject to XCI			escapes from XCI	escapes from XCI	variably escapes
ARSE	2934520	2968276	variably escapes from XCI	NA		subject to XCI	escapes from XCI	escapes from XCI	NA
ARSH	3006612	3033571	escapes XCI	NA		subject to XCI	subject to XCI	escapes from XCI	NA
ARSF	3041470	3112727	Nocall	NA		subject to XCI	subject to XCI	variable escape from XCI	NA
LINC01546	3271543	3286138		NA		subject to XCI	subject to XCI	NA	NA
MXRA5	3308564	3346652	escapes XCI	NA	variably escapes XCI		escapes from XCI	escapes from XCI	variably escapes
SNORA48B	3532116	3532251	Nocall	NA		subject to XCI	threshold	NA	NA
PRKX-AS1	3659486	3668192	Nocall	NA			escapes from XCI	NA	NA
PRKX	3604339	3713649	escapes XCI	variably escapes from XCI	escapes XCI	escapes from XCI	leans subject	escapes from XCI	variably escapes
LOC389906	#N/A	#N/A	Nocall	escapes from XCI			escapes from XCI	NA	NA
LOC729162	#N/A	#N/A	Nocall	NA	escapes XCI	escapes from XCI	threshold	NA	NA
NR_146581	#N/A	#N/A	Nocall	NA	escapes XCI	escapes from XCI	threshold	NA	NA
NR_146580	#N/A	#N/A	Nocall	NA	escapes XCI	escapes from XCI		NA	NA
NR_110390	#N/A	#N/A	Nocall	NA		subject to XCI	subject to XCI	NA	NA
NR_136577	#N/A	#N/A	Nocall	NA		variably escapes from XCI	escapes from XCI	NA	NA
NLGN4X	5840636	5903353	escapes XCI	NA	escapes XCI,variably escapes XCI	subject to XCI	escapes from XCI	escapes from XCI	variably escapes
MIR4770	6383905	6383963	Nocall	NA		subject to XCI	subject to XCI	NA	NA
VCX3A	6533617	6535118	Nocall	NA			leans subject	NA	NA
STS	7147236	7804358	escapes XCI	escapes from XCI	escapes XCI	escapes from XCI	escapes from XCI	escapes from XCI	NA
MIR4767	7147859	7147937	Nocall	NA	escapes XCI	escapes from XCI	escapes from XCI	NA	NA
PUDP	6667864	6721544	Nocall	NA	escapes XCI	escapes from XCI	escapes from XCI	NA	NA
VCX	7842261	7844143	Nocall	NA			leans subject	subject to XCI	NA
PNPLA4	7898246	7927413	escapes XCI	variably escapes from XCI	escapes XCI	escapes from XCI,subject to XCI	escapes from XCI	escapes from XCI	variably escapes
MIR651	8126964	8127061	Nocall	NA			subject to XCI	NA	NA
VCX2	8169943	8171267		NA			leans subject	subject to XCI	NA
VCX3B	8464829	8466383	Nocall	NA			threshold	reference bias	NA
ANOS1	8528873	8732137	escapes XCI	NA			escapes from XCI	reference bias	NA
FAM9A	8790794	8801337	Nocall	NA		subject to XCI	threshold	NA	NA
FAM9B	9024231	9033310	Nocall	NA		subject to XCI	subject to XCI	NA	NA
TBL1X	9463294	9719740	variably escapes from XCI	subject to XCI	escapes XCI,variably escapes XCI		escapes from XCI	variable escape from XCI	variably escapes
GPR143	9725345	9765847	subject to XCI	NA		subject to XCI	subject to XCI	subject to XCI	variably escapes
SHROOM2	9786428	9949443	variably escapes from XCI	subject to XCI		subject to XCI	variably escapes from XCI	variable escape from XCI	variably escapes
CLDN34	9967357	9968352	Nocall	NA		subject to XCI	subject to XCI	NA	NA
WWC3	10015561	10144478	subject to XCI	subject to XCI			subject to XCI	variable escape from XCI	NA
CLCN4	10156944	10237660	subject to XCI	subject to XCI		subject to XCI	leans escape	variable escape from XCI	variably escapes
MID1	10445309	10620634	subject to XCI	NA		subject to XCI	variably escapes from XCI	reference bias	subject to XCI
HCCS	11111300	11123078	subject to XCI	subject to XCI	subject to XCI	subject to XCI	subject to XCI	subject to XCI	subject to XCI
ARHGAP6	11117650	11266004	subject to XCI	NA	subject to XCI	subject to XCI	subject to XCI	subject to XCI	subject to XCI
AMELX	11293412	11300753	Nocall	NA			subject to XCI	reference bias	NA
MIR548AX	11318613	11318686	Nocall	NA			subject to XCI	NA	NA
MSL3	11758158	11775747	variably escapes from XCI	NA	subject to XCI	subject to XCI	subject to XCI	escapes from XCI	subject to XCI
FRMPD4	11822422	12722185		NA	subject to XCI	subject to XCI	variably escapes from XCI	NA	variably escapes
PRPS2	12791354	12810119	subject to XCI	subject to XCI	subject to XCI	subject to XCI	subject to XCI	subject to XCI	subject to XCI
TLR7	12867071	12890361	subject to XCI	subject to XCI		subject to XCI	subject to XCI	escapes from XCI	NA
TLR8	12906619	12923169	Nocall	NA			subject to XCI	escapes from XCI	NA
TLR8-AS1	12902816	12908333	Nocall	NA		subject to XCI	subject to XCI	NA	NA
TMSB4X	12975109	12977223	Nocall	subject to XCI	subject to XCI	subject to XCI	subject to XCI	escapes from XCI	variably escapes
FAM9C	13035616	13044620	escapes XCI	NA		subject to XCI	threshold	NA	NA
LINC02154	13266047	13303392	Nocall	NA		subject to XCI	subject to XCI	NA	NA
GS1-600G8.3	#N/A	#N/A	Nocall	NA			subject to XCI	NA	NA
ATXN3L	13318235	13320399	Nocall	NA			subject to XCI	NA	NA
LINC01203	13333951	13381222	Nocall	NA		subject to XCI	subject to XCI	NA	NA
EGFL6	13569600	13633575	subject to XCI	NA		subject to XCI	subject to XCI	escapes from XCI	NA
MIR6086	13590291	13590346	Nocall	NA			subject to XCI	NA	NA
TCEANC	13653188	13664828	escapes XCI	escapes from XCI	escapes XCI	escapes from XCI	escapes from XCI	escapes from XCI	variably escapes
RAB9A	13689127	13710504	escapes XCI	NA	escapes XCI	escapes from XCI	escapes from XCI	escapes from XCI	variably escapes
OFD1	13734744	13769353	escapes XCI	escapes from XCI	escapes XCI	escapes from XCI	escapes from XCI	escapes from XCI	variably escapes
TRAPPC2	13712243	13734635	escapes XCI	escapes from XCI	escapes XCI	escapes from XCI	escapes from XCI	escapes from XCI	variably escapes
GPM6B	13770938	13817093	escapes XCI	NA	variably escapes XCI	subject to XCI	escapes from XCI	NA	variably escapes
GEMIN8	14008278	14029892	escapes XCI	NA	escapes XCI	escapes from XCI	escapes from XCI	escapes from XCI	variably escapes
UBE2E4P	#N/A	#N/A	Nocall	NA		subject to XCI	subject to XCI	NA	NA
GLRA2	14529297	14731809	subject to XCI	NA	subject to XCI	subject to XCI	threshold	escapes from XCI	NA
MOSPD2	14873420	14922327	subject to XCI	NA	subject to XCI	subject to XCI	subject to XCI	variable escape from XCI	subject to XCI
FANCB	14835960	14869029	subject to XCI	NA	subject to XCI	subject to XCI	subject to XCI	NA	subject to XCI
ASB9	15235287	15254765	subject to XCI	NA		subject to XCI	subject to XCI	reference bias	NA
ASB11	15281696	15315624	variably escapes from XCI	NA			subject to XCI	subject to XCI	NA
PIGA	15319450	15335580	subject to XCI	subject to XCI	subject to XCI	subject to XCI	subject to XCI	subject to XCI	variably escapes
VEGFD	15345595	15384413		NA		subject to XCI	subject to XCI	NA	NA
PIR-FIGF	#N/A	#N/A		NA		subject to XCI	subject to XCI	NA	NA
PIR	15384798	15407653	variably escapes from XCI	NA		subject to XCI	subject to XCI	variable escape from XCI	variably escapes
BMX	15464245	15556529	Nocall	NA		subject to XCI	subject to XCI	NA	NA
ACE2	15561032	15601014	escapes XCI	NA			escapes from XCI	reference bias	NA
GS1-594A7.3	#N/A	#N/A	Nocall	NA				NA	NA
TMEM27	#N/A	#N/A	variably escapes from XCI	NA		subject to XCI	subject to XCI	NA	NA
CA5BP1	15674931	15697751	escapes XCI	escapes from XCI	escapes XCI	escapes from XCI	escapes from XCI	escapes from XCI	escapes from XCI
CA5B	15688829	15764665	escapes XCI	escapes from XCI	escapes XCI		escapes from XCI	escapes from XCI	variably escapes
INE2	15785715	15787589		NA			subject to XCI	NA	NA
ZRSR2	15790471	15801790	escapes XCI	escapes from XCI	escapes XCI	escapes from XCI	escapes from XCI	escapes from XCI	escapes from XCI
AP1S2	15825805	15854813	escapes XCI	NA	escapes XCI	escapes from XCI	escapes from XCI	escapes from XCI	variably escapes
GRPR	16123564	16153518	variably escapes from XCI	NA		subject to XCI	subject to XCI	reference bias	variably escapes
MAGEB17	16167480	16171464	Nocall	NA		subject to XCI	subject to XCI	NA	NA
MIR548AM	16627011	16627085	Nocall	NA			escapes from XCI	NA	NA
S100G	16650157	16654670	escapes XCI	NA			escapes from XCI	escapes from XCI	NA
CTPS2	16587998	16712669	escapes XCI	subject to XCI		subject to XCI	subject to XCI	reference bias	variably escapes
SYAP1	16719611	16765340	escapes XCI	subject to XCI	escapes XCI	escapes from XCI	escapes from XCI	escapes from XCI	variably escapes
TXLNG	16786431	16844517		escapes from XCI	escapes XCI	escapes from XCI	escapes from XCI	escapes from XCI	variably escapes
RBBP7	16839282	16852065	escapes XCI	subject to XCI	variably escapes XCI	VE,escapes from XCI	escapes from XCI	reference bias	variably escapes
REPS2	16946657	17153272		NA	subject to XCI	subject to XCI	subject to XCI	subject to XCI	subject to XCI
NHS	17375419	17735994	variably escapes from XCI	subject to XCI	subject to XCI	subject to XCI	subject to XCI	variable escape from XCI	subject to XCI
MIR4768	17425880	17425954	Nocall	NA			subject to XCI	NA	NA
NR_135631	#N/A	#N/A	Nocall	NA		subject to XCI	threshold	NA	NA
NHS-AS1	17552348	17557387	Nocall	NA		subject to XCI	subject to XCI	NA	NA
SCML1	17737448	17754988	subject to XCI	subject to XCI	subject to XCI	subject to XCI	subject to XCI	subject to XCI	subject to XCI
RAI2	17800048	17861298	subject to XCI	NA	subject to XCI	subject to XCI	subject to XCI	subject to XCI	subject to XCI
LINC01456	17970196	18104644	Nocall	NA		subject to XCI	leans subject	NA	NA
BEND2	18162930	18220886	variably escapes from XCI	NA		subject to XCI	threshold	NA	NA
SCML2	18239312	18354688	subject to XCI	NA	subject to XCI	subject to XCI	subject to XCI	subject to XCI	subject to XCI
CDKL5	18425582	18653625		NA	subject to XCI	subject to XCI	subject to XCI	NA	variably escapes
RS1	18639909	18672109		NA		subject to XCI	leans subject	NA	NA
PPEF1	18675908	18697909		NA		subject to XCI	subject to XCI	NA	NA
PPEF1-AS1	18688642	18691604	Nocall	NA		subject to XCI	leans subject	NA	NA
PHKA2-AS1	18890295	18894335	Nocall	NA			subject to XCI	NA	NA
PHKA2	18892297	18984114		NA	subject to XCI	subject to XCI	subject to XCI	subject to XCI	subject to XCI
ADGRG2	18989306	19122468	Nocall	NA	subject to XCI	subject to XCI	subject to XCI	NA	NA
PDHA1	19343892	19361705	subject to XCI	subject to XCI	subject to XCI	subject to XCI	subject to XCI	subject to XCI	subject to XCI
MAP3K15	19360055	19482276	subject to XCI	NA	subject to XCI	subject to XCI	subject to XCI	NA	subject to XCI
SH3KBP1	19533976	19887600	subject to XCI	NA		subject to XCI	variably escapes from XCI	escapes from XCI	subject to XCI
BCLAF3	19912859	19970298	Nocall	NA			subject to XCI	NA	NA
LOC729609	#N/A	#N/A	Nocall	NA		subject to XCI	subject to XCI	NA	NA
MIR23C	20017087	20017187		NA			subject to XCI	NA	NA
MAP7D2	20006712	20116898	variably escapes from XCI	NA		subject to XCI	subject to XCI	subject to XCI	NA
SCARNA9L	#N/A	#N/A	Nocall	NA			escapes from XCI	NA	NA
EIF1AX-AS1	20139967	20140444		NA			subject to XCI	NA	NA
EIF1AX	20124524	20141838	escapes XCI	escapes from XCI	escapes XCI	escapes from XCI	subject to XCI	escapes from XCI	variably escapes
RPS6KA3	20149910	20266909	subject to XCI	subject to XCI	subject to XCI	subject to XCI	subject to XCI	subject to XCI	subject to XCI
CNKSR2	21372800	21645440	subject to XCI	subject to XCI	subject to XCI	subject to XCI	subject to XCI	NA	subject to XCI
KLHL34	21654689	21658330	Nocall	NA	subject to XCI	subject to XCI	subject to XCI	NA	NA
SMPX	21705977	21758116	subject to XCI	NA		subject to XCI	subject to XCI	NA	NA
MBTPS2	21839616	21885423	subject to XCI	subject to XCI	subject to XCI	subject to XCI	subject to XCI	subject to XCI	subject to XCI
YY2	21855986	21858740	subject to XCI	NA		subject to XCI	leans subject	NA	NA
SMS	21940708	21994837	subject to XCI	subject to XCI	subject to XCI	subject to XCI	subject to XCI	subject to XCI	subject to XCI
PHEX	22032324	22251310	variably escapes from XCI	NA		subject to XCI	subject to XCI	subject to XCI	NA
PHEX-AS1	22162732	22172983	Nocall	NA		subject to XCI	subject to XCI	NA	NA
ZNF645	#N/A	#N/A	Nocall	NA		subject to XCI	subject to XCI	NA	NA
DDX53	22999959	23003589	Nocall	NA			subject to XCI	NA	NA
PTCHD1-AS	22191894	22235358	Nocall	NA		subject to XCI	subject to XCI	NA	NA
PTCHD1	23334848	23404374	variably escapes from XCI	NA			subject to XCI	subject to XCI	subject to XCI
PRDX4	23664261	23679287	subject to XCI	NA	subject to XCI	subject to XCI	subject to XCI	subject to XCI	subject to XCI
ACOT9	23701054	23743276	subject to XCI	subject to XCI	subject to XCI	subject to XCI	subject to XCI	reference bias	subject to XCI
SAT1	23783172	23784213	subject to XCI	NA	subject to XCI	subject to XCI	escapes from XCI	reference bias	subject to XCI
CXorf58	23907800	23939507	subject to XCI	NA	subject to XCI	subject to XCI	subject to XCI	NA	subject to XCI
APOO	23833352	23868612	subject to XCI	subject to XCI	subject to XCI	subject to XCI	subject to XCI	subject to XCI	subject to XCI
KLHL15	23983719	24027186	subject to XCI	subject to XCI			subject to XCI	NA	NA
EIF2S3	24054945	24062626	escapes XCI	variably escapes from XCI	escapes XCI	escapes from XCI	escapes from XCI	escapes from XCI	variably escapes
ZFX	24149172	24150819	escapes XCI	escapes from XCI	escapes XCI	escapes from XCI	escapes from XCI	escapes from XCI	escapes from XCI
ZFX-AS1	24146224	24149654	Nocall	NA	escapes XCI	escapes from XCI	escapes from XCI	NA	NA
SUPT20HL2	24310906	24313315	Nocall	NA		subject to XCI	subject to XCI	NA	NA
SUPT20HL1	24362760	24365378	Nocall	NA		subject to XCI	threshold	NA	NA
PDK3	24465220	24534425	subject to XCI	subject to XCI	subject to XCI	subject to XCI	subject to XCI	escapes from XCI	subject to XCI
PCYT1B	24558086	24647347	subject to XCI	NA	subject to XCI	subject to XCI	subject to XCI	variable escape from XCI	NA
PCYT1B-AS1	24650072	24658237	Nocall	NA		subject to XCI	subject to XCI	NA	NA
POLA1	24693908	24996969	subject to XCI	NA	subject to XCI	subject to XCI	subject to XCI	subject to XCI	subject to XCI
SCARNA23	24744440	24744570	Nocall	NA				NA	NA
ARX	25003693	25015965	Nocall	NA		subject to XCI	subject to XCI	NA	variably escapes
MAGEB18	26138342	26140736	Nocall	NA		subject to XCI	subject to XCI	NA	NA
MAGEB6	26192439	26195646	Nocall	NA		subject to XCI	subject to XCI	NA	NA
MAGEB5	26216168	26218270	Nocall	NA		subject to XCI	subject to XCI	NA	NA
VENTXP1	26558336	26561052	escapes XCI	NA		subject to XCI	subject to XCI	NA	NA
PPP4R3CP	#N/A	#N/A	Nocall	NA		subject to XCI	subject to XCI	NA	NA
DCAF8L2	27590381	27712636	Nocall	NA			leans subject	NA	NA
MAGEB10	27807989	27823014	Nocall	NA			subject to XCI	NA	NA
DCAF8L1	27977991	27981449	Nocall	NA			subject to XCI	NA	NA
MIR6134	28495554	28495663	Nocall	NA		subject to XCI	subject to XCI	NA	NA
IL1RAPL1	28587445	29956718	variably escapes from XCI	NA	subject to XCI	subject to XCI	threshold	NA	NA
MIR4666B	29574277	29574358	Nocall	NA		subject to XCI	subject to XCI	NA	NA
MAGEB2	30215562	30220089	Nocall	NA		subject to XCI	subject to XCI	variable escape from XCI	NA
MAGEB3	30230435	30237492	Nocall	NA			subject to XCI	NA	NA
MAGEB4	30241999	30244187	Nocall	NA			subject to XCI	reference bias	NA
MAGEB1	30243729	30252038	Nocall	NA		subject to XCI	subject to XCI	NA	NA
NR0B1	30304205	30309390	subject to XCI	NA	subject to XCI	subject to XCI	subject to XCI	subject to XCI	NA
CXorf21	30558808	30577766	variably escapes from XCI	NA		subject to XCI	leans subject	variable escape from XCI	NA
GK	30653358	30730608	subject to XCI	subject to XCI	subject to XCI	subject to XCI	subject to XCI	escapes from XCI	variably escapes
TAB3-AS1	30834622	30835300	Nocall	NA			subject to XCI	NA	NA
TAB3	30827441	30975084		subject to XCI	subject to XCI	subject to XCI	subject to XCI	variable escape from XCI	subject to XCI
FTHL17	31071232	31072041	Nocall	NA			leans subject	reference bias	NA
DMD	31097676	31169556	subject to XCI	subject to XCI	subject to XCI	subject to XCI	variably escapes from XCI	variable escape from XCI	subject to XCI
MIR3915	32583655	32583752		NA			subject to XCI	NA	NA
MIR548F5	32641473	32641559	Nocall	NA			subject to XCI	NA	NA
FAM47A	34129755	34132311	Nocall	NA		subject to XCI	subject to XCI	NA	NA
TMEM47	34627074	34657285		NA	subject to XCI	subject to XCI	subject to XCI	reference bias	subject to XCI
FAM47B	34942795	34944915		NA			subject to XCI	NA	NA
MAGEB16	35798341	35803735	Nocall	NA			subject to XCI	reference bias	NA
CFAP47	35919733	35990147	Nocall	NA	subject to XCI	subject to XCI	subject to XCI	NA	NA
NR_110412	#N/A	#N/A		NA				NA	NA
FAM47C	37008396	37011666		NA			subject to XCI	NA	NA
FTH1P18	#N/A	#N/A	Nocall	NA			leans subject	NA	NA
PRRG1	37349274	37457295	subject to XCI	NA	subject to XCI	subject to XCI	subject to XCI	subject to XCI	variably escapes
LANCL3	37571568	37668431		NA	subject to XCI	subject to XCI	subject to XCI	subject to XCI	subject to XCI
XK	37685790	37732130		NA	subject to XCI	subject to XCI	subject to XCI	subject to XCI	subject to XCI
CYBB	37780010	37813461	subject to XCI	NA			subject to XCI	escapes from XCI	NA
DYNLT3	37836756	37847514	subject to XCI	subject to XCI	subject to XCI	subject to XCI	subject to XCI	subject to XCI	subject to XCI
HYPM	37990778	37991314	Nocall	NA			subject to XCI	NA	NA
SYTL5	38006552	38128816	subject to XCI	NA			variably escapes from XCI	subject to XCI	NA
MIR548AJ2	38023894	38023986		NA			subject to XCI	NA	NA
SRPX	38149335	38220924	subject to XCI	subject to XCI		subject to XCI	subject to XCI	variable escape from XCI	subject to XCI
RPGR	38269169	38327509	subject to XCI	subject to XCI	subject to XCI	subject to XCI	subject to XCI	subject to XCI	subject to XCI
OTC	38352585	38421067		NA		subject to XCI	subject to XCI	reference bias	NA
TSPAN7	38561369	38688913	subject to XCI	NA	subject to XCI	subject to XCI	subject to XCI	variable escape from XCI	subject to XCI
MID1IP1	38801431	38806528	subject to XCI	subject to XCI	subject to XCI	subject to XCI	subject to XCI	reference bias	subject to XCI
MID1IP1-AS1	38801567	38803883		NA	subject to XCI	subject to XCI	subject to XCI	NA	NA
LINC01281	39304955	39327362	Nocall	NA		subject to XCI	subject to XCI	NA	NA
LINC01282	39367284	39391774	Nocall	NA		subject to XCI	subject to XCI	NA	NA
MIR3937	39661215	39661321	Nocall	NA			subject to XCI	NA	NA
MIR1587	39837560	39837613		NA		subject to XCI	subject to XCI	NA	NA
BCOR	40049814	40064549	subject to XCI	variably escapes from XCI	subject to XCI,variably escapes XCI	VE,subject to XCI	escapes from XCI	subject to XCI	variably escapes
NR_110386	#N/A	#N/A	Nocall	NA		subject to XCI	subject to XCI	NA	NA
ATP6AP2	40579371	40597661	subject to XCI	NA	subject to XCI	subject to XCI	subject to XCI	subject to XCI	variably escapes
MPC1L	40623565	40624136	Nocall	NA		subject to XCI	leans subject	NA	NA
CXorf38	40626920	40647554	escapes XCI	variably escapes from XCI	escapes XCI		escapes from XCI	escapes from XCI	variably escapes
MED14OS	40735399	40738701	Nocall	NA	escapes XCI	escapes from XCI	escapes from XCI	NA	NA
MED14	40648304	40735542	variably escapes from XCI	variably escapes from XCI	escapes XCI	escapes from XCI	escapes from XCI	NA	variably escapes
NR_027761	#N/A	#N/A	Nocall	NA		subject to XCI	leans subject	NA	NA
USP9X	41085444	41236579	escapes XCI	escapes from XCI	escapes XCI	escapes from XCI	escapes from XCI	escapes from XCI	variably escapes
NR_135616	#N/A	#N/A	Nocall	NA			subject to XCI	NA	NA
MIR7641-2	#N/A	#N/A	Nocall	NA			subject to XCI	NA	NA
DDX3X	41333283	41351668	escapes XCI	escapes from XCI	escapes XCI	escapes from XCI	escapes from XCI	escapes from XCI	variably escapes
NYX	41447433	41475710	subject to XCI	NA		subject to XCI	subject to XCI	NA	NA
GPR34	41688972	41697275	subject to XCI	NA			subject to XCI	escapes from XCI	NA
GPR82	41724180	41730130	Nocall	NA			subject to XCI	reference bias	NA
CASK	41514933	41923169	subject to XCI	subject to XCI		subject to XCI	subject to XCI	subject to XCI	subject to XCI
PPP1R2P9	#N/A	#N/A		NA		subject to XCI	subject to XCI	NA	NA
PINCR	43176993	43226598	Nocall	NA			subject to XCI	NA	NA
MAOA	43654906	43746824	subject to XCI	NA	subject to XCI		subject to XCI	subject to XCI	subject to XCI
MAOB	43766609	43882450	subject to XCI	NA	subject to XCI	subject to XCI	subject to XCI	subject to XCI	variably escapes
NDP-AS1	43949731	43969620	Nocall	NA		subject to XCI	subject to XCI	NA	NA
NDP	43948775	43973390	Nocall	NA		subject to XCI	subject to XCI	subject to XCI	NA
EFHC2	44147871	44343672	variably escapes from XCI	NA		subject to XCI	subject to XCI	escapes from XCI	NA
FUNDC1	44523638	44542859	escapes XCI	subject to XCI	variably escapes XCI	variably escapes from XCI	escapes from XCI	escapes from XCI	variably escapes
DUSP21	44844020	44844888	Nocall	NA			subject to XCI	NA	NA
KDM6A	44873176	45112598	escapes XCI	escapes from XCI	escapes XCI	escapes from XCI	escapes from XCI	escapes from XCI	escapes from XCI
CXorf36	#N/A	#N/A	subject to XCI	NA		subject to XCI	subject to XCI	NA	NA
LINC01204	45505387	45523644		NA		subject to XCI	subject to XCI	NA	NA
LOC392452	#N/A	#N/A		NA			subject to XCI	NA	NA
MIR221	45746156	45746266		NA			subject to XCI	NA	NA
MIR222	45747014	45747124		NA			leans subject	NA	NA
LOC401585	#N/A	#N/A	Nocall	NA	subject to XCI	subject to XCI	subject to XCI	NA	NA
LINC01186	46256758	46327649	Nocall	NA		subject to XCI	escapes from XCI	NA	NA
KRBOX4	46447291	46473669	Nocall	subject to XCI	subject to XCI	subject to XCI	subject to XCI	NA	NA
ZNF674-AS1	46545437	46548841		NA	subject to XCI	subject to XCI	subject to XCI	NA	NA
ZNF674	46497726	46545441	subject to XCI	NA	subject to XCI	subject to XCI	subject to XCI	NA	subject to XCI
CHST7	46573764	46598496	subject to XCI	NA	subject to XCI	subject to XCI	subject to XCI	subject to XCI	subject to XCI
SLC9A7	46599250	46759118	subject to XCI	subject to XCI	subject to XCI	subject to XCI	subject to XCI	subject to XCI	subject to XCI
RP2	46837042	46882358	subject to XCI	NA	subject to XCI	subject to XCI	subject to XCI	reference bias	subject to XCI
LINC01545	46887416	46899703	Nocall	NA		subject to XCI	subject to XCI	NA	NA
JADE3	46912275	47027976	Nocall	NA		subject to XCI	subject to XCI	NA	NA
RGN	47078354	47093314	subject to XCI	NA		subject to XCI	subject to XCI	subject to XCI	NA
RBM10	47145220	47186813		subject to XCI	subject to XCI	subject to XCI	subject to XCI	subject to XCI	subject to XCI
NDUFB11	47142215	47145504		NA	subject to XCI	subject to XCI	subject to XCI	subject to XCI	subject to XCI
UBA1	47190860	47215128		NA	escapes XCI	subject to XCI,escapes from XCI	escapes from XCI	escapes from XCI	variably escapes
INE1	47204920	47205865	escapes XCI	escapes from XCI			escapes from XCI	NA	NA
CDK16	47217859	47222380	escapes XCI	NA	escapes XCI	escapes from XCI	escapes from XCI	escapes from XCI	variably escapes
USP11	47232689	47248328	variably escapes from XCI	NA		subject to XCI	subject to XCI	reference bias	variably escapes
ZNF157	47370582	47414305	variably escapes from XCI	NA			subject to XCI	NA	NA
SNORA11C	47388648	47388777	Nocall	NA			subject to XCI	NA	NA
ZNF41	47445878	47482585	subject to XCI	subject to XCI	subject to XCI	subject to XCI	subject to XCI	subject to XCI	subject to XCI
LINC01560	47483570	47484808	Nocall	NA	subject to XCI	subject to XCI	subject to XCI	NA	NA
ARAF	47561099	47571920	subject to XCI	subject to XCI	subject to XCI	subject to XCI	subject to XCI	reference bias	subject to XCI
TIMP1	47582407	47586023	variably escapes from XCI	variably escapes from XCI	subject to XCI	subject to XCI	subject to XCI	escapes from XCI	variably escapes
MIR4769	47587428	47587505	Nocall	NA		subject to XCI	subject to XCI	NA	NA
SYN1	47571900	47619857	subject to XCI	NA	subject to XCI	subject to XCI	subject to XCI	reference bias	subject to XCI
CFP	47623171	47628742	subject to XCI	NA		subject to XCI	subject to XCI	NA	NA
ELK1	47635520	47650488	subject to XCI	NA	subject to XCI	subject to XCI	subject to XCI	subject to XCI	subject to XCI
UXT-AS1	47658832	47660111	Nocall	NA	subject to XCI	subject to XCI	subject to XCI	NA	NA
UXT	47651795	47659180	subject to XCI	NA	subject to XCI	subject to XCI	subject to XCI	reference bias	subject to XCI
CXXC1P1	47707190	47736628		NA			subject to XCI	NA	NA
ZNF81	47836901	47922211	subject to XCI	NA	subject to XCI	subject to XCI	subject to XCI	subject to XCI	variably escapes
SPACA5	48004335	48009645	subject to XCI	NA	subject to XCI	subject to XCI	subject to XCI	NA	subject to XCI
ZNF182	47974850	48003955	subject to XCI	NA	subject to XCI	subject to XCI	subject to XCI	subject to XCI	subject to XCI
SPACA5B	48130656	48132613	Nocall	NA		escapes from XCI		NA	NA
ZNF630-AS1	48056309	48066583	Nocall	NA			leans subject	NA	NA
ZNF630	47983355	48071141	subject to XCI	NA	subject to XCI	subject to XCI	subject to XCI	subject to XCI	subject to XCI
SSX6	#N/A	#N/A	Nocall	NA		subject to XCI	leans subject	NA	NA
SSX5	48186219	48195358	Nocall	NA		subject to XCI	subject to XCI	NA	NA
SSX1	48255316	48267444	Nocall	NA		subject to XCI	leans subject	reference bias	NA
SSX9	#N/A	#N/A	Nocall	NA		subject to XCI	leans subject	NA	NA
SSX3	48346426	48356703	Nocall	NA		subject to XCI	leans subject	NA	NA
SSX4B	48402077	48411899	Nocall	NA			threshold	NA	NA
SSX4	48383515	48393343	Nocall	NA			threshold	NA	NA
SLC38A5	48458536	48470177	subject to XCI	subject to XCI		subject to XCI	subject to XCI	reference bias	NA
FTSJ1	48476020	48486364	subject to XCI	subject to XCI	subject to XCI	subject to XCI	subject to XCI	reference bias	subject to XCI
PORCN	48508961	48520806	subject to XCI	NA	subject to XCI	subject to XCI	subject to XCI	variable escape from XCI	subject to XCI
NR_135596	#N/A	#N/A	Nocall	NA	subject to XCI	subject to XCI	subject to XCI	NA	NA
EBP	48521798	48528710	subject to XCI	NA	subject to XCI	subject to XCI	subject to XCI	subject to XCI	subject to XCI
TBC1D25	48539713	48562609	subject to XCI	subject to XCI	subject to XCI	subject to XCI	subject to XCI	subject to XCI	subject to XCI
RBM3	48574448	48576591	subject to XCI	subject to XCI	subject to XCI	subject to XCI	subject to XCI	subject to XCI	subject to XCI
WDR13	48590041	48598827	subject to XCI	subject to XCI	subject to XCI	subject to XCI	subject to XCI	reference bias	subject to XCI
WAS	48676595	48686871	variably escapes from XCI	NA		subject to XCI	subject to XCI	escapes from XCI	subject to XCI
SUV39H1	48695553	48709010	subject to XCI	NA	subject to XCI	subject to XCI	subject to XCI	variable escape from XCI	subject to XCI
GLOD5	48761746	48773648	Nocall	NA		subject to XCI	subject to XCI	subject to XCI	NA
GATA1	48786553	48794311	subject to XCI	NA		subject to XCI	subject to XCI	NA	NA
HDAC6	48801376	48805661	subject to XCI	subject to XCI	subject to XCI	subject to XCI	subject to XCI	subject to XCI	subject to XCI
ERAS	48826512	48829869		NA		subject to XCI	threshold	NA	NA
PCSK1N	48831095	48835610	subject to XCI	subject to XCI	subject to XCI	subject to XCI	subject to XCI	subject to XCI	subject to XCI
PQBP1	48890196	48903105	subject to XCI	NA	subject to XCI	subject to XCI	subject to XCI	reference bias	subject to XCI
TIMM17B	48893446	48897762	subject to XCI	subject to XCI	subject to XCI	subject to XCI	subject to XCI	subject to XCI	subject to XCI
SLC35A2	48903179	48911651	subject to XCI	subject to XCI	subject to XCI	subject to XCI	subject to XCI	subject to XCI	subject to XCI
PIM2	48913181	48919024		subject to XCI	subject to XCI	subject to XCI	subject to XCI	escapes from XCI	subject to XCI
OTUD5	48922027	48957631	subject to XCI	subject to XCI	subject to XCI	subject to XCI	subject to XCI	subject to XCI	subject to XCI
KCND1	48961377	48968386	subject to XCI	NA	subject to XCI	subject to XCI	subject to XCI	subject to XCI	NA
GRIPAP1	48973719	48987817	subject to XCI	subject to XCI	subject to XCI	subject to XCI	subject to XCI	subject to XCI	variably escapes
TFE3	49028725	49043357	subject to XCI	subject to XCI	subject to XCI	subject to XCI	subject to XCI	variable escape from XCI	subject to XCI
CCDC120	49053571	49068464	subject to XCI	subject to XCI		subject to XCI	subject to XCI	subject to XCI	subject to XCI
PRAF2	49071160	49074002	subject to XCI	NA	subject to XCI	subject to XCI	subject to XCI	subject to XCI	subject to XCI
WDR45	49074432	49080097	subject to XCI	NA	subject to XCI	subject to XCI	subject to XCI	reference bias	subject to XCI
GPKOW	49113406	49123735	subject to XCI	NA	subject to XCI	subject to XCI	subject to XCI	subject to XCI	variably escapes
MAGIX	49162563	49168483	subject to XCI	NA		subject to XCI	subject to XCI	subject to XCI	subject to XCI
PLP2	49171897	49175235	subject to XCI	NA	subject to XCI	subject to XCI	subject to XCI	subject to XCI	subject to XCI
PRICKLE3	49174801	49186373	subject to XCI	NA	subject to XCI	subject to XCI	subject to XCI	subject to XCI	subject to XCI
SYP-AS1	49198965	49202454	Nocall	NA		subject to XCI	subject to XCI	NA	NA
SYP	49187803	49200259	subject to XCI	NA	subject to XCI	subject to XCI	subject to XCI	subject to XCI	subject to XCI
CACNA1F	49205062	49233309	subject to XCI	NA		subject to XCI	subject to XCI	reference bias	NA
CCDC22	49235469	49250520	subject to XCI	subject to XCI		subject to XCI	subject to XCI	subject to XCI	subject to XCI
FOXP3	49250435	49264924	subject to XCI	NA		subject to XCI	subject to XCI	NA	NA
FLICR	#N/A	#N/A	Nocall	NA		subject to XCI	subject to XCI	NA	NA
PPP1R3F	49269792	49288090	subject to XCI	NA	subject to XCI	subject to XCI	subject to XCI	reference bias	subject to XCI
GAGE10	49303668	49319844	Nocall	NA		subject to XCI	subject to XCI	NA	NA
GAGE12D	49541766	49549094	Nocall	NA			leans subject	NA	NA
GAGE12J	49322056	49329384	Nocall	NA			leans subject	NA	NA
GAGE2D	#N/A	#N/A	Nocall	NA				NA	NA
GAGE2E	49341191	49345922	Nocall	NA				NA	NA
GAGE13	49331615	49338952	Nocall	NA				NA	NA
GAGE8	#N/A	#N/A	Nocall	NA				NA	NA
GAGE12F	49551277	49568218	Nocall	NA				NA	NA
GAGE12G	49570433	49577754	Nocall	NA				NA	NA
GAGE4	#N/A	#N/A	Nocall	NA				NA	NA
GAGE6	#N/A	#N/A	Nocall	NA				NA	NA
GAGE5	#N/A	#N/A	Nocall	NA				NA	NA
GAGE12I	#N/A	#N/A	Nocall	NA				NA	NA
GAGE7	#N/A	#N/A	Nocall	NA				NA	NA
GAGE12C	49532210	49539538	Nocall	NA				NA	NA
GAGE12E	49551332	49558649	Nocall	NA				NA	NA
GAGE12H	49579982	49587301	Nocall	NA				NA	NA
GAGE12B	49529868	49529985	Nocall	NA				NA	NA
GAGE2A	49589528	49596827	Nocall	NA				NA	NA
GAGE2C	#N/A	#N/A	Nocall	NA				NA	NA
GAGE2B	#N/A	#N/A	Nocall	NA				NA	NA
GAGE1	49589495	49606109	Nocall	NA				reference bias	NA
PAGE1	49687446	49695984		NA		subject to XCI	subject to XCI	subject to XCI	NA
PAGE4	49829259	49833973	Nocall	NA		subject to XCI	leans subject,threshold	NA	NA
USP27X-AS1	49876723	49879241	Nocall	NA	subject to XCI	subject to XCI	subject to XCI	NA	NA
USP27X	49879483	49882558	Nocall	NA	subject to XCI	subject to XCI	subject to XCI	subject to XCI	subject to XCI
CLCN5	49922595	50099230	subject to XCI	NA	subject to XCI	subject to XCI	variably escapes from XCI	subject to XCI	subject to XCI
MIR532	50003147	50003238	Nocall	NA		subject to XCI	subject to XCI	NA	NA
MIR188	50003502	50003588	Nocall	NA		subject to XCI	subject to XCI	NA	NA
MIR500A	50008430	50008514	Nocall	NA			subject to XCI	NA	NA
MIR362	50008963	50009028	Nocall	NA			subject to XCI	NA	NA
MIR501	50009721	50009805	Nocall	NA				NA	NA
MIR500B	50010671	50010750	Nocall	NA			subject to XCI	NA	NA
MIR660	50013240	50013337	Nocall	NA			subject to XCI	NA	NA
MIR502	50014597	50014683	Nocall	NA		subject to XCI	subject to XCI	NA	NA
AKAP4	50190776	50200372	subject to XCI	NA		subject to XCI	subject to XCI	NA	NA
CCNB3	50202712	50285245	subject to XCI	NA			subject to XCI	NA	NA
DGKK	50365408	50470825	subject to XCI	NA	subject to XCI	subject to XCI	subject to XCI	subject to XCI	NA
SHROOM4	50591646	50814044	subject to XCI	NA	subject to XCI	subject to XCI	subject to XCI	subject to XCI	variably escapes
BMP15	50910783	50916607	Nocall	NA		subject to XCI	threshold	NA	NA
LINC01284	51095835	51102217	Nocall	NA			subject to XCI	NA	NA
NUDT10	51332230	51337525	subject to XCI	NA	subject to XCI	subject to XCI	subject to XCI	variable escape from XCI	subject to XCI
CXorf67	#N/A	#N/A	Nocall	NA		subject to XCI	subject to XCI	NA	NA
NUDT11	51490010	51496592	subject to XCI	subject to XCI	subject to XCI	subject to XCI	subject to XCI	subject to XCI	NA
LINC01496	51498489	51502290	Nocall	NA			subject to XCI	NA	NA
CENPVL1	51710511	51712131	Nocall	NA				NA	NA
CENPVL2	51681211	51682831	Nocall	NA				NA	NA
GSPT2	51743441	51746232		NA	subject to XCI	subject to XCI	subject to XCI	subject to XCI	subject to XCI
MAGED1	51803006	51902354		NA	subject to XCI	subject to XCI	subject to XCI	subject to XCI	subject to XCI
SNORA11D	52190620	52190748	Nocall	NA			leans subject,threshold	NA	NA
SNORA11E	52063346	52063474	Nocall	NA			leans subject,threshold	NA	NA
MAGED4B	52061826	52064543	Nocall	NA			leans subject	NA	NA
MAGED4	52184822	52192266	Nocall	NA			leans subject	NA	NA
MIR8088	52336556	52336642	Nocall	NA		subject to XCI	subject to XCI	NA	NA
XAGE2	52369020	52375680	Nocall	NA		subject to XCI	subject to XCI	NA	NA
XAGE1E	#N/A	#N/A	Nocall	NA			leans subject	NA	NA
XAGE1B	52512076	52515025	Nocall	NA			leans subject	NA	NA
SSX8	#N/A	#N/A	Nocall	NA		subject to XCI	leans subject	NA	NA
SSX7	52644060	52654900	Nocall	NA		subject to XCI	leans subject	NA	NA
SSX2B	52751131	52790305	Nocall	NA			leans subject,threshold	NA	NA
SSX2	52696895	52707161	Nocall	NA			leans subject,threshold	NA	NA
SPANXN5	52796143	52797427	Nocall	NA		subject to XCI	leans subject	NA	NA
XAGE5	52812203	52818237		NA		subject to XCI	subject to XCI	NA	NA
XAGE3	52862524	52867301	Nocall	NA		subject to XCI	subject to XCI	subject to XCI	NA
FAM156B	52891305	52907374	Nocall	NA			subject to XCI	NA	NA
FAM156A	52926401	52958494	subject to XCI	NA	subject to XCI	subject to XCI	subject to XCI	NA	subject to XCI
GPR173	53049090	53080615	subject to XCI	NA	subject to XCI	subject to XCI	subject to XCI	subject to XCI	NA
TSPYL2	53082366	53086413	subject to XCI	NA	subject to XCI	subject to XCI	subject to XCI	reference bias	subject to XCI
KANTR	53094144	53123742	Nocall	NA	subject to XCI	subject to XCI	subject to XCI	NA	NA
MIR6895	53195410	53195488	Nocall	NA			escapes from XCI	NA	NA
MIR6894	53198888	53198945	Nocall	NA			escapes from XCI	NA	NA
KDM5C	53191320	53225422	escapes XCI	NA	escapes XCI	escapes from XCI	variably escapes from XCI	escapes from XCI	escapes from XCI
IQSEC2	53225827	53248156	escapes XCI	NA	variably escapes XCI		escapes from XCI	escapes from XCI	variably escapes
MIR6857	53405672	53405765	Nocall	NA			escapes from XCI	NA	NA
RIBC1	53422689	53428627	variably escapes from XCI	NA	escapes XCI	escapes from XCI	escapes from XCI	escapes from XCI	variably escapes
SMC1A	53374148	53422728	escapes XCI	variably escapes from XCI	escapes XCI		escapes from XCI	escapes from XCI	variably escapes
HSD17B10	53431257	53432322	subject to XCI	NA	subject to XCI	subject to XCI	subject to XCI	subject to XCI	variably escapes
MIR98	53556222	53556341	Nocall	NA			subject to XCI	NA	NA
MIRLET7F2	53557191	53557274	Nocall	NA		subject to XCI	subject to XCI	NA	NA
HUWE1	53532095	53549505	subject to XCI	subject to XCI	subject to XCI	subject to XCI	subject to XCI	subject to XCI	subject to XCI
PHF8	53936675	54044174	subject to XCI	subject to XCI	subject to XCI	subject to XCI	subject to XCI	subject to XCI	subject to XCI
FAM120C	54068323	54183254	subject to XCI	subject to XCI	subject to XCI	subject to XCI	subject to XCI	subject to XCI	subject to XCI
WNK3	54192822	54358005	subject to XCI	NA	subject to XCI	subject to XCI	subject to XCI	NA	NA
TSR2	54440403	54448032	subject to XCI	NA	subject to XCI	subject to XCI	subject to XCI	subject to XCI	subject to XCI
FGD1	54445453	54496234	subject to XCI	subject to XCI	subject to XCI	subject to XCI	subject to XCI	subject to XCI	subject to XCI
GNL3L	54530210	54561071	subject to XCI	subject to XCI	subject to XCI	subject to XCI	subject to XCI	subject to XCI	subject to XCI
ITIH6	54748917	54798255	Nocall	NA		subject to XCI	subject to XCI	reference bias	NA
MAGED2	54807598	54815694	subject to XCI	subject to XCI	subject to XCI	subject to XCI	subject to XCI	subject to XCI	subject to XCI
SNORA11	54814369	54814497		NA		subject to XCI	subject to XCI	NA	NA
TRO	54920461	54923356	subject to XCI	NA	subject to XCI	subject to XCI	subject to XCI	subject to XCI	NA
SNORA11G	54927304	54927433	Nocall	NA		subject to XCI	escapes from XCI	NA	NA
PFKFB1	54932960	54994188	variably escapes from XCI	NA		subject to XCI	subject to XCI	subject to XCI	NA
APEX2	55000362	55009057	subject to XCI	NA	subject to XCI	subject to XCI	subject to XCI	subject to XCI	subject to XCI
ALAS2	55009054	55030977	subject to XCI	NA		subject to XCI	subject to XCI	NA	NA
PAGE2B	55075029	55078909	Nocall	NA		subject to XCI	subject to XCI	NA	NA
PAGE2	55089017	55092842	Nocall	NA			leans subject	escapes from XCI	NA
FAM104B	55143101	55161195	subject to XCI	subject to XCI	subject to XCI	subject to XCI	subject to XCI	reference bias	subject to XCI
MTRNR2L10	55181391	55182442	Nocall	NA			subject to XCI	NA	NA
SNORA109	#N/A	#N/A	Nocall	NA			leans subject	NA	NA
PAGE5	55220354	55224106	Nocall	NA		subject to XCI	subject to XCI	subject to XCI	NA
PAGE3	55258411	55264846	Nocall	NA		subject to XCI	subject to XCI	NA	NA
NR_130179	#N/A	#N/A	Nocall	NA		subject to XCI	subject to XCI	NA	NA
MIR4536-2	55451494	55451582	Nocall	NA		subject to XCI	subject to XCI	NA	NA
MIR4536-1	55451494	55451582	Nocall	NA	subject to XCI	subject to XCI	subject to XCI	NA	NA
MAGEH1	55452126	55453566	subject to XCI	subject to XCI	subject to XCI	subject to XCI	subject to XCI	reference bias	subject to XCI
USP51	55484615	55489202	subject to XCI	NA	subject to XCI	subject to XCI	subject to XCI	subject to XCI	subject to XCI
FOXR2	55623399	55626192	Nocall	NA			subject to XCI	NA	NA
RRAGB	55717738	55758774	subject to XCI	subject to XCI	subject to XCI	subject to XCI	subject to XCI	subject to XCI	subject to XCI
KLF8	56232355	56291531	subject to XCI	NA	subject to XCI	subject to XCI	subject to XCI	subject to XCI	NA
UBQLN2	56563638	56567868		NA	subject to XCI		subject to XCI	reference bias	subject to XCI
NBDY	56729240	56817569	Nocall	NA	subject to XCI		escapes from XCI	NA	NA
UQCRBP1	56737241	56737577	Nocall	NA			subject to XCI	NA	NA
SPIN3	56818297	56995551	subject to XCI	NA	subject to XCI	subject to XCI	subject to XCI	NA	subject to XCI
SPIN2B	57118550	57120590	subject to XCI	NA	subject to XCI	subject to XCI	subject to XCI	NA	subject to XCI
SPIN2A	57134529	57136997		NA			subject to XCI	NA	NA
FAAH2	57286705	57489196	subject to XCI	NA	subject to XCI	subject to XCI	escapes from XCI	subject to XCI	NA
ZXDB	57591651	57597545	subject to XCI	NA	subject to XCI	subject to XCI	subject to XCI	subject to XCI	subject to XCI
NLRP2B	57677066	57680260	Nocall	NA		subject to XCI	subject to XCI	NA	NA
ZXDA	57906707	57910820	subject to XCI	subject to XCI		subject to XCI	subject to XCI	reference bias	NA
SPIN4	63347227	63351332	subject to XCI	NA	subject to XCI	subject to XCI	subject to XCI	subject to XCI	subject to XCI
LINC01278	63222992	63560942	Nocall	NA	subject to XCI	subject to XCI	escapes from XCI	NA	NA
ARHGEF9-IT1	63670195	63671502	Nocall	NA		subject to XCI	subject to XCI	NA	NA
ARHGEF9	63634966	63755113	subject to XCI	subject to XCI	subject to XCI	subject to XCI	subject to XCI	subject to XCI	subject to XCI
MIR1468	63786001	63786087	Nocall	NA		subject to XCI	subject to XCI	NA	NA
AMER1	64185116	64205708	subject to XCI	NA	subject to XCI	subject to XCI	subject to XCI	subject to XCI	subject to XCI
ASB12	64224193	64230607		NA		subject to XCI	subject to XCI	NA	NA
MTMR8	64268080	64395452		NA	subject to XCI	subject to XCI	subject to XCI	NA	variably escapes
ZC4H2	64915801	64976533	subject to XCI	subject to XCI	subject to XCI	subject to XCI	subject to XCI	variable escape from XCI	subject to XCI
ZC3H12B	65366637	65499310	variably escapes from XCI	NA			subject to XCI	NA	NA
LAS1L	65512581	65534754	subject to XCI	NA	subject to XCI	subject to XCI	subject to XCI	subject to XCI	subject to XCI
FRMD8P1	65550897	65552421	Nocall	NA		subject to XCI	subject to XCI	NA	NA
MSN	65588376	65729589	subject to XCI	NA	subject to XCI	subject to XCI	subject to XCI	escapes from XCI	subject to XCI
MIR223	66018869	66018979	Nocall	NA		subject to XCI	subject to XCI	NA	NA
VSIG4	66021737	66033664	Nocall	NA		subject to XCI	subject to XCI	escapes from XCI	NA
HEPH	66162548	66268867	subject to XCI	NA		subject to XCI	variably escapes from XCI	escapes from XCI	NA
EDA2R	66595636	66639078	variably escapes from XCI	subject to XCI	subject to XCI	subject to XCI	subject to XCI	subject to XCI	NA
AR	67544020	67730619	subject to XCI	NA	subject to XCI	subject to XCI	subject to XCI	subject to XCI	subject to XCI
OPHN1	68042343	68433495	subject to XCI	subject to XCI	subject to XCI	subject to XCI	subject to XCI	subject to XCI	subject to XCI
YIPF6	68498561	68531982	subject to XCI	subject to XCI	subject to XCI	subject to XCI	subject to XCI	subject to XCI	subject to XCI
STARD8	68647665	68656551	subject to XCI	NA		subject to XCI	subject to XCI	escapes from XCI	subject to XCI
EFNB1	68829020	68842160		NA	subject to XCI	subject to XCI	subject to XCI	variable escape from XCI	subject to XCI
PJA1	69160850	69162694	subject to XCI	subject to XCI	subject to XCI	subject to XCI	subject to XCI	subject to XCI	subject to XCI
LINC00269	69179556	69209924		NA		subject to XCI		NA	NA
FAM155B	69505240	69532508		subject to XCI		subject to XCI	subject to XCI	subject to XCI	NA
EDA	69616066	69617299		NA	subject to XCI	subject to XCI	subject to XCI	subject to XCI	subject to XCI
MIR676	70022856	70022923		NA		subject to XCI	subject to XCI	NA	NA
AWAT2	70040541	70049938		NA		subject to XCI	subject to XCI	NA	NA
OTUD6A	70062456	70064179	Nocall	NA			threshold	NA	NA
IGBP1	70133446	70166324	subject to XCI	NA	subject to XCI	subject to XCI	subject to XCI	subject to XCI	subject to XCI
DGAT2L6	70177482	70205704	variably escapes from XCI	NA			subject to XCI	NA	NA
AWAT1	70234654	70237317	subject to XCI	NA			subject to XCI	NA	NA
P2RY4	70258169	70259764	subject to XCI	NA		subject to XCI	subject to XCI	NA	NA
ARR3	70268304	70281232	subject to XCI	NA		subject to XCI	subject to XCI	NA	NA
RAB41	70282092	70283287	subject to XCI	NA		subject to XCI	subject to XCI	reference bias	NA
KIF4A	70290103	70420886	subject to XCI	NA	subject to XCI	subject to XCI	subject to XCI	subject to XCI	subject to XCI
PDZD11	70286594	70289979	subject to XCI	NA	subject to XCI	subject to XCI	subject to XCI	subject to XCI	subject to XCI
GDPD2	70423030	70433390	Nocall	NA		subject to XCI	subject to XCI	subject to XCI	NA
DLG3	70444834	70505490	subject to XCI	subject to XCI	subject to XCI	subject to XCI	subject to XCI	subject to XCI	subject to XCI
DLG3-AS1	70452957	70455826	Nocall	NA	subject to XCI	subject to XCI	subject to XCI	NA	NA
SNORD3E	70846079	70846295	Nocall	NA		subject to XCI	subject to XCI	NA	NA
TEX11	70528939	70908731	Nocall	NA		subject to XCI	subject to XCI	subject to XCI	NA
SLC7A3	70925578	70931096	subject to XCI	NA		subject to XCI	subject to XCI	subject to XCI	NA
SNX12	71056331	71068448	subject to XCI	subject to XCI	subject to XCI	subject to XCI	subject to XCI	subject to XCI	subject to XCI
FOXO4	71095850	71103532	variably escapes from XCI	NA			variably escapes from XCI	reference bias	subject to XCI
CXorf65	71103888	71106740	variably escapes from XCI	NA		subject to XCI	subject to XCI	NA	NA
IL2RG	71107403	71111550		NA		subject to XCI	leans subject	escapes from XCI	NA
MED12	71118555	71142453		subject to XCI	subject to XCI	subject to XCI	subject to XCI	subject to XCI	subject to XCI
NLGN3	71144830	71171199	subject to XCI	NA		subject to XCI	subject to XCI	subject to XCI	NA
GJB1	71215193	71225200	Nocall	NA		subject to XCI	subject to XCI	subject to XCI	NA
ZMYM3	71239623	71254140	subject to XCI	subject to XCI	subject to XCI	subject to XCI	subject to XCI	subject to XCI	subject to XCI
NONO	71283191	71301166	subject to XCI	NA		subject to XCI	subject to XCI	subject to XCI	subject to XCI
ITGB1BP2	71301749	71305371	Nocall	NA		subject to XCI	subject to XCI	NA	NA
TAF1	71366238	71466004	subject to XCI	subject to XCI	subject to XCI	subject to XCI	subject to XCI	subject to XCI	subject to XCI
INGX	71491681	71492449	Nocall	NA	subject to XCI	subject to XCI	subject to XCI	NA	subject to XCI
OGT	71533103	71574655	subject to XCI	NA	subject to XCI	subject to XCI	subject to XCI	variable escape from XCI	subject to XCI
GCNA	71578410	71613583	Nocall	NA			threshold	NA	NA
CXCR3	71615915	71618510	subject to XCI	NA		subject to XCI	subject to XCI	reference bias	NA
NR_136576	#N/A	#N/A	Nocall	NA		subject to XCI	subject to XCI	NA	NA
NM_001323075	#N/A	#N/A	Nocall	NA		subject to XCI	subject to XCI	NA	NA
NR_034004	#N/A	#N/A	Nocall	NA			escapes from XCI	NA	NA
LINC00891	71697195	71706455	Nocall	NA			escapes from XCI	NA	NA
CXorf49	71714370	71716387	Nocall	NA			leans subject	NA	NA
CXorf49B	71763423	71767199	Nocall	NA			leans subject	NA	NA
NHSL2	71910817	72153286	variably escapes from XCI	NA	subject to XCI	subject to XCI	subject to XCI	subject to XCI	NA
RPS26P11	72044544	72044892	Nocall	NA		subject to XCI	leans subject	NA	NA
RTL5	72127109	72131901	Nocall	NA	subject to XCI	subject to XCI	subject to XCI	NA	NA
FLJ44635	#N/A	#N/A	variably escapes from XCI	NA		subject to XCI	subject to XCI	NA	NA
PIN4	72181352	72197101	variably escapes from XCI	NA	subject to XCI	subject to XCI	subject to XCI	variable escape from XCI	variably escapes
ERCC6L	72204656	72239027	subject to XCI	NA	subject to XCI	subject to XCI	subject to XCI	subject to XCI	subject to XCI
RPS4X	72255678	72273371	escapes XCI	escapes from XCI		subject to XCI	leans escape	escapes from XCI	variably escapes
CITED1	72301637	72307150	variably escapes from XCI	NA	variably escapes XCI	subject to XCI	escapes from XCI	NA	variably escapes
HDAC8	72329515	72572843	subject to XCI	subject to XCI	subject to XCI	subject to XCI	leans escape	subject to XCI	variably escapes
PHKA1-AS1	72688949	72712348	Nocall	NA			subject to XCI	NA	NA
PHKA1	72578813	72714306	subject to XCI	NA	subject to XCI	subject to XCI	subject to XCI	subject to XCI	subject to XCI
FAM226A	#N/A	#N/A	Nocall	NA			escapes from XCI	NA	NA
FAM226B	72777607	72779097	Nocall	NA			escapes from XCI	NA	NA
FAM236B	72781864	72782660	Nocall	NA			leans subject	NA	NA
FAM236A	72938162	72938958	Nocall	NA			leans subject	NA	NA
FAM236D	72807424	72808180	Nocall	NA			leans subject	NA	NA
FAM236C	72912614	72913401	Nocall	NA			leans subject	NA	NA
DMRTC1	72872024	72943814	Nocall	NA			leans subject	NA	NA
DMRTC1B	72777008	72848802	Nocall	NA			leans subject	NA	NA
PABPC1L2B-AS1	72998387	73002856	Nocall	NA			leans subject	NA	NA
PABPC1L2B	73003516	73005713	Nocall	NA			leans subject	NA	NA
PABPC1L2A	73077275	73079512	Nocall	NA			leans subject	NA	NA
NAP1L6	73126036	73128080		NA		subject to XCI	subject to XCI	NA	NA
NAP1L2	73212298	73214851	subject to XCI	NA	subject to XCI	subject to XCI	subject to XCI	subject to XCI	NA
CDX4	73447253	73455245	Nocall	NA		subject to XCI	subject to XCI	NA	NA
CHIC1	73563199	73687102	subject to XCI	NA	subject to XCI	subject to XCI	subject to XCI	reference bias	subject to XCI
MAP2K4P1	73524274	73563085		NA	subject to XCI	subject to XCI	subject to XCI	NA	NA
TSIX	73792204	73829231	variably escapes from XCI	NA			subject to XCI	NA	NA
XIST	73820648	73843533	subject to XCI	subject to XCI			subject to XCI	subject to XCI	NA
JPX	73944181	74007534	escapes XCI	NA	escapes XCI	escapes from XCI	escapes from XCI	NA	escapes from XCI
MIR374C	74218548	74218618	Nocall	NA			subject to XCI	NA	NA
MIR421	74218376	74218461	Nocall	NA		subject to XCI	subject to XCI	NA	NA
MIR374B	74218546	74218618	Nocall	NA		subject to XCI	subject to XCI	NA	NA
MIR545	74287103	74287209	Nocall	NA		subject to XCI	subject to XCI	NA	NA
MIR374A	74287285	74287357	Nocall	NA		subject to XCI	leans subject	NA	NA
FTX	73940434	74007433	subject to XCI	subject to XCI		subject to XCI	leans subject	reference bias	subject to XCI
ZCCHC13	74304179	74305034	Nocall	NA		subject to XCI	subject to XCI	NA	NA
SLC16A2	74421492	74533916	subject to XCI	subject to XCI	subject to XCI	subject to XCI	subject to XCI	subject to XCI	variably escapes
RLIM	74582975	74614624	subject to XCI	subject to XCI	subject to XCI	subject to XCI	subject to XCI	subject to XCI	subject to XCI
NEXMIF	74732855	74925452	Nocall	NA	subject to XCI	subject to XCI	subject to XCI	NA	NA
ABCB7	75051047	75156283	subject to XCI	NA	subject to XCI	subject to XCI	subject to XCI	subject to XCI	variably escapes
UPRT	75156387	75304873	subject to XCI	subject to XCI	subject to XCI	subject to XCI	subject to XCI	reference bias	subject to XCI
ZDHHC15	75368426	75523037	subject to XCI	NA	subject to XCI	subject to XCI	subject to XCI	NA	NA
TTC3P1	75740830	75746911	Nocall	NA			leans subject	subject to XCI	NA
MAGEE2	75782986	75785254	Nocall	NA		subject to XCI	subject to XCI	NA	NA
PBDC1	76173039	76178196	subject to XCI	NA	subject to XCI	subject to XCI	subject to XCI	reference bias	subject to XCI
MAGEE1	76427709	76431342	variably escapes from XCI	NA		subject to XCI	subject to XCI	subject to XCI	subject to XCI
MIR384	76919272	76919360	Nocall	NA			subject to XCI	NA	NA
MIR325	77005403	77005501	Nocall	NA			subject to XCI	NA	NA
MIR325HG	#N/A	#N/A	Nocall	NA		subject to XCI	subject to XCI	NA	NA
FGF16	77447388	77457278	Nocall	NA		subject to XCI	leans subject	NA	NA
ATRX	77504877	77786216	subject to XCI	subject to XCI	subject to XCI	subject to XCI	subject to XCI	variable escape from XCI	subject to XCI
MAGT1	77826363	77895593	subject to XCI	NA	subject to XCI	subject to XCI	subject to XCI	subject to XCI	variably escapes
COX7B	77899439	77905385	variably escapes from XCI	NA	subject to XCI	subject to XCI	subject to XCI	subject to XCI	subject to XCI
ATP7A	77910655	78050389	subject to XCI	subject to XCI	subject to XCI	subject to XCI	subject to XCI	subject to XCI	subject to XCI
PGAM4	77967948	77969638	Nocall	NA		subject to XCI	subject to XCI	NA	NA
PGK1	77910738	78126949	subject to XCI	subject to XCI	subject to XCI	subject to XCI	subject to XCI	reference bias	subject to XCI
TAF9B	78129747	78139650		subject to XCI	subject to XCI	subject to XCI	subject to XCI	subject to XCI	subject to XCI
CYSLTR1	78271467	78327611	subject to XCI	NA			escapes from XCI	variable escape from XCI	NA
RTL3	78656067	78659328	Nocall	NA				NA	NA
LPAR4	78747708	78751294		NA		subject to XCI	subject to XCI	NA	NA
MIR4328	78901193	78901249	Nocall	NA				NA	NA
P2RY10	78945331	78961940	variably escapes from XCI	NA		subject to XCI	subject to XCI	subject to XCI	NA
GPR174	79144662	79175315	variably escapes from XCI	subject to XCI			subject to XCI	reference bias	NA
ITM2A	79360383	79367334	variably escapes from XCI	subject to XCI		subject to XCI	threshold	escapes from XCI	NA
TBX22	80014752	80031774	subject to XCI	NA	subject to XCI	subject to XCI	variably escapes from XCI	NA	NA
FAM46D	#N/A	#N/A	Nocall	NA		subject to XCI	subject to XCI	NA	NA
CHMP1B2P	80228488	80335364	Nocall	NA		subject to XCI	subject to XCI	NA	NA
BRWD3	80669502	80809877	subject to XCI	subject to XCI	subject to XCI	subject to XCI	subject to XCI	reference bias	subject to XCI
SH3BGRL	81202101	81298547	subject to XCI	subject to XCI	subject to XCI	subject to XCI	variably escapes from XCI	escapes from XCI	variably escapes
HMGN5	81113698	81201913	variably escapes from XCI	NA		subject to XCI	threshold	subject to XCI	variably escapes
POU3F4	83508289	83512127	subject to XCI	NA	subject to XCI	subject to XCI	subject to XCI	NA	NA
CYLC1	83861125	83886699	Nocall	NA				NA	NA
RPS6KA6	84058345	84186141	subject to XCI	NA	subject to XCI	subject to XCI	subject to XCI	subject to XCI	NA
MIR548I4	84225751	84225828	Nocall	NA				NA	NA
HDX	84317873	84502453	subject to XCI	NA		subject to XCI	subject to XCI	NA	NA
UBE2DNL	84934150	84934890		NA		subject to XCI	leans subject	NA	NA
APOOL	85003876	85093315		subject to XCI	subject to XCI	subject to XCI	subject to XCI	subject to XCI	subject to XCI
SATL1	85092286	85108968	subject to XCI	NA		subject to XCI	subject to XCI	NA	NA
NR_110651	#N/A	#N/A		NA		subject to XCI	subject to XCI	NA	NA
ZNF711	85244031	85273360	variably escapes from XCI	NA	subject to XCI	subject to XCI	subject to XCI	subject to XCI	subject to XCI
POF1B	85277395	85379665	variably escapes from XCI	NA			escapes from XCI	NA	NA
MIR1321	85835779	85835858	Nocall	NA			subject to XCI	NA	NA
MIR361	85903635	85903707	Nocall	NA		variably escapes from XCI	subject to XCI	NA	NA
CHM	85861179	86047558	variably escapes from XCI	subject to XCI	subject to XCI	subject to XCI	subject to XCI	NA	variably escapes
DACH2	86148450	86832602	variably escapes from XCI	NA	subject to XCI	subject to XCI	subject to XCI	NA	subject to XCI
KLHL4	87517408	87670043	Nocall	NA		subject to XCI	subject to XCI	subject to XCI	NA
CPXCR1	88747224	88754781	Nocall	NA		subject to XCI	subject to XCI	NA	NA
TGIF2LX	89921907	89922883	Nocall	NA		subject to XCI	leans subject	reference bias	NA
PABPC5	91434594	91437000	variably escapes from XCI	NA		subject to XCI	subject to XCI	NA	NA
PABPC5-AS1	91414877	91434999	Nocall	NA		subject to XCI	subject to XCI	NA	NA
PCDH11X	91779260	91884007	variably escapes from XCI	NA			leans subject	NA	variably escapes
MIR4454	#N/A	#N/A	Nocall	NA		subject to XCI	leans subject	NA	NA
FAM133A	93674012	93712274	subject to XCI	NA			escapes from XCI	subject to XCI	variably escapes
NAP1L3	93670929	93673578		NA	variably escapes XCI		escapes from XCI	subject to XCI	variably escapes
MIR548M	95063140	95063226	Nocall	NA			leans subject	NA	NA
BRDTP1	96337235	96337912		NA			subject to XCI	NA	NA
DIAPH2	96684662	97469838	variably escapes from XCI	subject to XCI	subject to XCI	subject to XCI		subject to XCI	variably escapes
RPA4	96883907	96885467	Nocall	NA		subject to XCI	subject to XCI	NA	NA
DIAPH2-AS1	97431285	97564505	Nocall	NA				NA	NA
XRCC6P5	99719363	99721158	Nocall	NA		subject to XCI	subject to XCI	NA	NA
PCDH19	100291643	100408597	subject to XCI	NA	subject to XCI	subject to XCI	subject to XCI	subject to XCI	NA
TNMD	100584935	100599885	Nocall	NA			subject to XCI	escapes from XCI	NA
TSPAN6	100627107	100636806	subject to XCI	subject to XCI	subject to XCI	subject to XCI	subject to XCI	subject to XCI	variably escapes
SRPX2	100644194	100665547	variably escapes from XCI	NA		subject to XCI	subject to XCI	escapes from XCI	NA
SYTL4	100674490	100731510	subject to XCI	subject to XCI	subject to XCI	subject to XCI	subject to XCI	subject to XCI	subject to XCI
CSTF2	100820358	100840932	subject to XCI	NA	subject to XCI	subject to XCI	subject to XCI	subject to XCI	variably escapes
NOX1	100843323	100874345	Nocall	NA			escapes from XCI	subject to XCI	NA
XKRX	100913444	100928917	subject to XCI	NA	subject to XCI	subject to XCI	subject to XCI	subject to XCI	subject to XCI
ARL13A	100969707	100990829	subject to XCI	NA			subject to XCI	NA	NA
TRMT2B	101009345	101052116	subject to XCI	subject to XCI	subject to XCI	subject to XCI	subject to XCI	subject to XCI	subject to XCI
TMEM35A	101078878	101096367	Nocall	NA	subject to XCI	subject to XCI	leans subject	NA	NA
CENPI	101098217	101101295	subject to XCI	NA	subject to XCI	subject to XCI	subject to XCI	subject to XCI	subject to XCI
DRP2	101219768	101264497		NA		subject to XCI	subject to XCI	reference bias	NA
TAF7L	101268252	101293057		NA		subject to XCI	subject to XCI	subject to XCI	NA
TIMM8A	101345660	101348685	subject to XCI	subject to XCI	subject to XCI	subject to XCI	subject to XCI	subject to XCI	subject to XCI
BTK	101349446	101375284	subject to XCI	subject to XCI	subject to XCI	subject to XCI	subject to XCI	escapes from XCI	subject to XCI
RPL36A	101390823	101396117	subject to XCI	subject to XCI	subject to XCI	subject to XCI	subject to XCI	subject to XCI	subject to XCI
RPL36A-HNRNPH2	101391010	101412297	subject to XCI	NA	subject to XCI	subject to XCI	subject to XCI	NA	subject to XCI
HNRNPH2	101408221	101414133	subject to XCI	NA	subject to XCI	subject to XCI	subject to XCI	subject to XCI	variably escapes
GLA	101397802	101407908	subject to XCI	subject to XCI	subject to XCI	subject to XCI	subject to XCI	reference bias	variably escapes
ARMCX4	101418286	101533459	subject to XCI	NA	subject to XCI	subject to XCI	subject to XCI	subject to XCI	variably escapes
ARMCX1	101550546	101554700	subject to XCI	subject to XCI	subject to XCI	subject to XCI	subject to XCI	subject to XCI	NA
ARMCX6	101615117	101617910	subject to XCI	NA	subject to XCI	subject to XCI	subject to XCI	subject to XCI	subject to XCI
ARMCX3	101622796	101627843	subject to XCI	subject to XCI	subject to XCI	subject to XCI	subject to XCI	subject to XCI	subject to XCI
ARMCX2	101655280	101658649	subject to XCI	subject to XCI	subject to XCI	subject to XCI	subject to XCI	subject to XCI	subject to XCI
NXF5	101832111	101843307	escapes XCI	NA			subject to XCI	NA	NA
ZMAT1	101882287	101918633	subject to XCI	subject to XCI	subject to XCI	subject to XCI	subject to XCI	subject to XCI	subject to XCI
TCEAL2	102125678	102127712	subject to XCI	NA	subject to XCI	subject to XCI	subject to XCI	subject to XCI	variably escapes
TCEAL6	102140475	102142505	Nocall	NA		subject to XCI	subject to XCI	reference bias	NA
BEX5	102153707	102155790	Nocall	NA	subject to XCI	subject to XCI	subject to XCI	subject to XCI	subject to XCI
TCP11X2	102456861	102471812	Nocall	NA		subject to XCI	leans subject	NA	NA
NXF2	102247160	102326717	Nocall	NA			leans subject	NA	NA
NXF2B	102360395	102380093	Nocall	NA			leans subject	NA	NA
TMSB15A	102513681	102516739	subject to XCI	NA	subject to XCI	subject to XCI	subject to XCI	reference bias	subject to XCI
NXF4	102549964	102571695	Nocall	NA		subject to XCI	subject to XCI	NA	NA
ARMCX5	102599167	102604159	subject to XCI	NA	subject to XCI	subject to XCI	subject to XCI	subject to XCI	subject to XCI
ARMCX5-GPRASP2	102599511	102714582	subject to XCI	NA	subject to XCI	subject to XCI	subject to XCI	NA	NA
GPRASP1	102651091	102659074	subject to XCI	subject to XCI	subject to XCI	subject to XCI	subject to XCI	subject to XCI	NA
GPRASP2	102712175	102717732	subject to XCI	NA		subject to XCI	subject to XCI	subject to XCI	subject to XCI
BHLHB9	102720687	102748881	subject to XCI	NA	subject to XCI	subject to XCI	subject to XCI	NA	NA
LINC00630	102769157	102828561	Nocall	NA	subject to XCI	subject to XCI	subject to XCI	NA	NA
RAB40AL	102937271	102938300	Nocall	NA		subject to XCI	leans subject	NA	NA
BEX1	103062650	103064171	subject to XCI	NA	subject to XCI	subject to XCI	subject to XCI	subject to XCI	NA
NXF3	103075809	103093143		NA		subject to XCI	subject to XCI	variable escape from XCI	NA
BEX4	103215107	103217246	subject to XCI	subject to XCI		subject to XCI	subject to XCI	subject to XCI	subject to XCI
TCEAL8	103252994	103255155	subject to XCI	NA	subject to XCI	subject to XCI	subject to XCI	subject to XCI	variably escapes
TCEAL5	103273690	103276750	Nocall	NA		subject to XCI	subject to XCI	subject to XCI	NA
BEX2	103309345	103311046	subject to XCI	subject to XCI	subject to XCI	subject to XCI	subject to XCI	subject to XCI	variably escapes
TCEAL7	103330228	103332088		NA		subject to XCI	subject to XCI	subject to XCI	NA
TCEAL9	103356488	103358195		NA	subject to XCI	subject to XCI	subject to XCI	NA	NA
BEX3	103376339	103378077	Nocall	NA	subject to XCI	subject to XCI	subject to XCI	NA	NA
RAB40A	103499129	103519489	variably escapes from XCI	NA			subject to XCI	subject to XCI	NA
NR_131236	#N/A	#N/A		NA		subject to XCI	subject to XCI	NA	NA
NR_131237	#N/A	#N/A	Nocall	NA		subject to XCI	subject to XCI	NA	NA
TCEAL4	103576230	103587518	subject to XCI	subject to XCI	subject to XCI	subject to XCI	subject to XCI	subject to XCI	subject to XCI
TCEAL3	103607450	103609927	Nocall	NA		subject to XCI	leans subject	subject to XCI	variably escapes
TCEAL1	103628703	103630447	subject to XCI	NA	subject to XCI	subject to XCI	subject to XCI	subject to XCI	subject to XCI
MORF4L2-AS1	103687283	103691772		NA	subject to XCI	subject to XCI	threshold	NA	NA
MORF4L2	103675495	103688064	subject to XCI	subject to XCI	subject to XCI	subject to XCI	subject to XCI	subject to XCI	variably escapes
TMEM31	103710908	103714032	Nocall	NA		subject to XCI	subject to XCI	NA	NA
GLRA4	103707223	103728624	variably escapes from XCI	NA		subject to XCI	subject to XCI	subject to XCI	NA
PLP1	103773717	103786641	subject to XCI	NA		subject to XCI	subject to XCI	reference bias	NA
RAB9B	103822326	103832257	subject to XCI	NA		subject to XCI	subject to XCI	subject to XCI	variably escapes
TMSB15B	103918895	103965987	subject to XCI	NA	subject to XCI	subject to XCI	subject to XCI	NA	NA
NR_146557	#N/A	#N/A	Nocall	NA		subject to XCI	subject to XCI	NA	NA
NR_146556	#N/A	#N/A	Nocall	NA		subject to XCI	subject to XCI	NA	NA
NR_130172	#N/A	#N/A	Nocall	NA			leans subject,threshold	NA	NA
H2BFXP	#N/A	#N/A	Nocall	NA			leans subject,threshold	NA	NA
H2BFWT	104011146	104013687	Nocall	NA		subject to XCI	threshold	NA	NA
H2BFM	104039948	104042454	Nocall	NA		subject to XCI	subject to XCI	NA	NA
ZCCHC18	104112130	104112872		NA	subject to XCI	subject to XCI	subject to XCI	subject to XCI	subject to XCI
LOC286437	#N/A	#N/A	Nocall	NA		subject to XCI	subject to XCI	NA	NA
SLC25A53	104099213	104157009		NA	subject to XCI	subject to XCI	subject to XCI	NA	NA
FAM199X	104166452	104195902	subject to XCI	subject to XCI	subject to XCI	subject to XCI	subject to XCI	subject to XCI	subject to XCI
ESX1	104250037	104254933	Nocall	NA	subject to XCI	subject to XCI	subject to XCI	NA	NA
IL1RAPL2	104566198	105767829	variably escapes from XCI	NA		subject to XCI	subject to XCI	NA	variably escapes
TEX13A	105218928	105220674	Nocall	NA		subject to XCI	subject to XCI	NA	NA
NRK	105822538	105958610	subject to XCI	NA	subject to XCI	subject to XCI	subject to XCI	subject to XCI	NA
SERPINA7	106032434	106038727		NA			escapes from XCI	variable escape from XCI	NA
MUM1L1	#N/A	#N/A		NA		subject to XCI	subject to XCI	NA	NA
CXorf57	#N/A	#N/A	subject to XCI	NA	subject to XCI	subject to XCI	subject to XCI	NA	variably escapes
MIR548AN	106639813	106639896	Nocall	NA			subject to XCI	NA	NA
RNF128	106693793	106790205	subject to XCI	NA	escapes XCI,subject to XCI	subject to XCI	variably escapes from XCI	subject to XCI	subject to XCI
TBC1D8B	106802672	106876150	subject to XCI	NA	subject to XCI	subject to XCI	subject to XCI	reference bias	variably escapes
CLDN2	106900163	106930859	subject to XCI	NA	variably escapes XCI	subject to XCI	subject to XCI	subject to XCI	NA
RIPPLY1	106900062	106903341	subject to XCI	NA		subject to XCI	subject to XCI	reference bias	NA
MORC4	106813870	106993340	subject to XCI	subject to XCI	subject to XCI	subject to XCI	subject to XCI	subject to XCI	subject to XCI
RBM41	107064419	107118800	subject to XCI	subject to XCI	subject to XCI	subject to XCI	subject to XCI	variable escape from XCI	subject to XCI
PIH1D3	107206631	107244242	Nocall	NA	subject to XCI	subject to XCI	subject to XCI	NA	NA
NUP62CL	107123426	107206433	subject to XCI	NA		subject to XCI	subject to XCI	subject to XCI	subject to XCI
FRMPD3	107522449	107605244	Nocall	NA		subject to XCI	subject to XCI	NA	NA
FRMPD3-AS1	107512982	107545821	Nocall	NA		subject to XCI	subject to XCI	NA	NA
PRPS1	107628423	107651026	subject to XCI	NA	subject to XCI	subject to XCI	subject to XCI	reference bias	subject to XCI
TSC22D3	107713220	107716545	subject to XCI	NA	subject to XCI	subject to XCI	subject to XCI	escapes from XCI	subject to XCI
NCBP2L	107774898	107795829	Nocall	NA			escapes from XCI	NA	NA
MID2	107825754	107841381	subject to XCI	NA	subject to XCI	subject to XCI	subject to XCI	subject to XCI	subject to XCI
NR_110395	#N/A	#N/A	Nocall	NA		subject to XCI	subject to XCI	NA	NA
TEX13B	107980863	107982370	Nocall	NA		subject to XCI	subject to XCI	NA	NA
VSIG1	108044969	108079184	Nocall	NA		subject to XCI	subject to XCI	variable escape from XCI	NA
ATG4A	108091667	108154671	subject to XCI	NA	subject to XCI	subject to XCI	subject to XCI	reference bias	variably escapes
PSMD10	108084206	108091542	subject to XCI	NA	subject to XCI	subject to XCI	subject to XCI	subject to XCI	variably escapes
COL4A6	108155606	108438430	variably escapes from XCI	subject to XCI	subject to XCI	subject to XCI	subject to XCI	variable escape from XCI	variably escapes
COL4A5	108439843	108443091	subject to XCI	subject to XCI	subject to XCI	subject to XCI	subject to XCI	subject to XCI	variably escapes
NR_110652	#N/A	#N/A	Nocall	NA	subject to XCI	subject to XCI	subject to XCI	NA	NA
IRS4	108732481	108736409	subject to XCI	NA	subject to XCI	subject to XCI	subject to XCI	subject to XCI	variably escapes
MIR6087	#N/A	#N/A	Nocall	NA		subject to XCI	subject to XCI	NA	NA
GUCY2F	109372905	109482086	variably escapes from XCI	NA		subject to XCI	subject to XCI	NA	NA
NXT2	109535780	109544684	subject to XCI	subject to XCI	subject to XCI	subject to XCI	subject to XCI	subject to XCI	variably escapes
KCNE5	109623699	109625172	Nocall	NA		subject to XCI	subject to XCI	NA	NA
ACSL4	109624243	109634686	subject to XCI	NA	subject to XCI	subject to XCI	subject to XCI	subject to XCI	subject to XCI
TMEM164	110002630	110003594	subject to XCI	subject to XCI	subject to XCI	subject to XCI	subject to XCI	subject to XCI	variably escapes
MIR652	110055328	110055426	Nocall	NA		subject to XCI	leans subject	NA	NA
MIR3978	110082117	110082218		NA		subject to XCI	subject to XCI	NA	NA
SNORD96B	110224984	110225063	Nocall	NA			subject to XCI	NA	NA
AMMECR1	110194185	110318085	subject to XCI	subject to XCI	subject to XCI	subject to XCI	subject to XCI	subject to XCI	subject to XCI
RTL9	110358815	110450881	Nocall	NA		subject to XCI	subject to XCI	NA	NA
TDGF1P3	110520311	110523021	Nocall	NA		subject to XCI	subject to XCI	NA	NA
CHRDL1	110673855	110795765	subject to XCI	NA	subject to XCI	subject to XCI	subject to XCI	reference bias	variably escapes
PAK3	110944284	111220918	subject to XCI	NA	subject to XCI	subject to XCI	subject to XCI	NA	subject to XCI
CAPN6	111245098	111270483	subject to XCI	NA		subject to XCI	escapes from XCI	subject to XCI	NA
DCX	111293778	111412272	subject to XCI	NA		subject to XCI	subject to XCI	NA	NA
LINC00890	#N/A	#N/A	Nocall	NA	escapes XCI		escapes from XCI	NA	NA
ALG13	111665810	111713297	variably escapes from XCI	subject to XCI		subject to XCI,VE	variably escapes from XCI	subject to XCI	variably escapes
TRPC5OS	111876050	111902208	Nocall	NA			subject to XCI	NA	NA
RTL4	112454499	112457112	Nocall	NA		subject to XCI	subject to XCI	NA	NA
TRPC5	111774314	112082776		NA		subject to XCI		subject to XCI	NA
LHFPL1	112630647	112679938	variably escapes from XCI	NA	variably escapes XCI	subject to XCI	escapes from XCI	NA	NA
MIR4329	112780717	112780788	Nocall	NA		subject to XCI	subject to XCI	NA	NA
AMOT	112774502	112823126	subject to XCI	NA	variably escapes XCI	subject to XCI	subject to XCI	subject to XCI	variably escapes
NR_110399	#N/A	#N/A	Nocall	NA			leans subject	NA	NA
XACT	113616299	114059121	Nocall	NA			subject to XCI	NA	NA
HTR2C	114584077	114908507	escapes XCI	NA		subject to XCI		NA	NA
SNORA35	114630796	114630924	Nocall	NA		subject to XCI	subject to XCI	NA	NA
MIR764	114639434	114639519	Nocall	NA			subject to XCI	NA	NA
MIR1912	114651543	114651623	Nocall	NA			variably escapes from XCI	NA	NA
MIR1264	114652654	114652723	Nocall	NA			subject to XCI	NA	NA
MIR1298	114715232	114715344	Nocall	NA		subject to XCI	leans subject	NA	NA
MIR1911	114763183	114763263	Nocall	NA		subject to XCI	subject to XCI	NA	NA
MIR448	114823453	114823564	Nocall	NA			subject to XCI	NA	NA
IL13RA2	115003974	115018973	Nocall	NA		subject to XCI	subject to XCI	reference bias	NA
SNORA35B	115126315	115126444	Nocall	NA			subject to XCI	NA	NA
RBMXL3	115189426	115192868	Nocall	NA			subject to XCI	NA	NA
LRCH2	115110615	115234096	variably escapes from XCI	NA		subject to XCI	subject to XCI	reference bias	NA
LUZP4	115289714	115307563	Nocall	NA		subject to XCI	subject to XCI	NA	NA
PLS3	115561173	115629916	variably escapes from XCI	NA		subject to XCI	variably escapes from XCI	reference bias	variably escapes
PLS3-AS1	115518181	115562731	Nocall	NA		subject to XCI	escapes from XCI	NA	NA
DANT1	115840963	115843048	Nocall	NA			subject to XCI	NA	NA
DANT2	115694879	115708900	Nocall	NA	subject to XCI	subject to XCI	subject to XCI	NA	NA
AGTR2	116170743	116174974	subject to XCI	NA			subject to XCI	subject to XCI	NA
SLC6A14	116436605	116461458	Nocall	NA		subject to XCI	escapes from XCI	NA	NA
CT83	116461685	116462976		NA		subject to XCI	subject to XCI	NA	NA
NR_145523	#N/A	#N/A	Nocall	NA		subject to XCI	threshold	NA	NA
KLHL13	117897812	118116798	subject to XCI	NA	subject to XCI	subject to XCI	subject to XCI	subject to XCI	subject to XCI
WDR44	118346072	118449958	subject to XCI	subject to XCI	subject to XCI	subject to XCI	subject to XCI	subject to XCI	subject to XCI
MIR1277	118386393	118386471	Nocall	NA			subject to XCI	NA	NA
DOCK11	118495897	118686163	subject to XCI	subject to XCI	subject to XCI	subject to XCI	subject to XCI	escapes from XCI	subject to XCI
IL13RA1	118727132	118794535	subject to XCI	subject to XCI	subject to XCI	subject to XCI	subject to XCI	variable escape from XCI	subject to XCI
ZCCHC12	118823823	118826968	subject to XCI	NA	subject to XCI	subject to XCI	subject to XCI	subject to XCI	subject to XCI
LINC01285	118839538	118857905	Nocall	NA	subject to XCI	subject to XCI	subject to XCI	NA	NA
LONRF3	118974613	119018355	subject to XCI	subject to XCI	subject to XCI	subject to XCI	subject to XCI	subject to XCI	subject to XCI
KIAA1210	119078634	119150579	variably escapes from XCI	NA		subject to XCI	subject to XCI	NA	NA
PGRMC1	119236244	119244465	subject to XCI	subject to XCI	subject to XCI	subject to XCI	subject to XCI	subject to XCI	subject to XCI
NR_110396	#N/A	#N/A	Nocall	NA		subject to XCI	subject to XCI	NA	NA
SLC25A43	119399335	119454478	subject to XCI	subject to XCI	subject to XCI	subject to XCI	subject to XCI	subject to XCI	subject to XCI
SLC25A5	119468421	119470155	subject to XCI	subject to XCI	subject to XCI	subject to XCI	subject to XCI	subject to XCI	subject to XCI
SLC25A5-AS1	119465985	119468296	Nocall	NA	subject to XCI	subject to XCI	subject to XCI	NA	subject to XCI
CXorf56	119538148	119565373	subject to XCI	subject to XCI	subject to XCI	subject to XCI	subject to XCI	subject to XCI	subject to XCI
UBE2A	119574535	119583347	subject to XCI	NA	subject to XCI	subject to XCI	subject to XCI	subject to XCI	subject to XCI
NKRF	119588336	119593150	subject to XCI	NA	subject to XCI	subject to XCI	subject to XCI	reference bias	subject to XCI
MIR766	119646737	119646848	Nocall	NA		subject to XCI	subject to XCI	NA	NA
2020-09-06	#N/A	#N/A	subject to XCI	subject to XCI	subject to XCI	subject to XCI	subject to XCI	NA	NA
SOWAHD	119758587	119760202	subject to XCI	subject to XCI	subject to XCI	subject to XCI	subject to XCI	variable escape from XCI	subject to XCI
SNORA69	119787352	119787484	Nocall	NA		subject to XCI	subject to XCI	NA	NA
RPL39	119786503	119787456	subject to XCI	NA	subject to XCI	subject to XCI	subject to XCI	subject to XCI	subject to XCI
UPF3B	119805310	119837932	subject to XCI	NA	subject to XCI	subject to XCI	subject to XCI	subject to XCI	subject to XCI
NDUFA1	119871831	119876662	subject to XCI	NA	subject to XCI	subject to XCI	subject to XCI	subject to XCI	subject to XCI
RNF113A	119870474	119871733	subject to XCI	subject to XCI	subject to XCI	subject to XCI	subject to XCI	subject to XCI	subject to XCI
AKAP14	119895836	119920712	subject to XCI	NA		subject to XCI	leans subject	reference bias	NA
NKAP	119920671	119943751	subject to XCI	NA	subject to XCI	subject to XCI	subject to XCI	escapes from XCI	subject to XCI
RHOXF1P1	119978712	120015544	Nocall	NA	subject to XCI	subject to XCI	subject to XCI	NA	NA
RHOXF1-AS1	120036235	120146854		NA		subject to XCI	leans subject	NA	NA
RHOXF2	120158612	120165630	subject to XCI	NA			leans subject	reference bias	NA
RHOXF2B	120070671	120077705	Nocall	NA			leans subject	NA	NA
RHOXF1	120109050	120115913	Nocall	NA			leans subject	NA	NA
LINC01402	120117641	120119700	Nocall	NA			subject to XCI	NA	NA
NKAPP1	120120952	120244888	subject to XCI	NA		subject to XCI	subject to XCI	NA	subject to XCI
ZBTB33	120250751	120258398	subject to XCI	subject to XCI	subject to XCI	subject to XCI	subject to XCI	subject to XCI	subject to XCI
TMEM255A	120258649	120311433	Nocall	NA		subject to XCI	subject to XCI	NA	NA
ATP1B4	120362084	120383249	Nocall	NA		subject to XCI	subject to XCI	NA	NA
LAMP2	120427826	120469365	subject to XCI	subject to XCI	subject to XCI	subject to XCI	subject to XCI	subject to XCI	subject to XCI
CUL4B	120524608	120560700	subject to XCI	NA	subject to XCI	subject to XCI	subject to XCI	subject to XCI	subject to XCI
MCTS1	120594009	120606136	subject to XCI	subject to XCI	subject to XCI	subject to XCI	subject to XCI	subject to XCI	subject to XCI
C1GALT1C1	120625673	120630054	subject to XCI	subject to XCI	subject to XCI	subject to XCI	subject to XCI	subject to XCI	subject to XCI
CT47B1	120872602	120875929	Nocall	NA				NA	NA
CT47A1	120982475	120985788	Nocall	NA				NA	NA
CT47A2	120977605	120980928	Nocall	NA				NA	NA
CT47A10	120938700	120942023	Nocall	NA				NA	NA
CT47A9	120943560	120946883	Nocall	NA				NA	NA
CT47A8	120948421	120951744	Nocall	NA				NA	NA
CT47A5	120963025	120966348	Nocall	NA				NA	NA
CT47A4	120967885	120971208	Nocall	NA				NA	NA
CT47A3	120972745	120976068	Nocall	NA				NA	NA
CT47A11	120933839	120937158	Nocall	NA				NA	NA
CT47A12	120930249	120932301	Nocall	NA				NA	NA
CT47A6	120958164	120961487	Nocall	NA				NA	NA
CT47A7	120953281	120956600	Nocall	NA				NA	NA
GLUD2	121047609	121050094	subject to XCI	NA	subject to XCI	subject to XCI	subject to XCI	subject to XCI	NA
MIR3672	121370971	121371053	Nocall	NA			leans subject	NA	NA
GRIA3	123184152	123204683	subject to XCI	NA	subject to XCI	subject to XCI	subject to XCI	subject to XCI	NA
THOC2	123600560	123621159	subject to XCI	subject to XCI	subject to XCI	subject to XCI	subject to XCI	reference bias	subject to XCI
XIAP	123859723	123885711	subject to XCI	subject to XCI	subject to XCI	subject to XCI	subject to XCI	subject to XCI	subject to XCI
STAG2	123960211	124031048	subject to XCI	subject to XCI	subject to XCI	subject to XCI	subject to XCI	reference bias	subject to XCI
NR_130770	#N/A	#N/A	Nocall	NA	subject to XCI	subject to XCI	subject to XCI	NA	NA
SH2D1A	124227867	124373197	variably escapes from XCI	NA		subject to XCI	subject to XCI	NA	NA
TENM1	124375902	124963817	Nocall	NA			subject to XCI	NA	NA
TEX13C	125320119	125325214		NA		subject to XCI	subject to XCI	NA	NA
NR_110409	#N/A	#N/A	Nocall	NA		subject to XCI	leans subject	NA	NA
DCAF12L2	126163498	126166289		NA		subject to XCI	subject to XCI	subject to XCI	NA
DCAF12L1	126549382	126552814		NA		subject to XCI	subject to XCI	variable escape from XCI	NA
PRR32	126819728	126821786		NA				NA	NA
ACTRT1	128050961	128052398		NA		subject to XCI	subject to XCI	NA	NA
SMARCA1	129446500	129523464	subject to XCI	NA	subject to XCI	subject to XCI	subject to XCI	subject to XCI	subject to XCI
OCRL	129539848	129558979	subject to XCI	subject to XCI	subject to XCI	subject to XCI	subject to XCI	subject to XCI	variably escapes
APLN	129645258	129654956	subject to XCI	NA	subject to XCI	subject to XCI	subject to XCI	escapes from XCI	subject to XCI
XPNPEP2	129738973	129746863	variably escapes from XCI	NA		subject to XCI	escapes from XCI	subject to XCI	NA
SASH3	129779948	129795201	subject to XCI	subject to XCI		subject to XCI	subject to XCI	escapes from XCI	NA
ZDHHC9	129803287	129843886	subject to XCI	subject to XCI	subject to XCI	subject to XCI	subject to XCI	subject to XCI	subject to XCI
UTP14A	129906120	129929761	subject to XCI	subject to XCI	subject to XCI	subject to XCI	subject to XCI	subject to XCI	subject to XCI
BCORL1	129981106	130005317	subject to XCI	subject to XCI			subject to XCI	subject to XCI	subject to XCI
ELF4	130064873	130110716	subject to XCI	subject to XCI	subject to XCI		subject to XCI	subject to XCI	subject to XCI
AIFM1	130129361	130138040	subject to XCI	subject to XCI	subject to XCI	subject to XCI	subject to XCI	subject to XCI	subject to XCI
RAB33A	130171961	130184870	subject to XCI	NA	subject to XCI	subject to XCI	subject to XCI	subject to XCI	NA
ZNF280C	130202706	130268899	subject to XCI	NA	subject to XCI	subject to XCI	subject to XCI	subject to XCI	subject to XCI
SLC25A14	130339887	130373361	subject to XCI	NA	subject to XCI	subject to XCI	subject to XCI	reference bias	subject to XCI
GPR119	130384344	130385660	Nocall	NA		subject to XCI	subject to XCI	NA	NA
RBMX2	130401986	130413656	subject to XCI	NA	subject to XCI	subject to XCI	subject to XCI	subject to XCI	subject to XCI
FAM45BP	#N/A	#N/A	Nocall	NA		subject to XCI	subject to XCI	NA	NA
NR_135655	#N/A	#N/A	Nocall	NA			subject to XCI	NA	NA
ENOX2	130623368	130903234	subject to XCI	NA	subject to XCI	subject to XCI	subject to XCI	escapes from XCI	subject to XCI
ARHGAP36	131058345	131089885	Nocall	NA	subject to XCI	subject to XCI	subject to XCI	subject to XCI	NA
LINC01201	130981589	131039846	Nocall	NA		subject to XCI	subject to XCI	NA	NA
IGSF1	131273505	131289278	subject to XCI	NA	subject to XCI	subject to XCI	variably escapes from XCI	subject to XCI	subject to XCI
OR13H1	131543975	131545056		NA				NA	NA
FIRRE	131688778	131830604	variably escapes from XCI	NA		subject to XCI	subject to XCI	escapes from XCI	NA
STK26	132023301	132074461	Nocall	NA	subject to XCI	subject to XCI	subject to XCI	NA	NA
FRMD7	132076992	132094263	variably escapes from XCI	NA				NA	NA
RAP2C-AS1	132217052	132241642	Nocall	NA	subject to XCI	subject to XCI	leans escape	NA	NA
RAP2C	132203023	132219480	subject to XCI	subject to XCI	subject to XCI	subject to XCI	subject to XCI	subject to XCI	subject to XCI
MBNL3	132369316	132413575	subject to XCI	subject to XCI	subject to XCI	subject to XCI	subject to XCI	NA	variably escapes
HS6ST2-AS1	132667641	132669888	Nocall	NA			subject to XCI	NA	NA
HS6ST2	132626015	132961395	variably escapes from XCI	NA		subject to XCI	subject to XCI	subject to XCI	NA
USP26	133024630	133028272	Nocall	NA			leans subject	NA	NA
TFDP3	133216661	133218354	Nocall	NA		subject to XCI	leans subject	subject to XCI	NA
GPC4	133300102	133415489	subject to XCI	NA	subject to XCI	subject to XCI	subject to XCI	subject to XCI	subject to XCI
GPC3	133535744	133702694	subject to XCI	NA	subject to XCI	subject to XCI	subject to XCI	reference bias	subject to XCI
MIR363	134169377	134169452	Nocall	NA		subject to XCI	subject to XCI	NA	NA
MIR92A2	134169537	134169612	Nocall	NA			subject to XCI	NA	NA
MIR19B2	134169670	134169766	Nocall	NA				NA	NA
MIR20B	134169808	134169877	Nocall	NA			subject to XCI	NA	NA
MIR18B	134170040	134170111	Nocall	NA			subject to XCI	NA	NA
MIR106A	134170197	134170278	Nocall	NA			subject to XCI	NA	NA
CCDC160	134237046	134245778	subject to XCI	NA		subject to XCI	subject to XCI	NA	subject to XCI
PHF6	134373252	134428790	subject to XCI	subject to XCI	subject to XCI	subject to XCI	subject to XCI	subject to XCI	subject to XCI
HPRT1	134460164	134500668		NA	subject to XCI	subject to XCI	subject to XCI	subject to XCI	subject to XCI
MIR450B	134540184	134540262	Nocall	NA			subject to XCI	NA	NA
MIR450A1	134540340	134540431	Nocall	NA			subject to XCI	NA	NA
MIR450A2	134540507	134540607	Nocall	NA			subject to XCI	NA	NA
MIR542	134541340	134541437		NA			subject to XCI	NA	NA
MIR503	134546327	134546398	Nocall	NA		subject to XCI	subject to XCI	NA	NA
MIR503HG	134543118	134546642	Nocall	NA		subject to XCI	subject to XCI	NA	NA
MIR424	134546613	134546711	Nocall	NA		subject to XCI	subject to XCI	NA	NA
LINC00629	134549769	134560399	Nocall	NA	subject to XCI	subject to XCI	subject to XCI	NA	NA
PLAC1	134565837	134658471	variably escapes from XCI	NA		subject to XCI	subject to XCI	subject to XCI	NA
FAM122C	134796394	134810975	subject to XCI	NA	subject to XCI	subject to XCI	subject to XCI	subject to XCI	subject to XCI
FAM122B	134769565	134797134	subject to XCI	NA	subject to XCI	subject to XCI	subject to XCI	subject to XCI	subject to XCI
MOSPD1	134887631	134915257	subject to XCI	subject to XCI		subject to XCI	subject to XCI	subject to XCI	subject to XCI
LINC02243	134949548	134953382	Nocall	NA			subject to XCI	NA	NA
SMIM10	134990990	134992473	Nocall	NA		subject to XCI	subject to XCI	NA	NA
RTL8B	135020512	135022542	Nocall	NA		subject to XCI	subject to XCI	NA	NA
RTL8C	135032354	135033546	Nocall	NA	subject to XCI	subject to XCI	subject to XCI	NA	NA
RTL8A	135050931	135052090	Nocall	NA	subject to XCI	subject to XCI	subject to XCI	NA	NA
SMIM10L2B	135094984	135098712	Nocall	NA	subject to XCI	subject to XCI	subject to XCI	NA	NA
SMIM10L2B-AS1	135059684	135123604	Nocall	NA				NA	NA
ETDB	135118954	135119746	Nocall	NA				NA	NA
CT55	135156535	135171398	Nocall	NA		subject to XCI	subject to XCI	NA	NA
ETDA	135252060	135253583	Nocall	NA			subject to XCI	NA	NA
ZNF75D	135248919	135344087	subject to XCI	subject to XCI	subject to XCI	subject to XCI	subject to XCI	subject to XCI	subject to XCI
ZNF449	135344795	135349029	subject to XCI	NA	subject to XCI	subject to XCI	subject to XCI	variable escape from XCI	subject to XCI
NR_104652	#N/A	#N/A	Nocall	NA		subject to XCI	subject to XCI	NA	NA
SMIM10L2A	135421943	135428075	Nocall	NA	subject to XCI	subject to XCI	subject to XCI	NA	NA
INTS6L	135520642	135582493	Nocall	NA	subject to XCI	subject to XCI	subject to XCI	NA	NA
DDX26B-AS1	#N/A	#N/A	Nocall	NA	subject to XCI	subject to XCI	subject to XCI	NA	NA
SAGE2P	135673590	135686151	Nocall	NA			escapes from XCI	NA	NA
CT45A1	135713452	135723226	Nocall	NA		subject to XCI	leans subject	NA	NA
CT45A3	135759845	135764444	Nocall	NA			threshold	NA	NA
CT45A7	135829246	135837268	Nocall	NA			leans subject	NA	NA
CT45A5	135777129	135785298	Nocall	NA			leans subject	NA	NA
CT45A6	135794705	135799001	Nocall	NA			threshold	NA	NA
CT45A9	135863417	135871812	Nocall	NA			leans subject	NA	NA
CT45A8	135846496	135854538	Nocall	NA			leans subject	NA	NA
CT45A2	135811667	135816265	Nocall	NA			leans subject	NA	NA
CT45A10	135881062	135889086	Nocall	NA		subject to XCI	leans subject	NA	NA
SAGE1	135889204	135913060	Nocall	NA		subject to XCI	leans subject	reference bias	NA
MMGT1	135962069	135974063	subject to XCI	subject to XCI	subject to XCI		subject to XCI	subject to XCI	subject to XCI
SLC9A6	135973840	136047267	subject to XCI	subject to XCI	subject to XCI	subject to XCI	subject to XCI	subject to XCI	subject to XCI
FHL1	136146701	136210272	subject to XCI	subject to XCI	subject to XCI	subject to XCI	subject to XCI	reference bias	subject to XCI
MAP7D3	136213219	136251371	subject to XCI	subject to XCI		subject to XCI	subject to XCI	subject to XCI	subject to XCI
ADGRG4	136300962	136416890		NA		subject to XCI	leans subject	NA	NA
BRS3	136487946	136493780		NA		subject to XCI	subject to XCI	NA	NA
HTATSF1	136497078	136512342	subject to XCI	subject to XCI	subject to XCI	subject to XCI	subject to XCI	subject to XCI	subject to XCI
VGLL1	136532214	136556799	escapes XCI	NA		subject to XCI	subject to XCI	subject to XCI	NA
MIR934	136550877	136550960	Nocall	NA		subject to XCI	subject to XCI	NA	NA
LINC00892	136639538	136642426	Nocall	NA		subject to XCI	threshold	NA	NA
CD40LG	136648192	136660390	variably escapes from XCI	NA			subject to XCI	NA	NA
ARHGEF6	136665546	136767343	subject to XCI	subject to XCI	subject to XCI	subject to XCI	subject to XCI	escapes from XCI	subject to XCI
SNORD61	136879198	136879271	Nocall	NA	subject to XCI	subject to XCI	subject to XCI	NA	NA
RBMX	136848003	136873425	subject to XCI	subject to XCI	subject to XCI	subject to XCI	subject to XCI	subject to XCI	subject to XCI
GPR101	137027446	137033847		NA	subject to XCI	subject to XCI	subject to XCI	NA	subject to XCI
ZIC3	137566126	137572102		NA	subject to XCI	subject to XCI	subject to XCI	NA	NA
LINC00889	#N/A	#N/A		NA		subject to XCI	subject to XCI	NA	NA
MIR504	138667710	138667793	Nocall	NA			subject to XCI	NA	NA
FGF13-AS1	138711451	138716092		NA	subject to XCI	subject to XCI	leans subject	NA	NA
FGF13	138614726	138711717	subject to XCI	NA	subject to XCI	subject to XCI	subject to XCI	subject to XCI	subject to XCI
SRD5A1P1	139446890	139447676		NA				NA	NA
F9	139530757	139548392	Nocall	NA		subject to XCI	subject to XCI	variable escape from XCI	NA
MCF2	139581769	139642903	subject to XCI	NA		subject to XCI	subject to XCI	subject to XCI	subject to XCI
ATP11C	139726345	139933070		subject to XCI			leans subject	variable escape from XCI	subject to XCI
MIR505	139924147	139924231		NA		subject to XCI	subject to XCI	NA	NA
CXorf66	139955727	139965521		NA		subject to XCI	subject to XCI	NA	NA
LOC389895	#N/A	#N/A	Nocall	NA		subject to XCI	subject to XCI	NA	NA
SOX3	140502984	140505116		NA	subject to XCI	subject to XCI	subject to XCI	subject to XCI	NA
LINC00632	140709561	140775905	Nocall	NA		subject to XCI	subject to XCI	NA	NA
CDR1	140783577	140784366		NA			subject to XCI	NA	NA
MIR320D2	140926171	140926219		NA		subject to XCI	subject to XCI	NA	NA
SPANXB1	141002593	141003706		NA		subject to XCI	threshold	NA	NA
RNU6-9	#N/A	#N/A		NA				NA	NA
RNU6-2	#N/A	#N/A		NA				NA	NA
RNU6-1	#N/A	#N/A		NA				NA	NA
RNU6-7	#N/A	#N/A	Nocall	NA				NA	NA
RNU6-8	#N/A	#N/A		NA				NA	NA
LDOC1	141111604	141177098	subject to XCI	NA	subject to XCI	subject to XCI	subject to XCI	subject to XCI	variably escapes
SPANXC	141241462	141242517	Nocall	NA			leans subject	subject to XCI	NA
SPANXA2-OT1	141177283	141213568		NA			leans subject	NA	NA
SPANXA1	141583673	141585011		NA			leans subject	NA	NA
SPANXA2	141589707	141590762		NA			leans subject	NA	NA
LOC645188	#N/A	#N/A		NA			subject to XCI	NA	NA
SPANXD	141697410	141698739		NA			leans subject	NA	NA
MAGEC3	141838315	141897832	Nocall	NA			subject to XCI	reference bias	NA
MAGEC1	141903893	141909374	Nocall	NA		subject to XCI	subject to XCI	variable escape from XCI	NA
MAGEC2	142202341	142205290	Nocall	NA		subject to XCI	subject to XCI	subject to XCI	NA
SPANXN4	143025917	143034280	Nocall	NA		subject to XCI	subject to XCI	NA	NA
SPANXN3	143508734	143517475	Nocall	NA		subject to XCI	leans subject	NA	NA
SLITRK4	143622789	143634503		NA	subject to XCI	subject to XCI	subject to XCI	subject to XCI	NA
SPANXN2	143711954	143721423		NA	variably escapes XCI		escapes from XCI	NA	NA
UBE2NL	143884070	143885255		NA			subject to XCI	NA	NA
SPANXN1	145247502	145256208		NA		subject to XCI	escapes from XCI	NA	NA
SLITRK2	145817831	145829856	subject to XCI	NA	subject to XCI	subject to XCI	subject to XCI	subject to XCI	variably escapes
TMEM257	#N/A	#N/A		NA			subject to XCI	NA	NA
MIR892C	145992749	145992826		NA		subject to XCI	subject to XCI	NA	NA
MIR890	145994274	145994351		NA		subject to XCI	subject to XCI	NA	NA
MIR888	145994783	145994860	Nocall	NA		subject to XCI	subject to XCI	NA	NA
MIR892A	145996668	145996743		NA		subject to XCI	subject to XCI	NA	NA
MIR892B	145997197	145997274	Nocall	NA			subject to XCI	NA	NA
MIR891B	146001052	146001131	Nocall	NA			subject to XCI	NA	NA
MIR891A	146027793	146027872		NA			subject to XCI	NA	NA
CXorf51A	146814105	146814726		NA				NA	NA
CXorf51B	146809770	146810411		NA				NA	NA
MIR513C	147189703	147189787		NA		subject to XCI	subject to XCI	NA	NA
MIR513B	147199043	147199127		NA				NA	NA
MIR513A1	147213462	147213591	Nocall	NA		subject to XCI	subject to XCI	NA	NA
MIR513A2	147225825	147225952		NA		subject to XCI	leans subject	NA	NA
MIR506	147230719	147230843	Nocall	NA			subject to XCI	NA	NA
MIR507	147230983	147231077	Nocall	NA			subject to XCI	NA	NA
MIR508	147236912	147237027		NA			subject to XCI	NA	NA
MIR514B	147250150	147250230		NA			subject to XCI	NA	NA
MIR509-3	147259651	147259726		NA		subject to XCI	subject to XCI	NA	NA
MIR509-1	147260531	147260625	Nocall	NA		subject to XCI	subject to XCI	NA	NA
MIR509-2	147258759	147258850		NA		subject to XCI	subject to XCI	NA	NA
MIR510	147272334	147272408	Nocall	NA			subject to XCI	NA	NA
MIR514A1	147279246	147279344	Nocall	NA			subject to XCI	NA	NA
MIR514A2	147281942	147282030		NA		subject to XCI	leans subject	NA	NA
MIR514A3	147284640	147284728		NA		subject to XCI	leans subject	NA	NA
FMR1	147911950	147948830	subject to XCI	subject to XCI	subject to XCI	subject to XCI	subject to XCI	subject to XCI	subject to XCI
FMR1-AS1	147909430	147911817		NA	subject to XCI	subject to XCI	subject to XCI	NA	subject to XCI
FMR1NB	147981336	148026665	Nocall	NA		subject to XCI	leans subject	escapes from XCI	NA
AFF2	148500616	149000663	subject to XCI	NA		subject to XCI	subject to XCI	subject to XCI	subject to XCI
IDS	149476987	149505306	subject to XCI	subject to XCI		subject to XCI	subject to XCI	subject to XCI	subject to XCI
LINC00893	149527590	149532941	Nocall	NA	subject to XCI		subject to XCI	NA	NA
CXorf40A	149540354	149545720	subject to XCI	NA	subject to XCI	subject to XCI	subject to XCI	reference bias	subject to XCI
HSFX3	149548209	149549932	Nocall	NA			threshold	NA	NA
HSFX4	149929644	149931287	Nocall	NA			leans subject	NA	NA
MAGEA9	149781929	149787737	Nocall	NA			leans subject,threshold	NA	NA
MAGEA9B	149581652	149587452	Nocall	NA			leans subject,threshold	NA	NA
HSFX2	149592511	149595314	Nocall	NA			leans subject,threshold	NA	NA
HSFX1	149774067	149776867	Nocall	NA			leans subject,threshold	NA	NA
TMEM185A	149596555	149602220	subject to XCI	subject to XCI	subject to XCI	subject to XCI	subject to XCI	subject to XCI	subject to XCI
MAGEA11	149688227	149716459	variably escapes from XCI	NA		subject to XCI	subject to XCI	subject to XCI	NA
LINC00850	149825707	149879799	Nocall	NA		subject to XCI	escapes from XCI	NA	NA
MAGEA8	149881140	149885835	variably escapes from XCI	NA		subject to XCI	subject to XCI	variable escape from XCI	NA
MAGEA8-AS1	149878835	149881070	Nocall	NA			subject to XCI	NA	NA
LINC00894	149938612	150017177	Nocall	NA	subject to XCI	subject to XCI	subject to XCI	NA	NA
CXorf40B	149929526	149938435	subject to XCI	NA	subject to XCI	subject to XCI	subject to XCI	subject to XCI	subject to XCI
MIR2114	150228003	150228083	Nocall	NA		subject to XCI	subject to XCI	NA	NA
MAMLD1	150361421	150470095	subject to XCI	subject to XCI	subject to XCI	subject to XCI	subject to XCI	subject to XCI	subject to XCI
MTM1	150568618	150673322	subject to XCI	NA	subject to XCI	subject to XCI	subject to XCI	subject to XCI	subject to XCI
MTMR1	150692970	150731475	subject to XCI	subject to XCI	subject to XCI	subject to XCI	subject to XCI	subject to XCI	subject to XCI
CD99L2	150766335	150898668	subject to XCI	subject to XCI	subject to XCI	subject to XCI	subject to XCI	reference bias	subject to XCI
HMGB3	150980508	150987877	subject to XCI	subject to XCI	subject to XCI	subject to XCI	subject to XCI	subject to XCI	subject to XCI
MIR4330	151168221	151168326	Nocall	NA		subject to XCI	subject to XCI	NA	NA
GPR50	151176583	151181465	Nocall	NA		subject to XCI	subject to XCI	subject to XCI	NA
GPR50-AS1	151175191	151177836	Nocall	NA	subject to XCI	subject to XCI	subject to XCI	NA	NA
VMA21	151396514	151405157	subject to XCI	subject to XCI		subject to XCI	subject to XCI	subject to XCI	subject to XCI
NR_135614	#N/A	#N/A	Nocall	NA				NA	NA
PASD1	151563674	151676739	Nocall	NA		subject to XCI	subject to XCI	subject to XCI	NA
PRRG3	151694657	151700572	subject to XCI	NA		subject to XCI	subject to XCI	reference bias	NA
FATE1	151716034	151723194	Nocall	NA		subject to XCI	subject to XCI	reference bias	NA
CNGA2	151738450	151745304	Nocall	NA		subject to XCI	subject to XCI	NA	NA
NR_136578	#N/A	#N/A	Nocall	NA		subject to XCI	subject to XCI	NA	NA
MAGEA4	151912508	151924179	Nocall	NA			leans subject,threshold	subject to XCI	NA
MIR224	151958577	151958658	Nocall	NA		subject to XCI	subject to XCI	NA	NA
MIR452	151959627	151959712		NA		subject to XCI	leans subject	NA	NA
GABRE	151953123	151974676		subject to XCI	subject to XCI	subject to XCI	subject to XCI	subject to XCI	subject to XCI
MAGEA5	152114598	152115540		NA		subject to XCI	leans subject	NA	NA
MAGEA10-MAGEA5	152114993	152138493		NA		subject to XCI	subject to XCI	NA	NA
MAGEA10	152133309	152138577		NA		subject to XCI	leans subject	subject to XCI	NA
MIR105-1	152392218	152392299	Nocall	NA			subject to XCI	NA	NA
MIR767	152393420	152393529	Nocall	NA			subject to XCI	NA	NA
MIR105-2	152394411	152394492	Nocall	NA			subject to XCI	NA	NA
GABRA3	152166233	152451315		NA	subject to XCI	subject to XCI	subject to XCI	escapes from XCI	NA
GABRQ	152637894	152657542		NA	subject to XCI	subject to XCI	subject to XCI	subject to XCI	subject to XCI
MAGEA3	152698766	152701427	Nocall	NA			leans subject	reference bias	NA
CSAG3	152753920	152760222	Nocall	NA		escapes from XCI	leans subject,threshold	escapes from XCI	NA
MAGEA2B	152714585	152718606	Nocall	NA			leans subject	NA	NA
MAGEA2	152749862	152753884	Nocall	NA			leans subject	NA	NA
MAGEA12	152733756	152737669	Nocall	NA		subject to XCI	leans subject	reference bias	NA
CSAG4	152733826	152740985		NA		subject to XCI	leans subject	NA	NA
CSAG1	152727483	152733691		NA			leans subject	reference bias	NA
MAGEA6	152766135	152769747	Nocall	NA		escapes from XCI	leans subject	subject to XCI	NA
NSDHL	152830966	152869363	subject to XCI	NA	subject to XCI	subject to XCI	subject to XCI	subject to XCI	subject to XCI
CETN2	152826978	152830757	subject to XCI	NA	subject to XCI	subject to XCI	subject to XCI	reference bias	subject to XCI
ZNF185	152914441	152973480	subject to XCI	subject to XCI	subject to XCI	subject to XCI	subject to XCI	subject to XCI	NA
PNMA5	152988823	152992214	subject to XCI	NA		subject to XCI	subject to XCI	subject to XCI	NA
PNMA3	153056408	153060467	variably escapes from XCI	NA		subject to XCI	subject to XCI	subject to XCI	NA
PNMA6A	153072481	153075018	subject to XCI	NA			subject to XCI	subject to XCI	NA
MAGEA1	153179283	153183880	Nocall	NA		subject to XCI	leans subject	subject to XCI	NA
ZNF275	153334146	153352882	subject to XCI	subject to XCI	subject to XCI	subject to XCI	subject to XCI	subject to XCI	subject to XCI
NR_135656	#N/A	#N/A	Nocall	NA		subject to XCI	subject to XCI	NA	NA
PNMA6E	153395638	153401350	Nocall	NA			subject to XCI	NA	NA
ZFP92	153418321	153426481		NA		subject to XCI	leans subject	reference bias	NA
TREX2	153444719	153446487		NA		subject to XCI	subject to XCI	escapes from XCI	subject to XCI
HAUS7	153447665	153470631	subject to XCI	NA	subject to XCI	subject to XCI	subject to XCI	reference bias	subject to XCI
BGN	153494979	153509546		NA		subject to XCI	subject to XCI	escapes from XCI	NA
ATP2B3	153517675	153580589	variably escapes from XCI	NA		subject to XCI	subject to XCI	subject to XCI	NA
NR_131982	#N/A	#N/A		NA		subject to XCI	subject to XCI	NA	NA
FAM58A	#N/A	#N/A	subject to XCI	NA	subject to XCI	subject to XCI	subject to XCI	NA	subject to XCI
DUSP9	153642491	153648013	subject to XCI	NA	subject to XCI	subject to XCI	subject to XCI	subject to XCI	subject to XCI
PNCK	153669729	153673845	subject to XCI	NA		subject to XCI	subject to XCI	subject to XCI	variably escapes
SLC6A8	153687925	153696588	Nocall	NA	subject to XCI	subject to XCI	subject to XCI	subject to XCI	NA
BCAP31	153700491	153724066	subject to XCI	NA	subject to XCI	subject to XCI	subject to XCI	reference bias	subject to XCI
ABCD1	153724855	153744755	subject to XCI	subject to XCI	subject to XCI	subject to XCI	subject to XCI	reference bias	NA
PLXNB3	153764195	153779346	variably escapes from XCI	NA		subject to XCI	escapes from XCI	subject to XCI	variably escapes
SRPK3	153776411	153785728		NA		subject to XCI	subject to XCI	subject to XCI	NA
SSR4	153793515	153798498	subject to XCI	NA	subject to XCI	subject to XCI	subject to XCI	subject to XCI	subject to XCI
IDH3G	153785765	153794512	subject to XCI	NA	subject to XCI	subject to XCI	subject to XCI	reference bias	subject to XCI
PDZD4	153802165	153830490	variably escapes from XCI	NA	subject to XCI	subject to XCI	subject to XCI	reference bias	subject to XCI
L1CAM	153861513	153875944	escapes XCI	NA	subject to XCI	subject to XCI	subject to XCI	subject to XCI	variably escapes
LCA10	#N/A	#N/A		NA		subject to XCI	threshold	NA	NA
AVPR2	153902530	153907166	variably escapes from XCI	NA		subject to XCI	subject to XCI	subject to XCI	NA
ARHGAP4	153907366	153926254	variably escapes from XCI	subject to XCI	subject to XCI	subject to XCI	subject to XCI	escapes from XCI	variably escapes
NAA10	153929224	153935037	variably escapes from XCI	NA	subject to XCI	subject to XCI	threshold	reference bias	variably escapes
RENBP	153935268	153944643	variably escapes from XCI	NA		subject to XCI	subject to XCI	escapes from XCI	variably escapes
HCFC1-AS1	153969324	153970087		NA		subject to XCI	escapes from XCI	NA	NA
HCFC1	153947556	153954121		subject to XCI	variably escapes XCI	escapes from XCI	subject to XCI	variable escape from XCI	variably escapes
TMEM187	153972753	153983194		NA	variably escapes XCI		escapes from XCI	reference bias	variably escapes
MIR3202-1	153981096	153981177	Nocall	NA		subject to XCI	subject to XCI	NA	NA
MIR3202-2	153981097	153981176	Nocall	NA		subject to XCI	subject to XCI	NA	NA
IRAK1	154010505	154019876	subject to XCI	subject to XCI		subject to XCI	subject to XCI	subject to XCI	subject to XCI
MIR718	154019919	154019989	subject to XCI	NA		subject to XCI	subject to XCI	NA	subject to XCI
MECP2	154021572	154097717	subject to XCI	subject to XCI	subject to XCI	subject to XCI	subject to XCI	subject to XCI	subject to XCI
OPN1LW	154144242	154159032	Nocall	NA		subject to XCI	subject to XCI	NA	NA
OPN1MW	154182595	154196861	Nocall	NA				NA	NA
OPN1MW2	154219755	154233286	Nocall	NA				NA	NA
OPN1MW3	154257537	154271805	Nocall	NA				NA	NA
TEX28	154271264	154295211	Nocall	NA		subject to XCI	leans subject	NA	NA
TKTL1	154295794	154330350	variably escapes from XCI	NA		subject to XCI	subject to XCI	subject to XCI	NA
FLNA	154348523	154371203	subject to XCI	NA		subject to XCI	subject to XCI	NA	subject to XCI
EMD	154379196	154381523	subject to XCI	subject to XCI	subject to XCI	subject to XCI	subject to XCI	subject to XCI	subject to XCI
RPL10	154389954	154400897	subject to XCI	NA	subject to XCI	subject to XCI	subject to XCI	subject to XCI	subject to XCI
SNORA70	154400280	154400415	Nocall	NA		subject to XCI	subject to XCI	NA	NA
DNASE1L1	154401235	154409254	subject to XCI	subject to XCI	subject to XCI	subject to XCI	subject to XCI	reference bias	subject to XCI
TAZ	154411523	154420042	subject to XCI	subject to XCI	subject to XCI	subject to XCI	subject to XCI	subject to XCI	subject to XCI
ATP6AP1	154428644	154435379	subject to XCI	NA	subject to XCI	subject to XCI	subject to XCI	subject to XCI	subject to XCI
CH17-340M24.3	#N/A	#N/A	Nocall	NA		subject to XCI	subject to XCI	NA	NA
GDI1	154436912	154439765	subject to XCI	subject to XCI	subject to XCI	subject to XCI	subject to XCI	subject to XCI	subject to XCI
FAM50A	154444140	154450654	subject to XCI	NA	subject to XCI	subject to XCI	subject to XCI	subject to XCI	subject to XCI
MIR6858	154450319	154450386	Nocall	NA		subject to XCI	leans subject	NA	NA
PLXNA3	154458280	154477779	subject to XCI	subject to XCI		subject to XCI	subject to XCI	subject to XCI	subject to XCI
LAGE3	154477768	154479257	subject to XCI	subject to XCI	subject to XCI	subject to XCI	subject to XCI	subject to XCI	subject to XCI
UBL4A	154483716	154486615	subject to XCI	subject to XCI	subject to XCI	subject to XCI	subject to XCI	subject to XCI	subject to XCI
SLC10A3	154487305	154490614	subject to XCI	subject to XCI	subject to XCI	subject to XCI	subject to XCI	subject to XCI	subject to XCI
FAM3A	154506158	154516236	subject to XCI	subject to XCI	subject to XCI	subject to XCI	subject to XCI	subject to XCI	subject to XCI
IKBKG	154541198	154561768	subject to XCI	NA	subject to XCI	subject to XCI	subject to XCI	escapes from XCI	subject to XCI
G6PD	154531390	154546846	subject to XCI	NA	subject to XCI	subject to XCI	subject to XCI	subject to XCI	subject to XCI
FAM223A	154571247	154571955	Nocall	NA			leans subject	NA	NA
FAM223B	154632469	154633182	Nocall	NA			leans subject	NA	NA
CTAG1A	154585132	154586816	Nocall	NA			leans subject	NA	NA
CTAG1B	154617608	154619271	Nocall	NA			leans subject	NA	NA
CTAG2	154651971	154653579	Nocall	NA				subject to XCI	NA
GAB3	154675248	154751077	subject to XCI	subject to XCI	subject to XCI	subject to XCI	subject to XCI	NA	subject to XCI
DKC1	154762741	154777688	subject to XCI	subject to XCI	subject to XCI	subject to XCI	subject to XCI	subject to XCI	subject to XCI
SNORA36A	154768527	154768659	Nocall	NA		subject to XCI	leans escape	NA	NA
MIR664B	154768595	154768656	Nocall	NA			threshold	NA	NA
SNORA56	154774997	154775126	Nocall	NA		subject to XCI	subject to XCI	NA	NA
MPP1	154778683	154805485	subject to XCI	NA	subject to XCI	subject to XCI	subject to XCI	NA	subject to XCI
SMIM9	154823347	154832671	Nocall	NA		subject to XCI	subject to XCI	NA	NA
H2AFB2	155380786	155381134	Nocall	NA			leans subject	NA	NA
H2AFB3	155459414	155460005	Nocall	NA			subject to XCI	NA	NA
H2AFB1	154884971	154885558	Nocall	NA			leans subject	NA	NA
F8A1	154886348	154888061	Nocall	NA			subject to XCI	NA	NA
F8A3	155456913	155458672	Nocall	NA			subject to XCI	NA	NA
F8A2	155382114	155383230	Nocall	NA			subject to XCI	NA	NA
F8	154835787	154886317	subject to XCI	NA		subject to XCI	subject to XCI	reference bias	subject to XCI
MIR1184-3	155457516	155457615	Nocall	NA		subject to XCI	subject to XCI	NA	NA
MIR1184-2	155383099	155383198	Nocall	NA		subject to XCI	leans subject	NA	NA
MIR1184-1	154887359	154887458	subject to XCI	NA		subject to XCI	leans subject	NA	NA
FUNDC2	155025979	155051732	subject to XCI	NA	subject to XCI	subject to XCI	subject to XCI	reference bias	subject to XCI
BRCC3	155071419	155121318	subject to XCI	subject to XCI	subject to XCI	subject to XCI	subject to XCI	subject to XCI	subject to XCI
CMC4	155061621	155071136	Nocall	NA	subject to XCI	subject to XCI	subject to XCI	NA	NA
MTCP1	155064033	155071136	subject to XCI	NA	subject to XCI	subject to XCI	subject to XCI	NA	subject to XCI
VBP1	155197006	155239044	subject to XCI	subject to XCI	subject to XCI	subject to XCI	subject to XCI	subject to XCI	subject to XCI
RAB39B	155258234	155264491		subject to XCI	subject to XCI	subject to XCI	subject to XCI	NA	NA
CLIC2	155276210	155334614		NA				escapes from XCI	NA
TMLHE-AS1	155466539	155494110	Nocall	NA			threshold	NA	NA
NR_109985	#N/A	#N/A	Nocall	NA			threshold	NA	NA
SPRY3	155767811	155782459		NA	subject to XCI	subject to XCI	subject to XCI	escapes from XCI	NA
TMLHE	155489010	155612952	subject to XCI	NA	subject to XCI	subject to XCI	subject to XCI	reference bias	subject to XCI
VAMP7	155881344	155943769	subject to XCI	subject to XCI		subject to XCI		subject to XCI	NA
IL9R	155997580	156010608	subject to XCI	NA		subject to XCI		NA	NA
WASIR1	156014622	156016837		NA				NA	NA
DDX11L16	156025663	156027877		NA				NA	NA

## Sheet: XiXa
gene	numberEscaping	numberSubjecToXCI	numberAtThreshold	overallCall	CEMT25	CEMT28	CEMT30	CEMT41	CEMT5	CEMT7	CEMT8	CEMT9
-	0	2	0	subject to XCI	NA	NA	NA	NA	NA	NA	subject to XCI	subject to XCI
ABCB7	0	1	0	NA	NA	NA	NA	NA	subject to XCI	NA	NA	NA
ABCD1	0	6	0	subject to XCI	NA	subject to XCI	subject to XCI	subject to XCI	subject to XCI	subject to XCI	NA	subject to XCI
ACOT9	0	7	0	subject to XCI	subject to XCI	subject to XCI	subject to XCI	NA	subject to XCI	subject to XCI	subject to XCI	subject to XCI
ACSL4	0	1	0	NA	NA	NA	NA	NA	subject to XCI	NA	NA	NA
AFF2	0	0	0	NA	NA	NA	NA	NA	NA	NA	NA	NA
AIFM1	0	3	0	subject to XCI	NA	NA	subject to XCI	subject to XCI	subject to XCI	NA	NA	NA
AK000470	0	1	0	NA	NA	NA	NA	NA	NA	NA	NA	subject to XCI
AK054921	0	0	0	NA	NA	NA	NA	NA	NA	NA	NA	NA
AK094280,BC028211,SLC25A5-AS1	0	0	0	NA	NA	NA	NA	NA	NA	NA	NA	NA
AK125301	0	1	1	NA	NA	subject to XCI	threshold	NA	NA	NA	NA	NA
AK130294	0	1	0	NA	NA	NA	NA	NA	NA	subject to XCI	NA	NA
AK130294,LOC92249	0	0	0	NA	NA	NA	NA	NA	NA	NA	NA	NA
AK307233,RPL10	0	0	0	NA	NA	NA	NA	NA	NA	NA	NA	NA
AK310094,SAT1	0	3	0	subject to XCI	NA	NA	NA	NA	NA	subject to XCI	subject to XCI	subject to XCI
AKAP17A	8	0	0	escapes from XCI	escapes from XCI	escapes from XCI	escapes from XCI	escapes from XCI	escapes from XCI	escapes from XCI	escapes from XCI	escapes from XCI
ALG13	0	4	0	subject to XCI	subject to XCI	NA	subject to XCI	NA	subject to XCI	subject to XCI	NA	NA
AMER1	0	1	0	NA	NA	NA	NA	NA	NA	subject to XCI	NA	NA
AMMECR1	0	2	2	subject to XCI	discordantWithinSample	threshold	threshold	NA	NA	NA	subject to XCI	subject to XCI
AMOT	0	0	0	NA	NA	NA	NA	NA	NA	NA	NA	NA
AP1S2	1	0	0	NA	NA	escapes from XCI	NA	NA	NA	NA	NA	NA
APEX2	0	1	0	NA	NA	NA	NA	NA	NA	NA	subject to XCI	NA
APLN	0	0	0	NA	NA	NA	NA	NA	NA	NA	NA	NA
APOO	0	2	0	subject to XCI	NA	subject to XCI	subject to XCI	NA	NA	NA	NA	NA
APOOL	0	5	0	subject to XCI	NA	NA	subject to XCI	subject to XCI	subject to XCI	NA	subject to XCI	subject to XCI
AR	0	1	0	NA	NA	NA	NA	subject to XCI	NA	NA	NA	NA
ARAF	0	3	0	subject to XCI	subject to XCI	subject to XCI	subject to XCI	NA	NA	NA	NA	NA
ARHGAP36	0	0	0	NA	NA	NA	NA	NA	NA	NA	NA	NA
ARHGAP4	0	2	0	subject to XCI	subject to XCI	subject to XCI	NA	NA	NA	NA	NA	NA
ARHGEF6	0	2	0	subject to XCI	subject to XCI	subject to XCI	NA	NA	NA	NA	NA	NA
ARHGEF9	0	3	0	subject to XCI	NA	NA	subject to XCI	NA	subject to XCI	NA	NA	subject to XCI
ARMCX1	0	3	0	subject to XCI	NA	NA	NA	subject to XCI	NA	NA	subject to XCI	subject to XCI
ARMCX2	0	2	0	subject to XCI	NA	NA	NA	NA	NA	NA	subject to XCI	subject to XCI
ARMCX3	0	3	0	subject to XCI	NA	NA	subject to XCI	subject to XCI	subject to XCI	NA	NA	NA
ARMCX4	0	1	0	NA	NA	subject to XCI	NA	NA	NA	NA	NA	NA
ARMCX5	0	0	0	NA	NA	NA	NA	NA	NA	NA	NA	NA
ARMCX6	0	1	0	NA	NA	NA	NA	subject to XCI	NA	NA	NA	NA
ARSD	0	4	0	subject to XCI	subject to XCI	subject to XCI	NA	NA	NA	NA	subject to XCI	subject to XCI
ARSE	0	0	0	NA	NA	NA	NA	NA	NA	NA	NA	NA
ARSF	0	0	0	NA	NA	NA	NA	NA	NA	NA	NA	NA
ARX	0	0	0	NA	NA	NA	NA	NA	NA	NA	NA	NA
ASMTL	8	0	0	escapes from XCI	escapes from XCI	escapes from XCI	escapes from XCI	escapes from XCI	escapes from XCI	escapes from XCI	escapes from XCI	escapes from XCI
ASMTL-AS1	3	0	0	escapes from XCI	discordantWithinSample	discordantWithinSample	NA	escapes from XCI	escapes from XCI	escapes from XCI	NA	NA
ASMTL,ASMTL-AS1	7	0	0	escapes from XCI	escapes from XCI	escapes from XCI	escapes from XCI	escapes from XCI	escapes from XCI	NA	escapes from XCI	escapes from XCI
ATP11C	0	2	0	subject to XCI	NA	NA	subject to XCI	subject to XCI	NA	NA	NA	NA
ATP2B3	0	0	0	NA	NA	NA	NA	NA	NA	NA	NA	NA
ATP6AP1	0	0	0	NA	NA	NA	NA	NA	NA	NA	NA	NA
ATP6AP2	0	1	0	NA	NA	subject to XCI	NA	NA	NA	NA	NA	NA
ATP7A	0	2	0	subject to XCI	NA	subject to XCI	NA	NA	NA	subject to XCI	NA	NA
ATRX	0	8	0	subject to XCI	subject to XCI	subject to XCI	subject to XCI	subject to XCI	subject to XCI	subject to XCI	subject to XCI	subject to XCI
AVPR2	1	0	0	NA	NA	NA	NA	NA	escapes from XCI	NA	NA	NA
AX746622	2	0	0	escapes from XCI	escapes from XCI	NA	NA	NA	escapes from XCI	NA	NA	NA
AX748273	0	1	0	NA	NA	NA	NA	subject to XCI	NA	NA	NA	NA
BC018767,ZNF275	0	7	0	subject to XCI	subject to XCI	subject to XCI	subject to XCI	subject to XCI	subject to XCI	NA	subject to XCI	subject to XCI
BC029787,DKFZp451F083	0	2	1	subject to XCI	subject to XCI	NA	NA	threshold	NA	subject to XCI	NA	NA
BC030761,PNMA3	0	0	0	NA	NA	NA	NA	NA	discordantWithinSample	NA	NA	NA
BC046187,CXorf23	0	0	0	NA	NA	NA	NA	NA	NA	NA	NA	NA
BC070370,MID2	0	1	0	NA	subject to XCI	NA	NA	NA	NA	NA	NA	NA
BCOR	2	5	0	variably escapes from XCI	subject to XCI	escapes from XCI	NA	subject to XCI	escapes from XCI	subject to XCI	subject to XCI	subject to XCI
BCORL1	0	4	0	subject to XCI	NA	subject to XCI	subject to XCI	NA	NA	NA	subject to XCI	subject to XCI
BEX1	0	1	0	NA	NA	NA	NA	subject to XCI	NA	NA	NA	NA
BEX2	0	4	1	subject to XCI	NA	subject to XCI	threshold	subject to XCI	NA	NA	subject to XCI	subject to XCI
BEX4	0	4	0	subject to XCI	NA	subject to XCI	NA	subject to XCI	NA	NA	subject to XCI	subject to XCI
BGN	0	1	0	NA	NA	NA	NA	NA	NA	subject to XCI	NA	NA
BRCC3	0	2	0	subject to XCI	NA	subject to XCI	subject to XCI	NA	NA	NA	NA	NA
BRWD3	0	8	0	subject to XCI	subject to XCI	subject to XCI	subject to XCI	subject to XCI	subject to XCI	subject to XCI	subject to XCI	subject to XCI
BTK	0	4	0	subject to XCI	subject to XCI	subject to XCI	subject to XCI	NA	subject to XCI	NA	NA	NA
C1GALT1C1	0	5	0	subject to XCI	subject to XCI	subject to XCI	NA	subject to XCI	NA	NA	subject to XCI	subject to XCI
CA5B	3	0	0	escapes from XCI	NA	discordantWithinSample	escapes from XCI	escapes from XCI	NA	NA	escapes from XCI	NA
CA5B,INE2	1	4	0	subject to XCI	subject to XCI	escapes from XCI	subject to XCI	NA	NA	subject to XCI	NA	subject to XCI
CA5BP1	4	0	0	escapes from XCI	NA	escapes from XCI	NA	NA	NA	escapes from XCI	escapes from XCI	escapes from XCI
CASK	0	3	0	subject to XCI	subject to XCI	subject to XCI	NA	NA	NA	subject to XCI	NA	NA
CCDC120	0	3	0	subject to XCI	NA	NA	NA	NA	NA	subject to XCI	subject to XCI	subject to XCI
CCDC22	0	4	0	subject to XCI	NA	NA	NA	subject to XCI	NA	subject to XCI	subject to XCI	subject to XCI
CD99	6	0	1	escapes from XCI	threshold	escapes from XCI	escapes from XCI	NA	escapes from XCI	escapes from XCI	escapes from XCI	escapes from XCI
CD99L2	0	6	1	subject to XCI	subject to XCI	subject to XCI	threshold	discordantWithinSample	subject to XCI	subject to XCI	subject to XCI	subject to XCI
CD99P1	8	0	0	escapes from XCI	escapes from XCI	escapes from XCI	escapes from XCI	escapes from XCI	escapes from XCI	escapes from XCI	escapes from XCI	escapes from XCI
CDK16	0	1	2	NA	NA	subject to XCI	NA	NA	NA	NA	threshold	threshold
CFP	1	0	0	NA	NA	NA	escapes from XCI	NA	NA	NA	NA	NA
CHIC1	0	1	0	NA	NA	subject to XCI	NA	NA	NA	NA	NA	NA
CHM	1	3	0	subject to XCI	NA	NA	subject to XCI	NA	NA	escapes from XCI	subject to XCI	subject to XCI
CHRDL1	0	0	0	NA	NA	NA	NA	NA	NA	NA	NA	NA
CHST7	0	0	0	NA	NA	NA	NA	NA	NA	NA	NA	NA
CITED1	0	0	0	NA	NA	NA	NA	NA	NA	NA	NA	NA
CLCN4	0	5	0	subject to XCI	subject to XCI	subject to XCI	subject to XCI	discordantWithinSample	subject to XCI	subject to XCI	NA	NA
CMC4	0	1	0	NA	NA	subject to XCI	NA	NA	NA	NA	NA	NA
CMC4,MTCP1	0	1	0	NA	NA	NA	NA	NA	subject to XCI	NA	NA	NA
CNKSR2	0	2	0	subject to XCI	subject to XCI	subject to XCI	NA	NA	discordantWithinSample	NA	NA	NA
COL4A5	0	3	0	subject to XCI	NA	NA	NA	NA	NA	subject to XCI	subject to XCI	subject to XCI
COL4A6	0	3	0	subject to XCI	NA	NA	NA	NA	NA	subject to XCI	subject to XCI	subject to XCI
CR627394	0	1	0	NA	NA	NA	NA	subject to XCI	NA	NA	NA	NA
CSF2RA	0	0	0	NA	NA	NA	NA	NA	NA	NA	NA	NA
CTPS2	0	5	0	subject to XCI	NA	subject to XCI	subject to XCI	subject to XCI	subject to XCI	subject to XCI	NA	NA
CXorf21	1	0	1	NA	threshold	escapes from XCI	NA	NA	NA	NA	NA	NA
CXorf36	1	0	0	NA	NA	NA	NA	escapes from XCI	NA	NA	NA	NA
CXorf38	2	2	0	variably escapes from XCI	subject to XCI	escapes from XCI	NA	NA	escapes from XCI	subject to XCI	NA	NA
CXorf40A	0	0	1	NA	NA	NA	threshold	NA	NA	NA	NA	NA
CXorf56	0	5	0	subject to XCI	NA	NA	subject to XCI	discordantWithinSample	subject to XCI	subject to XCI	subject to XCI	subject to XCI
CXorf57	0	0	0	NA	NA	NA	NA	NA	NA	NA	NA	NA
CXorf65	0	0	1	NA	NA	NA	NA	NA	threshold	NA	NA	NA
CYSLTR1	0	1	1	NA	NA	subject to XCI	NA	NA	threshold	NA	NA	NA
DACH2	0	1	0	NA	NA	NA	NA	subject to XCI	NA	NA	NA	NA
DCX	0	0	0	NA	NA	NA	NA	NA	NA	NA	NA	NA
DDX26B	0	5	0	subject to XCI	NA	subject to XCI	NA	subject to XCI	NA	subject to XCI	subject to XCI	subject to XCI
DDX3X	6	0	1	escapes from XCI	NA	escapes from XCI	escapes from XCI	escapes from XCI	escapes from XCI	threshold	escapes from XCI	escapes from XCI
DGKK	0	0	0	NA	NA	NA	NA	NA	NA	NA	NA	NA
DHRSX	7	0	0	escapes from XCI	escapes from XCI	escapes from XCI	escapes from XCI	escapes from XCI	NA	escapes from XCI	escapes from XCI	escapes from XCI
DIAPH2	0	2	0	subject to XCI	NA	NA	NA	NA	NA	NA	subject to XCI	subject to XCI
DKC1	0	3	0	subject to XCI	NA	subject to XCI	subject to XCI	NA	subject to XCI	NA	NA	NA
DKFZp451F083	0	1	0	NA	NA	NA	subject to XCI	NA	NA	NA	NA	NA
DLG3	0	4	1	subject to XCI	NA	subject to XCI	subject to XCI	NA	threshold	NA	subject to XCI	subject to XCI
DMD	0	4	0	subject to XCI	NA	NA	subject to XCI	NA	subject to XCI	NA	subject to XCI	subject to XCI
DNASE1L1	1	2	0	subject to XCI	NA	NA	NA	NA	NA	escapes from XCI	subject to XCI	subject to XCI
DNASE1L1,RPL10	1	0	0	NA	NA	NA	NA	NA	NA	escapes from XCI	NA	NA
DOCK11	0	8	0	subject to XCI	subject to XCI	subject to XCI	subject to XCI	subject to XCI	subject to XCI	subject to XCI	subject to XCI	subject to XCI
DUSP9	0	0	0	NA	NA	NA	NA	NA	NA	NA	NA	NA
DYNLT3	0	5	0	subject to XCI	NA	NA	subject to XCI	NA	subject to XCI	subject to XCI	subject to XCI	subject to XCI
EBP	0	0	0	NA	NA	NA	NA	NA	NA	NA	NA	NA
EDA	0	0	0	NA	NA	NA	NA	NA	NA	NA	NA	NA
EDA2R	0	2	0	subject to XCI	NA	NA	NA	NA	NA	NA	subject to XCI	subject to XCI
EFNB1	0	1	1	NA	NA	NA	NA	threshold	NA	NA	subject to XCI	NA
EIF1AX	3	1	0	escapes from XCI	NA	NA	NA	subject to XCI	NA	escapes from XCI	escapes from XCI	escapes from XCI
EIF2S3	3	2	0	variably escapes from XCI	escapes from XCI	escapes from XCI	escapes from XCI	NA	NA	NA	subject to XCI	subject to XCI
ELF4	0	5	1	subject to XCI	subject to XCI	NA	subject to XCI	NA	threshold	subject to XCI	subject to XCI	subject to XCI
ELK1	0	0	0	NA	NA	NA	NA	NA	NA	NA	NA	NA
EMD	0	2	0	subject to XCI	NA	subject to XCI	subject to XCI	NA	NA	NA	NA	NA
F8	0	1	0	NA	NA	NA	NA	NA	NA	subject to XCI	NA	NA
FAM104B	0	3	0	subject to XCI	NA	NA	NA	NA	subject to XCI	NA	subject to XCI	subject to XCI
FAM120C	1	3	0	subject to XCI	subject to XCI	subject to XCI	NA	escapes from XCI	subject to XCI	NA	NA	NA
FAM122B	0	0	0	NA	NA	NA	NA	NA	NA	NA	NA	NA
FAM122C	0	1	0	NA	NA	subject to XCI	NA	NA	NA	NA	NA	NA
FAM127B	0	2	1	subject to XCI	NA	NA	NA	subject to XCI	threshold	subject to XCI	NA	NA
FAM127C	0	4	0	subject to XCI	NA	NA	NA	subject to XCI	NA	subject to XCI	subject to XCI	subject to XCI
FAM155B	0	4	0	subject to XCI	NA	NA	NA	subject to XCI	NA	subject to XCI	subject to XCI	subject to XCI
FAM199X	0	5	0	subject to XCI	subject to XCI	NA	subject to XCI	subject to XCI	subject to XCI	subject to XCI	NA	NA
FAM3A	0	5	0	subject to XCI	subject to XCI	subject to XCI	subject to XCI	NA	subject to XCI	subject to XCI	NA	NA
FAM45B	0	1	0	NA	NA	NA	subject to XCI	NA	NA	NA	NA	NA
FAM50A	0	0	0	NA	NA	NA	NA	NA	NA	NA	NA	NA
FGD1	0	3	0	subject to XCI	NA	NA	subject to XCI	NA	NA	NA	subject to XCI	subject to XCI
FGF13	0	0	0	NA	NA	NA	NA	NA	NA	NA	NA	NA
FHL1	0	4	0	subject to XCI	NA	NA	NA	subject to XCI	NA	subject to XCI	subject to XCI	subject to XCI
FLNA	0	0	0	NA	NA	NA	NA	NA	NA	NA	NA	NA
FMR1	0	6	0	subject to XCI	subject to XCI	NA	subject to XCI	subject to XCI	NA	subject to XCI	subject to XCI	subject to XCI
FRMPD4	0	0	0	NA	NA	NA	NA	NA	NA	NA	NA	NA
FTSJ1	0	3	0	subject to XCI	NA	NA	NA	NA	subject to XCI	NA	subject to XCI	subject to XCI
FTX	0	2	0	subject to XCI	NA	subject to XCI	NA	NA	NA	subject to XCI	NA	NA
FUNDC1	1	2	0	subject to XCI	NA	escapes from XCI	NA	NA	NA	NA	subject to XCI	subject to XCI
FUNDC2	0	0	1	NA	NA	NA	threshold	NA	NA	NA	NA	NA
G6PD	0	1	0	NA	NA	NA	subject to XCI	NA	discordantWithinSample	NA	NA	NA
GAB3	0	2	1	subject to XCI	NA	subject to XCI	subject to XCI	NA	threshold	discordantWithinSample	NA	NA
GABRE	0	2	0	subject to XCI	NA	NA	NA	NA	NA	NA	subject to XCI	subject to XCI
GDI1	0	2	0	subject to XCI	subject to XCI	NA	NA	NA	NA	subject to XCI	NA	NA
GK	0	3	0	subject to XCI	NA	subject to XCI	subject to XCI	subject to XCI	NA	NA	NA	NA
GLA	0	2	0	subject to XCI	NA	NA	NA	NA	NA	NA	subject to XCI	subject to XCI
GLRA2	0	0	0	NA	NA	NA	NA	NA	NA	NA	NA	NA
GLUD2	0	0	0	NA	NA	NA	NA	NA	NA	NA	NA	NA
GNL3L	1	5	0	subject to XCI	subject to XCI	NA	escapes from XCI	subject to XCI	subject to XCI	NA	subject to XCI	subject to XCI
GPC4	0	0	0	NA	NA	NA	NA	NA	NA	NA	NA	NA
GPM6B	0	1	0	NA	NA	NA	NA	NA	NA	subject to XCI	NA	NA
GPR173	0	0	0	NA	NA	NA	NA	NA	NA	NA	NA	NA
GPR174	0	2	0	subject to XCI	subject to XCI	NA	subject to XCI	NA	discordantWithinSample	NA	NA	NA
GPR34	0	0	0	NA	NA	NA	NA	NA	NA	NA	NA	NA
GPRASP1	0	2	0	subject to XCI	subject to XCI	NA	NA	NA	subject to XCI	NA	NA	NA
GPRASP2	0	0	0	NA	NA	NA	NA	NA	NA	NA	NA	NA
GRIA3	0	0	0	NA	NA	NA	NA	NA	NA	NA	NA	NA
GRIPAP1	0	7	0	subject to XCI	subject to XCI	subject to XCI	subject to XCI	subject to XCI	NA	subject to XCI	subject to XCI	subject to XCI
GTPBP6	5	0	0	escapes from XCI	escapes from XCI	discordantWithinSample	escapes from XCI	escapes from XCI	escapes from XCI	escapes from XCI	discordantWithinSample	discordantWithinSample
GYG2	1	0	0	NA	NA	NA	NA	escapes from XCI	NA	NA	NA	NA
HAUS7	0	1	0	NA	NA	NA	NA	NA	subject to XCI	NA	NA	NA
HCCS	0	5	0	subject to XCI	NA	subject to XCI	subject to XCI	NA	NA	subject to XCI	subject to XCI	subject to XCI
HCFC1	1	3	0	subject to XCI	subject to XCI	discordantWithinSample	NA	subject to XCI	escapes from XCI	subject to XCI	NA	NA
HDAC6	0	4	0	subject to XCI	NA	subject to XCI	NA	subject to XCI	NA	NA	subject to XCI	subject to XCI
HDAC8	0	4	0	subject to XCI	NA	NA	subject to XCI	NA	NA	subject to XCI	subject to XCI	subject to XCI
HDHD1	3	0	0	escapes from XCI	escapes from XCI	discordantWithinSample	escapes from XCI	NA	NA	escapes from XCI	NA	NA
HDX	0	1	0	NA	NA	NA	NA	NA	NA	subject to XCI	NA	NA
HMGB3	0	3	0	subject to XCI	NA	NA	NA	subject to XCI	NA	NA	subject to XCI	subject to XCI
HMGN5	0	0	0	NA	NA	NA	NA	NA	NA	NA	NA	NA
HNRNPH2,RPL36A-HNRNPH2	0	4	0	subject to XCI	NA	NA	subject to XCI	NA	subject to XCI	NA	subject to XCI	subject to XCI
HS6ST2	0	1	0	NA	NA	NA	NA	NA	NA	subject to XCI	NA	NA
HTATSF1	0	2	1	subject to XCI	NA	subject to XCI	NA	threshold	NA	subject to XCI	NA	NA
HUWE1	0	5	0	subject to XCI	NA	subject to XCI	subject to XCI	NA	subject to XCI	discordantWithinSample	subject to XCI	subject to XCI
IDS	0	7	0	subject to XCI	subject to XCI	subject to XCI	subject to XCI	subject to XCI	NA	subject to XCI	subject to XCI	subject to XCI
IGBP1	0	0	0	NA	NA	NA	NA	NA	NA	NA	NA	NA
IGSF1	0	1	0	NA	NA	NA	NA	subject to XCI	NA	NA	NA	NA
IL13RA1	0	4	0	subject to XCI	subject to XCI	NA	NA	subject to XCI	NA	NA	subject to XCI	subject to XCI
IL3RA	1	0	0	NA	NA	NA	escapes from XCI	NA	NA	NA	NA	NA
IL9R	0	1	0	NA	NA	NA	NA	NA	subject to XCI	NA	NA	NA
INE1	2	0	2	escapes from XCI	NA	escapes from XCI	NA	NA	escapes from XCI	NA	threshold	threshold
IQSEC2	0	0	2	NA	NA	NA	NA	threshold	threshold	NA	NA	NA
IRAK1	0	2	0	subject to XCI	NA	subject to XCI	NA	NA	subject to XCI	NA	NA	NA
ITM2A	1	2	0	subject to XCI	subject to XCI	NA	NA	subject to XCI	escapes from XCI	NA	NA	NA
JPX	0	1	0	NA	NA	NA	NA	NA	NA	subject to XCI	NA	NA
KAL1	0	0	0	NA	NA	NA	NA	discordantWithinSample	NA	NA	NA	NA
KCND1	0	1	0	NA	NA	NA	NA	NA	subject to XCI	NA	NA	NA
KDM5C	1	1	0	NA	NA	escapes from XCI	NA	subject to XCI	NA	NA	NA	NA
KDM6A	7	0	0	escapes from XCI	escapes from XCI	escapes from XCI	NA	escapes from XCI	escapes from XCI	escapes from XCI	escapes from XCI	escapes from XCI
KIAA1817	0	0	0	NA	NA	NA	NA	NA	NA	NA	NA	NA
KIF4A	0	0	0	NA	NA	NA	NA	NA	NA	NA	NA	NA
KLHL15	0	3	0	subject to XCI	subject to XCI	subject to XCI	subject to XCI	NA	NA	NA	NA	NA
KLHL4	0	1	0	NA	NA	NA	NA	NA	NA	subject to XCI	NA	NA
KRBOX4	0	4	0	subject to XCI	NA	subject to XCI	subject to XCI	NA	NA	NA	subject to XCI	subject to XCI
L1CAM	0	1	0	NA	subject to XCI	NA	NA	NA	NA	NA	NA	NA
LAGE3	0	3	1	subject to XCI	subject to XCI	subject to XCI	subject to XCI	NA	threshold	NA	NA	NA
LAMP2	1	7	0	subject to XCI	subject to XCI	subject to XCI	escapes from XCI	subject to XCI	subject to XCI	subject to XCI	subject to XCI	subject to XCI
LAS1L	0	0	0	NA	NA	NA	NA	NA	NA	NA	NA	NA
LDOC1	0	1	0	NA	NA	NA	NA	NA	NA	subject to XCI	NA	NA
LHFPL1	0	0	0	NA	NA	NA	NA	NA	NA	NA	NA	NA
LINC00086	0	0	0	NA	NA	NA	NA	NA	NA	NA	NA	NA
LINC00087	0	0	0	NA	NA	NA	NA	NA	NA	NA	NA	NA
LINC00890	0	1	0	NA	NA	NA	NA	subject to XCI	NA	NA	NA	NA
LINC00893	0	1	0	NA	NA	NA	NA	subject to XCI	NA	NA	NA	NA
LOC286437	0	1	0	NA	NA	subject to XCI	NA	NA	NA	NA	NA	NA
LOC389906	7	0	0	escapes from XCI	escapes from XCI	escapes from XCI	NA	escapes from XCI	escapes from XCI	escapes from XCI	escapes from XCI	escapes from XCI
LOC550643	0	1	0	NA	NA	NA	subject to XCI	NA	NA	NA	NA	NA
LOC642776	0	2	0	subject to XCI	NA	NA	NA	subject to XCI	NA	subject to XCI	NA	NA
LONRF3	0	2	0	subject to XCI	NA	NA	subject to XCI	subject to XCI	NA	NA	NA	NA
MAGED1	0	1	0	NA	NA	NA	NA	NA	NA	subject to XCI	NA	NA
MAGED2	0	6	0	subject to XCI	subject to XCI	subject to XCI	NA	subject to XCI	NA	subject to XCI	subject to XCI	subject to XCI
MAGEE1	0	1	0	NA	subject to XCI	NA	NA	NA	NA	NA	NA	NA
MAGEH1	0	2	1	subject to XCI	subject to XCI	NA	threshold	NA	subject to XCI	NA	NA	NA
MAGIX	0	0	0	NA	NA	NA	NA	NA	NA	NA	NA	NA
MAGT1	0	1	0	NA	NA	NA	subject to XCI	NA	NA	NA	NA	NA
MAMLD1	0	3	0	subject to XCI	NA	NA	NA	NA	NA	subject to XCI	subject to XCI	subject to XCI
MAOA	0	1	0	NA	NA	NA	NA	subject to XCI	NA	NA	NA	NA
MAOB	0	0	0	NA	NA	NA	NA	NA	NA	NA	NA	NA
MAP3K15,PDHA1	0	0	0	NA	NA	NA	NA	NA	discordantWithinSample	NA	NA	NA
MAP7D2	0	0	0	NA	NA	NA	NA	NA	NA	NA	NA	NA
MAP7D3	0	4	0	subject to XCI	NA	NA	NA	subject to XCI	subject to XCI	NA	subject to XCI	subject to XCI
MBNL3	0	6	0	subject to XCI	subject to XCI	subject to XCI	NA	NA	subject to XCI	subject to XCI	subject to XCI	subject to XCI
MBTPS2	0	4	0	subject to XCI	NA	subject to XCI	NA	NA	subject to XCI	NA	subject to XCI	subject to XCI
MCF2	0	0	0	NA	NA	NA	NA	NA	NA	NA	NA	NA
MCTS1	0	4	1	subject to XCI	subject to XCI	subject to XCI	subject to XCI	threshold	subject to XCI	NA	NA	NA
MECP2	0	6	1	subject to XCI	subject to XCI	subject to XCI	subject to XCI	threshold	subject to XCI	NA	subject to XCI	subject to XCI
MED12	0	4	0	subject to XCI	NA	NA	NA	subject to XCI	subject to XCI	NA	subject to XCI	subject to XCI
MED14	2	3	0	variably escapes from XCI	subject to XCI	escapes from XCI	NA	NA	subject to XCI	NA	subject to XCI	escapes from XCI
MID1IP1	0	4	0	subject to XCI	NA	NA	NA	subject to XCI	NA	subject to XCI	subject to XCI	subject to XCI
MID2	0	1	0	NA	subject to XCI	NA	NA	NA	NA	NA	NA	NA
MIR223,mir-223	0	0	1	NA	NA	NA	NA	NA	threshold	NA	NA	NA
MMGT1	0	4	0	subject to XCI	subject to XCI	NA	subject to XCI	NA	subject to XCI	subject to XCI	NA	NA
MORC4	0	6	0	subject to XCI	subject to XCI	subject to XCI	subject to XCI	subject to XCI	subject to XCI	subject to XCI	NA	NA
MORF4L2	0	4	0	subject to XCI	subject to XCI	NA	subject to XCI	subject to XCI	subject to XCI	NA	NA	NA
MORF4L2-AS1	0	0	0	NA	NA	NA	NA	NA	NA	NA	NA	NA
MOSPD1	0	2	0	subject to XCI	NA	NA	subject to XCI	NA	subject to XCI	NA	NA	NA
MOSPD2	0	1	0	NA	NA	NA	NA	subject to XCI	NA	NA	NA	NA
MPP1	1	1	0	NA	NA	NA	escapes from XCI	NA	NA	subject to XCI	NA	NA
MSL3	0	1	0	NA	NA	NA	subject to XCI	NA	NA	NA	NA	NA
MST4	1	0	2	NA	discordantWithinSample	NA	escapes from XCI	NA	NA	NA	threshold	threshold
MTMR1	0	8	0	subject to XCI	subject to XCI	subject to XCI	subject to XCI	subject to XCI	subject to XCI	subject to XCI	subject to XCI	subject to XCI
MUM1L1	0	0	0	NA	NA	NA	NA	NA	NA	NA	NA	NA
MXRA5	1	0	0	NA	NA	NA	NA	escapes from XCI	NA	NA	NA	NA
NAA10	1	0	1	NA	NA	threshold	NA	NA	escapes from XCI	NA	NA	NA
NAP1L3	0	0	0	NA	NA	NA	NA	NA	NA	NA	NA	NA
NDUFA1	0	1	0	NA	subject to XCI	NA	NA	NA	NA	NA	NA	NA
NDUFB11	0	0	0	NA	NA	NA	NA	NA	NA	NA	NA	NA
NHS	0	2	0	subject to XCI	NA	NA	NA	NA	NA	NA	subject to XCI	subject to XCI
NLGN3	0	1	0	NA	NA	NA	NA	NA	subject to XCI	NA	NA	NA
NLGN4X	0	1	0	NA	NA	NA	NA	NA	NA	subject to XCI	NA	NA
NONO	0	0	0	NA	NA	NA	NA	NA	NA	NA	NA	NA
NSDHL	0	1	0	NA	NA	NA	NA	NA	NA	subject to XCI	NA	NA
NUDT10	0	0	0	NA	NA	NA	NA	NA	NA	NA	NA	NA
NUDT11	0	2	0	subject to XCI	NA	NA	NA	NA	NA	NA	subject to XCI	subject to XCI
NUP62CL	0	1	0	NA	NA	NA	NA	NA	NA	NA	NA	subject to XCI
NXT2	0	2	0	subject to XCI	subject to XCI	subject to XCI	NA	discordantWithinSample	NA	NA	NA	NA
OCRL	0	3	0	subject to XCI	NA	subject to XCI	NA	subject to XCI	subject to XCI	NA	NA	NA
OFD1	4	0	1	escapes from XCI	NA	escapes from XCI	threshold	NA	escapes from XCI	NA	escapes from XCI	escapes from XCI
OGT	0	1	0	NA	subject to XCI	NA	NA	NA	NA	NA	NA	NA
OPHN1	0	3	0	subject to XCI	NA	NA	NA	subject to XCI	NA	NA	subject to XCI	subject to XCI
OTUD5	0	2	0	subject to XCI	NA	NA	NA	NA	NA	NA	subject to XCI	subject to XCI
P2RY10	0	1	0	NA	NA	NA	subject to XCI	NA	NA	NA	NA	NA
P2RY8	2	1	0	escapes from XCI	NA	subject to XCI	escapes from XCI	NA	escapes from XCI	NA	NA	NA
PABPC1L2A	0	0	0	NA	NA	NA	NA	NA	NA	NA	NA	NA
PABPC5	0	0	0	NA	NA	NA	NA	NA	NA	NA	NA	NA
PCDH11X	0	0	0	NA	NA	NA	NA	NA	NA	NA	NA	NA
PCDH19	0	0	0	NA	NA	NA	NA	NA	NA	NA	NA	NA
PCSK1N	0	3	0	subject to XCI	NA	NA	NA	NA	NA	subject to XCI	subject to XCI	subject to XCI
PCYT1B	0	1	0	NA	NA	NA	NA	NA	NA	NA	subject to XCI	NA
PDHA1	0	2	0	subject to XCI	NA	NA	NA	subject to XCI	discordantWithinSample	subject to XCI	NA	NA
PDK3	0	5	0	subject to XCI	subject to XCI	subject to XCI	subject to XCI	NA	subject to XCI	subject to XCI	NA	NA
PDZD4	0	0	0	NA	NA	NA	NA	NA	NA	NA	NA	NA
PGK1	0	5	0	subject to XCI	NA	subject to XCI	NA	NA	subject to XCI	subject to XCI	subject to XCI	subject to XCI
PGRMC1	0	2	0	subject to XCI	NA	NA	NA	NA	NA	NA	subject to XCI	subject to XCI
PHEX	0	0	0	NA	NA	NA	NA	NA	NA	NA	NA	NA
PHF16	0	3	0	subject to XCI	subject to XCI	subject to XCI	NA	NA	subject to XCI	NA	NA	NA
PHF6	0	5	0	subject to XCI	subject to XCI	subject to XCI	NA	NA	NA	subject to XCI	subject to XCI	subject to XCI
PHF8	0	2	0	subject to XCI	NA	NA	NA	NA	subject to XCI	subject to XCI	NA	NA
PHKA1	0	1	0	NA	NA	NA	NA	subject to XCI	NA	NA	NA	NA
PIGA	0	5	1	subject to XCI	subject to XCI	subject to XCI	threshold	subject to XCI	NA	NA	subject to XCI	subject to XCI
PIM2	0	3	0	subject to XCI	subject to XCI	subject to XCI	subject to XCI	NA	NA	NA	NA	NA
PIN4	0	1	0	NA	subject to XCI	NA	NA	NA	NA	NA	NA	NA
PIR	0	1	0	NA	NA	NA	NA	subject to XCI	NA	NA	NA	NA
PIR,PIR-FIGF	0	2	0	subject to XCI	NA	NA	NA	subject to XCI	NA	NA	subject to XCI	NA
PJA1	0	6	0	subject to XCI	NA	subject to XCI	subject to XCI	subject to XCI	NA	subject to XCI	subject to XCI	subject to XCI
PLCXD1	7	0	0	escapes from XCI	escapes from XCI	escapes from XCI	escapes from XCI	discordantWithinSample	escapes from XCI	escapes from XCI	escapes from XCI	escapes from XCI
PLP1	0	1	0	NA	NA	NA	NA	subject to XCI	NA	NA	NA	NA
PLS3	0	0	0	NA	NA	NA	NA	NA	NA	NA	NA	NA
PLXNA3	0	6	0	subject to XCI	subject to XCI	subject to XCI	subject to XCI	discordantWithinSample	subject to XCI	NA	subject to XCI	subject to XCI
PLXNB3	0	0	0	NA	NA	NA	NA	NA	NA	NA	NA	NA
PLXNB3,SRPK3	0	0	0	NA	NA	NA	NA	NA	NA	NA	NA	NA
PNMA3	0	0	0	NA	NA	NA	NA	NA	NA	NA	NA	NA
PNMA6C	0	0	0	NA	NA	NA	NA	NA	NA	NA	NA	NA
PNPLA4	4	2	0	variably escapes from XCI	NA	escapes from XCI	escapes from XCI	escapes from XCI	subject to XCI	subject to XCI	NA	escapes from XCI
POLA1	0	1	0	NA	NA	subject to XCI	NA	NA	NA	NA	NA	NA
PORCN	0	0	0	NA	NA	NA	NA	NA	NA	NA	NA	NA
PPP2R3B	8	0	0	escapes from XCI	escapes from XCI	escapes from XCI	escapes from XCI	escapes from XCI	escapes from XCI	escapes from XCI	escapes from XCI	escapes from XCI
PRAF2	0	0	0	NA	NA	NA	NA	NA	NA	NA	NA	NA
PRICKLE3	0	1	0	NA	NA	NA	NA	NA	NA	subject to XCI	NA	NA
PRKX	4	3	0	variably escapes from XCI	escapes from XCI	subject to XCI	escapes from XCI	escapes from XCI	escapes from XCI	NA	subject to XCI	subject to XCI
PRPS1	0	0	0	NA	NA	NA	NA	NA	NA	NA	NA	NA
PRPS2	0	6	0	subject to XCI	NA	subject to XCI	subject to XCI	subject to XCI	NA	subject to XCI	subject to XCI	subject to XCI
PRRG1	0	0	0	NA	NA	NA	NA	NA	NA	NA	NA	NA
PTCHD1	0	0	0	NA	NA	NA	NA	NA	NA	NA	NA	NA
RAB39B	0	4	0	subject to XCI	NA	subject to XCI	subject to XCI	subject to XCI	subject to XCI	NA	NA	NA
RAB40A	0	1	0	NA	NA	NA	NA	NA	NA	subject to XCI	NA	NA
RAB9B	0	0	0	NA	NA	NA	NA	NA	NA	NA	NA	NA
RAP2C	0	5	0	subject to XCI	subject to XCI	subject to XCI	subject to XCI	NA	NA	NA	subject to XCI	subject to XCI
RBBP7	1	3	0	subject to XCI	NA	escapes from XCI	NA	subject to XCI	subject to XCI	subject to XCI	NA	NA
RBM10	0	3	0	subject to XCI	NA	subject to XCI	NA	NA	subject to XCI	subject to XCI	NA	NA
RBM3	0	4	0	subject to XCI	NA	subject to XCI	NA	NA	NA	subject to XCI	subject to XCI	subject to XCI
RBM41	0	4	0	subject to XCI	subject to XCI	subject to XCI	subject to XCI	NA	NA	NA	NA	subject to XCI
RBMX	0	8	0	subject to XCI	subject to XCI	subject to XCI	subject to XCI	subject to XCI	subject to XCI	subject to XCI	subject to XCI	subject to XCI
REPS2	0	0	0	NA	NA	NA	NA	NA	NA	NA	NA	NA
RGAG4	0	1	0	NA	NA	NA	NA	subject to XCI	NA	NA	NA	NA
RGN	0	1	0	NA	NA	NA	NA	subject to XCI	NA	NA	NA	NA
RIBC1	0	0	0	NA	NA	NA	NA	NA	NA	NA	NA	NA
RLIM	0	2	0	subject to XCI	NA	NA	discordantWithinSample	NA	subject to XCI	subject to XCI	NA	NA
RNF113A	0	4	0	subject to XCI	subject to XCI	subject to XCI	NA	NA	subject to XCI	NA	subject to XCI	NA
RP2	0	0	0	NA	NA	NA	NA	NA	NA	NA	NA	NA
RPGR	0	6	0	subject to XCI	subject to XCI	subject to XCI	NA	NA	subject to XCI	subject to XCI	subject to XCI	subject to XCI
RPL10	0	0	0	NA	NA	NA	NA	NA	NA	NA	NA	NA
RPL36A	0	2	0	subject to XCI	NA	subject to XCI	subject to XCI	NA	NA	NA	NA	NA
RPL39	0	0	0	NA	NA	NA	NA	NA	NA	NA	NA	NA
RPS4X	3	0	1	escapes from XCI	NA	NA	threshold	NA	NA	escapes from XCI	escapes from XCI	escapes from XCI
RPS6KA3	0	5	0	subject to XCI	subject to XCI	NA	subject to XCI	NA	NA	subject to XCI	subject to XCI	subject to XCI
RPS6KA6	0	1	0	NA	NA	NA	NA	subject to XCI	NA	NA	NA	NA
RRAGB	0	2	1	subject to XCI	NA	NA	subject to XCI	threshold	subject to XCI	NA	NA	NA
SASH3	0	2	0	subject to XCI	NA	subject to XCI	subject to XCI	NA	NA	NA	NA	NA
SCML1	0	2	0	subject to XCI	NA	NA	NA	NA	NA	NA	subject to XCI	subject to XCI
2020-09-06	0	5	0	subject to XCI	NA	subject to XCI	subject to XCI	subject to XCI	subject to XCI	subject to XCI	NA	NA
SH2D1A	0	0	1	NA	NA	NA	NA	NA	threshold	NA	NA	NA
SH3BGRL	0	2	0	subject to XCI	subject to XCI	subject to XCI	NA	NA	NA	NA	NA	NA
SH3KBP1	0	0	0	NA	NA	NA	NA	NA	NA	NA	NA	NA
SHROOM2	0	2	1	subject to XCI	NA	NA	NA	threshold	NA	subject to XCI	NA	subject to XCI
SHROOM4	0	0	0	NA	NA	NA	NA	discordantWithinSample	NA	NA	NA	NA
SLC10A3	0	3	0	subject to XCI	subject to XCI	NA	subject to XCI	NA	subject to XCI	NA	NA	NA
SLC16A2	0	2	0	subject to XCI	NA	NA	NA	NA	NA	NA	subject to XCI	subject to XCI
SLC25A14	0	1	0	NA	NA	NA	NA	NA	subject to XCI	NA	NA	NA
SLC25A43	0	5	2	subject to XCI	subject to XCI	NA	subject to XCI	threshold	threshold	subject to XCI	subject to XCI	subject to XCI
SLC25A5	0	5	0	subject to XCI	NA	subject to XCI	NA	NA	subject to XCI	subject to XCI	subject to XCI	subject to XCI
SLC25A53	0	1	0	NA	NA	NA	subject to XCI	NA	NA	NA	NA	NA
SLC25A6	4	0	0	escapes from XCI	escapes from XCI	NA	escapes from XCI	escapes from XCI	NA	escapes from XCI	NA	NA
SLC35A2	0	2	0	subject to XCI	subject to XCI	subject to XCI	NA	NA	NA	NA	NA	NA
SLC38A5	0	2	0	subject to XCI	NA	NA	subject to XCI	NA	subject to XCI	NA	NA	NA
SLC6A8	0	1	0	NA	NA	subject to XCI	NA	NA	NA	NA	NA	NA
SLC9A6	0	4	1	subject to XCI	NA	subject to XCI	subject to XCI	NA	threshold	NA	subject to XCI	subject to XCI
SLC9A7	0	5	0	subject to XCI	subject to XCI	NA	subject to XCI	subject to XCI	subject to XCI	subject to XCI	NA	NA
SLITRK2	0	0	0	NA	NA	NA	NA	NA	NA	NA	NA	NA
SMC1A	5	2	0	variably escapes from XCI	subject to XCI	NA	escapes from XCI	escapes from XCI	subject to XCI	escapes from XCI	escapes from XCI	escapes from XCI
SMIM10	0	0	0	NA	NA	NA	NA	NA	NA	NA	NA	NA
SMS	0	6	1	subject to XCI	subject to XCI	subject to XCI	subject to XCI	threshold	NA	subject to XCI	subject to XCI	subject to XCI
SNX12	0	4	1	subject to XCI	NA	NA	NA	subject to XCI	threshold	subject to XCI	subject to XCI	subject to XCI
SOWAHD	0	2	0	subject to XCI	subject to XCI	NA	subject to XCI	NA	NA	NA	NA	NA
SPIN4	0	1	0	NA	subject to XCI	NA	NA	NA	NA	NA	NA	NA
SPRY3	0	0	0	NA	NA	NA	NA	NA	NA	NA	NA	NA
SRPX	0	2	0	subject to XCI	NA	NA	NA	NA	NA	NA	subject to XCI	subject to XCI
SRPX2	0	0	0	NA	NA	NA	NA	NA	NA	NA	NA	NA
STAG2	0	4	0	subject to XCI	NA	subject to XCI	subject to XCI	subject to XCI	subject to XCI	NA	NA	NA
STARD8	0	0	1	NA	NA	NA	NA	threshold	NA	NA	NA	NA
STS	2	0	0	escapes from XCI	escapes from XCI	NA	NA	NA	NA	escapes from XCI	NA	NA
SUV39H1	0	1	0	NA	NA	NA	NA	NA	NA	subject to XCI	NA	NA
SYAP1	0	4	0	subject to XCI	NA	NA	subject to XCI	NA	subject to XCI	NA	subject to XCI	subject to XCI
SYN1	0	0	0	NA	NA	NA	NA	NA	NA	NA	NA	NA
SYTL4	0	2	0	subject to XCI	NA	NA	NA	NA	NA	subject to XCI	NA	subject to XCI
TAB3	0	7	0	subject to XCI	subject to XCI	subject to XCI	subject to XCI	subject to XCI	NA	subject to XCI	subject to XCI	subject to XCI
TAF1	0	3	0	subject to XCI	NA	NA	NA	NA	subject to XCI	NA	subject to XCI	subject to XCI
TAF9B	0	4	0	subject to XCI	NA	subject to XCI	NA	NA	NA	subject to XCI	subject to XCI	subject to XCI
TAZ	0	2	0	subject to XCI	subject to XCI	subject to XCI	NA	NA	NA	NA	NA	NA
TBC1D25	0	4	0	subject to XCI	subject to XCI	subject to XCI	subject to XCI	NA	NA	subject to XCI	NA	NA
TBL1X	0	6	0	subject to XCI	subject to XCI	subject to XCI	subject to XCI	subject to XCI	subject to XCI	subject to XCI	NA	NA
TCEAL2	0	0	0	NA	NA	NA	NA	NA	NA	NA	NA	NA
TCEAL3	0	0	0	NA	NA	NA	NA	NA	NA	NA	NA	NA
TCEAL4	0	6	0	subject to XCI	NA	subject to XCI	subject to XCI	subject to XCI	subject to XCI	NA	subject to XCI	subject to XCI
TCEANC	2	0	1	escapes from XCI	NA	escapes from XCI	escapes from XCI	threshold	NA	NA	NA	NA
TENM1	0	1	0	NA	NA	NA	NA	subject to XCI	NA	NA	NA	NA
TFE3	0	5	0	subject to XCI	subject to XCI	NA	subject to XCI	subject to XCI	NA	NA	subject to XCI	subject to XCI
THOC2	0	2	0	subject to XCI	NA	NA	subject to XCI	NA	subject to XCI	NA	NA	NA
TIMM17B	0	7	0	subject to XCI	subject to XCI	subject to XCI	subject to XCI	subject to XCI	NA	subject to XCI	subject to XCI	subject to XCI
TIMM8A	0	2	0	subject to XCI	NA	NA	NA	NA	NA	NA	subject to XCI	subject to XCI
TIMP1	3	4	0	variably escapes from XCI	subject to XCI	subject to XCI	escapes from XCI	escapes from XCI	escapes from XCI	NA	subject to XCI	subject to XCI
TKTL1	0	0	0	NA	NA	NA	NA	NA	NA	NA	NA	NA
TLR7	0	2	0	subject to XCI	NA	subject to XCI	subject to XCI	NA	NA	NA	NA	NA
TMEM164	0	2	1	subject to XCI	NA	NA	subject to XCI	NA	threshold	NA	subject to XCI	NA
TMEM185A	0	4	0	subject to XCI	NA	NA	NA	subject to XCI	subject to XCI	subject to XCI	NA	subject to XCI
TMEM187	0	0	0	NA	NA	discordantWithinSample	NA	NA	NA	NA	NA	NA
TMEM35	0	0	0	NA	NA	NA	NA	NA	NA	NA	NA	NA
TMEM47	1	1	0	NA	NA	NA	NA	escapes from XCI	NA	NA	NA	subject to XCI
TMSB4X	0	2	0	subject to XCI	NA	subject to XCI	NA	NA	NA	subject to XCI	NA	NA
TRAPPC2	6	0	0	escapes from XCI	discordantWithinSample	escapes from XCI	escapes from XCI	NA	escapes from XCI	escapes from XCI	escapes from XCI	escapes from XCI
TRMT2B	0	2	0	subject to XCI	subject to XCI	NA	NA	subject to XCI	NA	NA	NA	NA
TRO	0	0	0	NA	NA	NA	NA	NA	NA	NA	NA	NA
TSC22D3	0	0	0	NA	NA	NA	NA	NA	NA	NA	NA	NA
TSIX,XIST	0	6	0	subject to XCI	subject to XCI	subject to XCI	subject to XCI	subject to XCI	subject to XCI	subject to XCI	NA	NA
TSPAN6	0	3	0	subject to XCI	NA	NA	NA	NA	NA	subject to XCI	subject to XCI	subject to XCI
TSPYL2	0	1	0	NA	NA	subject to XCI	NA	NA	NA	NA	NA	NA
TTC3P1	0	1	0	NA	NA	subject to XCI	NA	NA	NA	NA	NA	NA
TXLNG	5	0	0	escapes from XCI	NA	NA	discordantWithinSample	escapes from XCI	escapes from XCI	escapes from XCI	escapes from XCI	escapes from XCI
UBA1	1	0	0	NA	NA	NA	NA	NA	escapes from XCI	NA	NA	NA
UBL4A	0	3	1	subject to XCI	subject to XCI	subject to XCI	subject to XCI	NA	threshold	NA	NA	NA
UPRT	0	4	0	subject to XCI	NA	NA	NA	NA	subject to XCI	subject to XCI	subject to XCI	subject to XCI
USP11	0	1	0	NA	subject to XCI	NA	NA	NA	NA	NA	NA	NA
USP51	0	0	0	NA	NA	NA	NA	NA	NA	NA	NA	NA
USP9X	2	1	1	escapes from XCI	subject to XCI	NA	escapes from XCI	NA	escapes from XCI	threshold	NA	NA
UTP14A	0	3	0	subject to XCI	subject to XCI	NA	subject to XCI	NA	NA	subject to XCI	NA	NA
VAMP7	0	4	0	subject to XCI	subject to XCI	NA	NA	NA	NA	subject to XCI	subject to XCI	subject to XCI
VBP1	0	5	0	subject to XCI	subject to XCI	subject to XCI	subject to XCI	subject to XCI	subject to XCI	NA	NA	NA
VMA21	0	4	0	subject to XCI	NA	subject to XCI	subject to XCI	subject to XCI	NA	subject to XCI	NA	NA
VSIG4	0	0	0	NA	NA	NA	NA	NA	NA	NA	NA	NA
WASH1	0	5	0	subject to XCI	subject to XCI	NA	subject to XCI	NA	subject to XCI	subject to XCI	NA	subject to XCI
WASH1,WASH6P	1	1	0	NA	NA	NA	NA	NA	subject to XCI	NA	NA	escapes from XCI
WASH6P	0	4	0	subject to XCI	subject to XCI	NA	NA	subject to XCI	subject to XCI	subject to XCI	NA	NA
WDR13	0	2	0	subject to XCI	NA	subject to XCI	NA	NA	NA	subject to XCI	NA	NA
WDR44	0	3	0	subject to XCI	NA	NA	subject to XCI	subject to XCI	discordantWithinSample	subject to XCI	NA	NA
WNK3	0	0	0	NA	NA	NA	NA	NA	NA	NA	NA	NA
WWC3	0	3	0	subject to XCI	subject to XCI	subject to XCI	subject to XCI	NA	NA	NA	NA	NA
XIAP	0	6	0	subject to XCI	subject to XCI	subject to XCI	subject to XCI	discordantWithinSample	discordantWithinSample	subject to XCI	subject to XCI	subject to XCI
XIST	0	7	0	subject to XCI	subject to XCI	subject to XCI	subject to XCI	subject to XCI	NA	subject to XCI	subject to XCI	subject to XCI
XK	0	0	0	NA	NA	NA	NA	NA	NA	NA	NA	NA
YIPF6	0	2	0	subject to XCI	NA	NA	subject to XCI	NA	discordantWithinSample	subject to XCI	NA	NA
YY2	0	1	0	NA	NA	NA	NA	NA	subject to XCI	NA	NA	NA
ZBED1	7	0	0	escapes from XCI	escapes from XCI	escapes from XCI	escapes from XCI	discordantWithinSample	escapes from XCI	escapes from XCI	escapes from XCI	escapes from XCI
ZBTB33	0	7	0	subject to XCI	subject to XCI	subject to XCI	subject to XCI	NA	subject to XCI	subject to XCI	subject to XCI	subject to XCI
ZC4H2	0	2	0	subject to XCI	NA	subject to XCI	subject to XCI	NA	NA	NA	NA	NA
ZDHHC15	0	0	0	NA	NA	NA	NA	NA	NA	NA	NA	NA
ZDHHC9	0	5	0	subject to XCI	NA	subject to XCI	NA	NA	subject to XCI	subject to XCI	subject to XCI	subject to XCI
ZFX	5	0	0	escapes from XCI	escapes from XCI	escapes from XCI	escapes from XCI	NA	NA	NA	escapes from XCI	escapes from XCI
ZMAT1	0	5	0	subject to XCI	subject to XCI	subject to XCI	subject to XCI	subject to XCI	subject to XCI	NA	NA	NA
ZMYM3	0	7	0	subject to XCI	subject to XCI	subject to XCI	subject to XCI	subject to XCI	NA	subject to XCI	subject to XCI	subject to XCI
ZNF182	0	1	0	NA	NA	NA	subject to XCI	NA	NA	NA	NA	NA
ZNF185	0	3	0	subject to XCI	NA	NA	NA	NA	NA	subject to XCI	subject to XCI	subject to XCI
ZNF275	0	6	0	subject to XCI	subject to XCI	subject to XCI	subject to XCI	NA	subject to XCI	NA	subject to XCI	subject to XCI
ZNF280C	0	1	0	NA	NA	NA	NA	discordantWithinSample	subject to XCI	NA	NA	NA
ZNF41	0	4	0	subject to XCI	NA	subject to XCI	subject to XCI	NA	subject to XCI	NA	subject to XCI	NA
ZNF449	0	0	0	NA	NA	NA	NA	NA	NA	NA	NA	NA
ZNF630	0	0	0	NA	NA	NA	NA	NA	NA	NA	NA	NA
ZNF674	0	1	0	NA	NA	NA	NA	subject to XCI	NA	NA	NA	NA
ZNF674-AS1	0	1	0	NA	NA	NA	discordantWithinSample	NA	subject to XCI	NA	NA	NA
ZNF711	0	1	0	NA	NA	NA	NA	subject to XCI	NA	NA	NA	NA
ZNF75D	0	5	0	subject to XCI	subject to XCI	NA	subject to XCI	subject to XCI	subject to XCI	subject to XCI	NA	NA
ZNF81	0	0	0	NA	NA	NA	NA	NA	discordantWithinSample	NA	NA	NA
ZRSR2	3	0	0	escapes from XCI	NA	escapes from XCI	NA	NA	escapes from XCI	escapes from XCI	NA	NA
ZXDA	0	3	0	subject to XCI	subject to XCI	NA	subject to XCI	NA	NA	NA	subject to XCI	NA
ZXDB	0	1	1	NA	NA	subject to XCI	threshold	NA	NA	NA	NA	NA

## Sheet: DNAme
gene	publishedStatus	numberSubjectToXCI	numberEscape	numberThreshold	numberhypermethylated	nMaleLow	nMaleHigh	overallCalls	CEMT130	CEMT131	CEMT132	CEMT133	CEMT149	CEMT152	CEMT35	CEMT36	CEMT37	CEMT38	CEMT53	CEMT54	CEMT55	CEMT56	CEMT57	CEMT58	CEMT59	CEMT63	CEMT64	CEMT65	CEMT67	CEMT68	CEMT72	CEMT76	CEMT81	CEMT86	CEMT87	CEMT88	CEMT89	CEMT90	CEMT91	CEMT98	CEMT19	CEMT23	CEMT25	CEMT28	CEMT30	CEMT33	CEMT40	CEMT41	CEMT42
PLCXD1	PAR	8	28	9	0	24	8	NA	escapes XCI	escapes XCI	escapes XCI	escapes XCI	escapes XCI	escapes XCI	escapes XCI	escapes XCI	escapes XCI	escapes XCI	threshold	threshold	escapes XCI	escapes XCI	escapes XCI	escapes XCI	escapes XCI	subject to XCI	threshold	escapes XCI	escapes XCI	threshold	threshold	subject to XCI	subject to XCI	escapes XCI	escapes XCI	threshold	escapes XCI	threshold	subject to XCI	escapes XCI	subject to XCI	subject to XCI	escapes XCI	escapes XCI	escapes XCI	subject to XCI	threshold	threshold	escapes XCI
PLCXD1	PAR	24	15	6	0	19	13	variably escapes XCI	escapes XCI	threshold	escapes XCI	escapes XCI	subject to XCI	threshold	subject to XCI	escapes XCI	subject to XCI	subject to XCI	subject to XCI	subject to XCI	subject to XCI	subject to XCI	subject to XCI	escapes XCI	escapes XCI	subject to XCI	subject to XCI	subject to XCI	subject to XCI	escapes XCI	subject to XCI	subject to XCI	escapes XCI	escapes XCI	escapes XCI	subject to XCI	threshold	subject to XCI	subject to XCI	subject to XCI	subject to XCI	subject to XCI	escapes XCI	subject to XCI	escapes XCI	subject to XCI	threshold	escapes XCI	escapes XCI
LINC00685	NA	7	36	1	1	28	4	escapes XCI	subject to XCI	subject to XCI	subject to XCI	subject to XCI	escapes XCI	escapes XCI	escapes XCI	escapes XCI	escapes XCI	escapes XCI	escapes XCI	escapes XCI	escapes XCI	escapes XCI	escapes XCI	escapes XCI	escapes XCI	escapes XCI	escapes XCI	escapes XCI	escapes XCI	escapes XCI	escapes XCI	escapes XCI	escapes XCI	escapes XCI	escapes XCI	hypermethylated	threshold	subject to XCI	subject to XCI	subject to XCI	escapes XCI	escapes XCI	escapes XCI	escapes XCI	escapes XCI	escapes XCI	escapes XCI	escapes XCI	escapes XCI
LINC00685	NA	7	36	1	1	28	4	escapes XCI	subject to XCI	subject to XCI	subject to XCI	subject to XCI	escapes XCI	escapes XCI	escapes XCI	escapes XCI	escapes XCI	escapes XCI	escapes XCI	escapes XCI	escapes XCI	escapes XCI	escapes XCI	escapes XCI	escapes XCI	escapes XCI	escapes XCI	escapes XCI	escapes XCI	escapes XCI	escapes XCI	escapes XCI	escapes XCI	escapes XCI	escapes XCI	hypermethylated	threshold	subject to XCI	subject to XCI	subject to XCI	escapes XCI	escapes XCI	escapes XCI	escapes XCI	escapes XCI	escapes XCI	escapes XCI	escapes XCI	escapes XCI
GTPBP6	PAR	3	39	2	1	31	1	escapes XCI	threshold	threshold	escapes XCI	subject to XCI	escapes XCI	escapes XCI	escapes XCI	escapes XCI	escapes XCI	escapes XCI	escapes XCI	escapes XCI	escapes XCI	escapes XCI	escapes XCI	escapes XCI	escapes XCI	escapes XCI	escapes XCI	escapes XCI	escapes XCI	escapes XCI	escapes XCI	escapes XCI	escapes XCI	escapes XCI	escapes XCI	hypermethylated	escapes XCI	subject to XCI	subject to XCI	escapes XCI	escapes XCI	escapes XCI	escapes XCI	escapes XCI	escapes XCI	escapes XCI	escapes XCI	escapes XCI	escapes XCI
PPP2R3B	PAR	3	42	0	0	32	0	escapes XCI	escapes XCI	escapes XCI	escapes XCI	escapes XCI	escapes XCI	escapes XCI	escapes XCI	escapes XCI	escapes XCI	escapes XCI	escapes XCI	escapes XCI	escapes XCI	escapes XCI	escapes XCI	escapes XCI	escapes XCI	escapes XCI	escapes XCI	escapes XCI	escapes XCI	escapes XCI	escapes XCI	escapes XCI	escapes XCI	escapes XCI	escapes XCI	subject to XCI	escapes XCI	subject to XCI	subject to XCI	escapes XCI	escapes XCI	escapes XCI	escapes XCI	escapes XCI	escapes XCI	escapes XCI	escapes XCI	escapes XCI	escapes XCI
SHOX	PAR	22	22	1	0	14	18	hypermethylated in males	escapes XCI	escapes XCI	escapes XCI	escapes XCI	escapes XCI	escapes XCI	escapes XCI	escapes XCI	escapes XCI	escapes XCI	subject to XCI	subject to XCI	subject to XCI	subject to XCI	subject to XCI	subject to XCI	subject to XCI	subject to XCI	subject to XCI	subject to XCI	subject to XCI	subject to XCI	subject to XCI	subject to XCI	escapes XCI	escapes XCI	escapes XCI	subject to XCI	escapes XCI	escapes XCI	escapes XCI	escapes XCI	subject to XCI	subject to XCI	subject to XCI	subject to XCI	subject to XCI	subject to XCI	escapes XCI	escapes XCI	escapes XCI
SHOX	PAR	22	22	1	0	14	18	hypermethylated in males	escapes XCI	escapes XCI	escapes XCI	escapes XCI	escapes XCI	escapes XCI	escapes XCI	escapes XCI	escapes XCI	escapes XCI	subject to XCI	subject to XCI	subject to XCI	subject to XCI	subject to XCI	subject to XCI	subject to XCI	subject to XCI	subject to XCI	subject to XCI	subject to XCI	subject to XCI	subject to XCI	subject to XCI	escapes XCI	escapes XCI	escapes XCI	subject to XCI	escapes XCI	escapes XCI	escapes XCI	escapes XCI	subject to XCI	subject to XCI	subject to XCI	subject to XCI	subject to XCI	subject to XCI	escapes XCI	escapes XCI	escapes XCI
CRLF2	PAR	13	16	3	13	17	15	NA	hypermethylated	hypermethylated	subject to XCI	subject to XCI	escapes XCI	escapes XCI	escapes XCI	escapes XCI	threshold	threshold	threshold	subject to XCI	escapes XCI	subject to XCI	escapes XCI	subject to XCI	subject to XCI	escapes XCI	escapes XCI	escapes XCI	subject to XCI	escapes XCI	escapes XCI	subject to XCI	hypermethylated	hypermethylated	subject to XCI	subject to XCI	subject to XCI	hypermethylated	hypermethylated	hypermethylated	hypermethylated	hypermethylated	escapes XCI	escapes XCI	escapes XCI	subject to XCI	hypermethylated	hypermethylated	hypermethylated
CRLF2	PAR	13	16	3	13	17	15	NA	hypermethylated	hypermethylated	subject to XCI	subject to XCI	escapes XCI	escapes XCI	escapes XCI	escapes XCI	threshold	threshold	threshold	subject to XCI	escapes XCI	subject to XCI	escapes XCI	subject to XCI	subject to XCI	escapes XCI	escapes XCI	escapes XCI	subject to XCI	escapes XCI	escapes XCI	subject to XCI	hypermethylated	hypermethylated	subject to XCI	subject to XCI	subject to XCI	hypermethylated	hypermethylated	hypermethylated	hypermethylated	hypermethylated	escapes XCI	escapes XCI	escapes XCI	subject to XCI	hypermethylated	hypermethylated	hypermethylated
CRLF2	PAR	13	16	3	13	17	15	NA	hypermethylated	hypermethylated	subject to XCI	subject to XCI	escapes XCI	escapes XCI	escapes XCI	escapes XCI	threshold	threshold	threshold	subject to XCI	escapes XCI	subject to XCI	escapes XCI	subject to XCI	subject to XCI	escapes XCI	escapes XCI	escapes XCI	subject to XCI	escapes XCI	escapes XCI	subject to XCI	hypermethylated	hypermethylated	subject to XCI	subject to XCI	subject to XCI	hypermethylated	hypermethylated	hypermethylated	hypermethylated	hypermethylated	escapes XCI	escapes XCI	escapes XCI	subject to XCI	hypermethylated	hypermethylated	hypermethylated
CSF2RA	PAR	18	0	0	27	0	32	hypermethylated in males	subject to XCI	subject to XCI	hypermethylated	hypermethylated	subject to XCI	hypermethylated	hypermethylated	hypermethylated	hypermethylated	subject to XCI	subject to XCI	hypermethylated	subject to XCI	subject to XCI	hypermethylated	hypermethylated	subject to XCI	hypermethylated	hypermethylated	hypermethylated	hypermethylated	hypermethylated	hypermethylated	subject to XCI	hypermethylated	hypermethylated	hypermethylated	hypermethylated	hypermethylated	hypermethylated	subject to XCI	hypermethylated	subject to XCI	hypermethylated	hypermethylated	subject to XCI	subject to XCI	subject to XCI	hypermethylated	subject to XCI	hypermethylated
CSF2RA	PAR	18	0	0	27	0	32	hypermethylated in males	subject to XCI	subject to XCI	hypermethylated	hypermethylated	subject to XCI	hypermethylated	hypermethylated	hypermethylated	hypermethylated	subject to XCI	subject to XCI	hypermethylated	subject to XCI	subject to XCI	hypermethylated	hypermethylated	subject to XCI	hypermethylated	hypermethylated	hypermethylated	hypermethylated	hypermethylated	hypermethylated	subject to XCI	hypermethylated	hypermethylated	hypermethylated	hypermethylated	hypermethylated	hypermethylated	subject to XCI	hypermethylated	subject to XCI	hypermethylated	hypermethylated	subject to XCI	subject to XCI	subject to XCI	hypermethylated	subject to XCI	hypermethylated
CSF2RA	PAR	18	0	0	27	0	32	hypermethylated in males	subject to XCI	subject to XCI	hypermethylated	hypermethylated	subject to XCI	hypermethylated	hypermethylated	hypermethylated	hypermethylated	subject to XCI	subject to XCI	hypermethylated	subject to XCI	subject to XCI	hypermethylated	hypermethylated	subject to XCI	hypermethylated	hypermethylated	hypermethylated	hypermethylated	hypermethylated	hypermethylated	subject to XCI	hypermethylated	hypermethylated	hypermethylated	hypermethylated	hypermethylated	hypermethylated	subject to XCI	hypermethylated	subject to XCI	hypermethylated	hypermethylated	subject to XCI	subject to XCI	subject to XCI	hypermethylated	subject to XCI	hypermethylated
CSF2RA	PAR	18	0	0	27	0	32	hypermethylated in males	subject to XCI	subject to XCI	hypermethylated	hypermethylated	subject to XCI	hypermethylated	hypermethylated	hypermethylated	hypermethylated	subject to XCI	subject to XCI	hypermethylated	subject to XCI	subject to XCI	hypermethylated	hypermethylated	subject to XCI	hypermethylated	hypermethylated	hypermethylated	hypermethylated	hypermethylated	hypermethylated	subject to XCI	hypermethylated	hypermethylated	hypermethylated	hypermethylated	hypermethylated	hypermethylated	subject to XCI	hypermethylated	subject to XCI	hypermethylated	hypermethylated	subject to XCI	subject to XCI	subject to XCI	hypermethylated	subject to XCI	hypermethylated
CSF2RA	PAR	18	0	0	27	0	32	hypermethylated in males	subject to XCI	subject to XCI	hypermethylated	hypermethylated	subject to XCI	hypermethylated	hypermethylated	hypermethylated	hypermethylated	subject to XCI	subject to XCI	hypermethylated	subject to XCI	subject to XCI	hypermethylated	hypermethylated	subject to XCI	hypermethylated	hypermethylated	hypermethylated	hypermethylated	hypermethylated	hypermethylated	subject to XCI	hypermethylated	hypermethylated	hypermethylated	hypermethylated	hypermethylated	hypermethylated	subject to XCI	hypermethylated	subject to XCI	hypermethylated	hypermethylated	subject to XCI	subject to XCI	subject to XCI	hypermethylated	subject to XCI	hypermethylated
CSF2RA	PAR	18	0	0	27	0	32	hypermethylated in males	subject to XCI	subject to XCI	hypermethylated	hypermethylated	subject to XCI	hypermethylated	hypermethylated	hypermethylated	hypermethylated	subject to XCI	subject to XCI	hypermethylated	subject to XCI	subject to XCI	hypermethylated	hypermethylated	subject to XCI	hypermethylated	hypermethylated	hypermethylated	hypermethylated	hypermethylated	hypermethylated	subject to XCI	hypermethylated	hypermethylated	hypermethylated	hypermethylated	hypermethylated	hypermethylated	subject to XCI	hypermethylated	subject to XCI	hypermethylated	hypermethylated	subject to XCI	subject to XCI	subject to XCI	hypermethylated	subject to XCI	hypermethylated
CSF2RA	PAR	18	0	0	27	0	32	hypermethylated in males	subject to XCI	subject to XCI	hypermethylated	hypermethylated	subject to XCI	hypermethylated	hypermethylated	hypermethylated	hypermethylated	subject to XCI	subject to XCI	hypermethylated	subject to XCI	subject to XCI	hypermethylated	hypermethylated	subject to XCI	hypermethylated	hypermethylated	hypermethylated	hypermethylated	hypermethylated	hypermethylated	subject to XCI	hypermethylated	hypermethylated	hypermethylated	hypermethylated	hypermethylated	hypermethylated	subject to XCI	hypermethylated	subject to XCI	hypermethylated	hypermethylated	subject to XCI	subject to XCI	subject to XCI	hypermethylated	subject to XCI	hypermethylated
CSF2RA	PAR	18	0	0	27	0	32	hypermethylated in males	subject to XCI	subject to XCI	hypermethylated	hypermethylated	subject to XCI	hypermethylated	hypermethylated	hypermethylated	hypermethylated	subject to XCI	subject to XCI	hypermethylated	subject to XCI	subject to XCI	hypermethylated	hypermethylated	subject to XCI	hypermethylated	hypermethylated	hypermethylated	hypermethylated	hypermethylated	hypermethylated	subject to XCI	hypermethylated	hypermethylated	hypermethylated	hypermethylated	hypermethylated	hypermethylated	subject to XCI	hypermethylated	subject to XCI	hypermethylated	hypermethylated	subject to XCI	subject to XCI	subject to XCI	hypermethylated	subject to XCI	hypermethylated
CSF2RA	NA	21	4	1	19	3	29	hypermethylated in males	hypermethylated	subject to XCI	hypermethylated	hypermethylated	hypermethylated	hypermethylated	hypermethylated	subject to XCI	hypermethylated	hypermethylated	subject to XCI	subject to XCI	subject to XCI	subject to XCI	subject to XCI	subject to XCI	hypermethylated	threshold	subject to XCI	subject to XCI	hypermethylated	subject to XCI	subject to XCI	hypermethylated	hypermethylated	hypermethylated	hypermethylated	hypermethylated	hypermethylated	hypermethylated	subject to XCI	hypermethylated	subject to XCI	subject to XCI	subject to XCI	escapes XCI	subject to XCI	subject to XCI	hypermethylated	subject to XCI	hypermethylated
CSF2RA	PAR	21	4	1	19	3	29	hypermethylated in males	hypermethylated	subject to XCI	hypermethylated	hypermethylated	hypermethylated	hypermethylated	hypermethylated	subject to XCI	hypermethylated	hypermethylated	subject to XCI	subject to XCI	subject to XCI	subject to XCI	subject to XCI	subject to XCI	hypermethylated	threshold	subject to XCI	subject to XCI	hypermethylated	subject to XCI	subject to XCI	hypermethylated	hypermethylated	hypermethylated	hypermethylated	hypermethylated	hypermethylated	hypermethylated	subject to XCI	hypermethylated	subject to XCI	subject to XCI	subject to XCI	escapes XCI	subject to XCI	subject to XCI	hypermethylated	subject to XCI	hypermethylated
MIR3690	PAR	9	0	0	36	0	32	hypermethylated in males	subject to XCI	hypermethylated	hypermethylated	hypermethylated	hypermethylated	hypermethylated	hypermethylated	hypermethylated	hypermethylated	hypermethylated	subject to XCI	subject to XCI	hypermethylated	hypermethylated	hypermethylated	hypermethylated	subject to XCI	subject to XCI	hypermethylated	hypermethylated	hypermethylated	hypermethylated	hypermethylated	hypermethylated	hypermethylated	hypermethylated	hypermethylated	hypermethylated	hypermethylated	hypermethylated	hypermethylated	hypermethylated	hypermethylated	hypermethylated	hypermethylated	subject to XCI	subject to XCI	hypermethylated	hypermethylated	hypermethylated	hypermethylated
IL3RA	PAR	30	0	4	11	4	28	hypermethylated in males	hypermethylated	hypermethylated	hypermethylated	subject to XCI	subject to XCI	subject to XCI	subject to XCI	subject to XCI	subject to XCI	subject to XCI	subject to XCI	subject to XCI	subject to XCI	threshold	threshold	subject to XCI	subject to XCI	subject to XCI	subject to XCI	subject to XCI	subject to XCI	subject to XCI	subject to XCI	hypermethylated	hypermethylated	hypermethylated	hypermethylated	subject to XCI	subject to XCI	subject to XCI	subject to XCI	hypermethylated	hypermethylated	subject to XCI	subject to XCI	threshold	threshold	subject to XCI	subject to XCI	subject to XCI	hypermethylated
IL3RA	PAR	30	0	4	11	4	28	hypermethylated in males	hypermethylated	hypermethylated	hypermethylated	subject to XCI	subject to XCI	subject to XCI	subject to XCI	subject to XCI	subject to XCI	subject to XCI	subject to XCI	subject to XCI	subject to XCI	threshold	threshold	subject to XCI	subject to XCI	subject to XCI	subject to XCI	subject to XCI	subject to XCI	subject to XCI	subject to XCI	hypermethylated	hypermethylated	hypermethylated	hypermethylated	subject to XCI	subject to XCI	subject to XCI	subject to XCI	hypermethylated	hypermethylated	subject to XCI	subject to XCI	threshold	threshold	subject to XCI	subject to XCI	subject to XCI	hypermethylated
SLC25A6	PAR	2	41	1	1	32	0	escapes XCI	escapes XCI	threshold	escapes XCI	escapes XCI	escapes XCI	escapes XCI	escapes XCI	escapes XCI	escapes XCI	escapes XCI	escapes XCI	escapes XCI	escapes XCI	escapes XCI	escapes XCI	escapes XCI	escapes XCI	escapes XCI	escapes XCI	escapes XCI	escapes XCI	escapes XCI	escapes XCI	escapes XCI	escapes XCI	escapes XCI	escapes XCI	hypermethylated	escapes XCI	subject to XCI	subject to XCI	escapes XCI	escapes XCI	escapes XCI	escapes XCI	escapes XCI	escapes XCI	escapes XCI	escapes XCI	escapes XCI	escapes XCI
LINC00106		0	0	0	45	0	32	hypermethylated in males	hypermethylated	hypermethylated	hypermethylated	hypermethylated	hypermethylated	hypermethylated	hypermethylated	hypermethylated	hypermethylated	hypermethylated	hypermethylated	hypermethylated	hypermethylated	hypermethylated	hypermethylated	hypermethylated	hypermethylated	hypermethylated	hypermethylated	hypermethylated	hypermethylated	hypermethylated	hypermethylated	hypermethylated	hypermethylated	hypermethylated	hypermethylated	hypermethylated	hypermethylated	hypermethylated	hypermethylated	hypermethylated	hypermethylated	hypermethylated	hypermethylated	hypermethylated	hypermethylated	hypermethylated	hypermethylated	hypermethylated	hypermethylated
ASMTL-AS1	PAR	0	0	0	45	0	32	hypermethylated in males	hypermethylated	hypermethylated	hypermethylated	hypermethylated	hypermethylated	hypermethylated	hypermethylated	hypermethylated	hypermethylated	hypermethylated	hypermethylated	hypermethylated	hypermethylated	hypermethylated	hypermethylated	hypermethylated	hypermethylated	hypermethylated	hypermethylated	hypermethylated	hypermethylated	hypermethylated	hypermethylated	hypermethylated	hypermethylated	hypermethylated	hypermethylated	hypermethylated	hypermethylated	hypermethylated	hypermethylated	hypermethylated	hypermethylated	hypermethylated	hypermethylated	hypermethylated	hypermethylated	hypermethylated	hypermethylated	hypermethylated	hypermethylated
ASMTL-AS1	NA	0	0	0	45	0	32	hypermethylated in males	hypermethylated	hypermethylated	hypermethylated	hypermethylated	hypermethylated	hypermethylated	hypermethylated	hypermethylated	hypermethylated	hypermethylated	hypermethylated	hypermethylated	hypermethylated	hypermethylated	hypermethylated	hypermethylated	hypermethylated	hypermethylated	hypermethylated	hypermethylated	hypermethylated	hypermethylated	hypermethylated	hypermethylated	hypermethylated	hypermethylated	hypermethylated	hypermethylated	hypermethylated	hypermethylated	hypermethylated	hypermethylated	hypermethylated	hypermethylated	hypermethylated	hypermethylated	hypermethylated	hypermethylated	hypermethylated	hypermethylated	hypermethylated
ASMTL	PAR	2	42	0	1	32	0	escapes XCI	escapes XCI	escapes XCI	escapes XCI	escapes XCI	escapes XCI	escapes XCI	escapes XCI	escapes XCI	escapes XCI	escapes XCI	escapes XCI	escapes XCI	escapes XCI	escapes XCI	escapes XCI	escapes XCI	escapes XCI	escapes XCI	escapes XCI	escapes XCI	escapes XCI	escapes XCI	escapes XCI	escapes XCI	escapes XCI	escapes XCI	escapes XCI	hypermethylated	escapes XCI	subject to XCI	subject to XCI	escapes XCI	escapes XCI	escapes XCI	escapes XCI	escapes XCI	escapes XCI	escapes XCI	escapes XCI	escapes XCI	escapes XCI
ASMTL	PAR	2	42	0	1	32	0	escapes XCI	escapes XCI	escapes XCI	escapes XCI	escapes XCI	escapes XCI	escapes XCI	escapes XCI	escapes XCI	escapes XCI	escapes XCI	escapes XCI	escapes XCI	escapes XCI	escapes XCI	escapes XCI	escapes XCI	escapes XCI	escapes XCI	escapes XCI	escapes XCI	escapes XCI	escapes XCI	escapes XCI	escapes XCI	escapes XCI	escapes XCI	escapes XCI	hypermethylated	escapes XCI	subject to XCI	subject to XCI	escapes XCI	escapes XCI	escapes XCI	escapes XCI	escapes XCI	escapes XCI	escapes XCI	escapes XCI	escapes XCI	escapes XCI
ASMTL	PAR	3	42	0	0	32	0	escapes XCI	escapes XCI	escapes XCI	escapes XCI	escapes XCI	escapes XCI	escapes XCI	escapes XCI	escapes XCI	escapes XCI	escapes XCI	escapes XCI	escapes XCI	escapes XCI	escapes XCI	escapes XCI	escapes XCI	escapes XCI	subject to XCI	escapes XCI	escapes XCI	escapes XCI	escapes XCI	escapes XCI	escapes XCI	escapes XCI	escapes XCI	escapes XCI	subject to XCI	escapes XCI	escapes XCI	escapes XCI	escapes XCI	subject to XCI	escapes XCI	escapes XCI	escapes XCI	escapes XCI	escapes XCI	escapes XCI	escapes XCI	escapes XCI
P2RY8	PAR	32	7	0	6	15	17	hypermethylated in males	subject to XCI	subject to XCI	subject to XCI	subject to XCI	escapes XCI	escapes XCI	subject to XCI	subject to XCI	subject to XCI	subject to XCI	subject to XCI	hypermethylated	subject to XCI	subject to XCI	subject to XCI	subject to XCI	hypermethylated	subject to XCI	subject to XCI	subject to XCI	subject to XCI	subject to XCI	subject to XCI	hypermethylated	hypermethylated	subject to XCI	subject to XCI	subject to XCI	subject to XCI	subject to XCI	subject to XCI	subject to XCI	hypermethylated	subject to XCI	escapes XCI	escapes XCI	escapes XCI	subject to XCI	subject to XCI	escapes XCI	subject to XCI
AKAP17A	PAR	3	41	1	0	32	0	escapes XCI	escapes XCI	escapes XCI	escapes XCI	threshold	escapes XCI	escapes XCI	escapes XCI	escapes XCI	escapes XCI	escapes XCI	escapes XCI	escapes XCI	escapes XCI	escapes XCI	escapes XCI	escapes XCI	escapes XCI	escapes XCI	escapes XCI	escapes XCI	escapes XCI	escapes XCI	escapes XCI	escapes XCI	escapes XCI	escapes XCI	escapes XCI	subject to XCI	escapes XCI	subject to XCI	subject to XCI	escapes XCI	escapes XCI	escapes XCI	escapes XCI	escapes XCI	escapes XCI	escapes XCI	escapes XCI	escapes XCI	escapes XCI
AKAP17A	PAR	3	41	1	0	32	0	escapes XCI	escapes XCI	escapes XCI	escapes XCI	threshold	escapes XCI	escapes XCI	escapes XCI	escapes XCI	escapes XCI	escapes XCI	escapes XCI	escapes XCI	escapes XCI	escapes XCI	escapes XCI	escapes XCI	escapes XCI	escapes XCI	escapes XCI	escapes XCI	escapes XCI	escapes XCI	escapes XCI	escapes XCI	escapes XCI	escapes XCI	escapes XCI	subject to XCI	escapes XCI	subject to XCI	subject to XCI	escapes XCI	escapes XCI	escapes XCI	escapes XCI	escapes XCI	escapes XCI	escapes XCI	escapes XCI	escapes XCI	escapes XCI
ASMT	PAR	0	0	0	45	0	32	hypermethylated in males	hypermethylated	hypermethylated	hypermethylated	hypermethylated	hypermethylated	hypermethylated	hypermethylated	hypermethylated	hypermethylated	hypermethylated	hypermethylated	hypermethylated	hypermethylated	hypermethylated	hypermethylated	hypermethylated	hypermethylated	hypermethylated	hypermethylated	hypermethylated	hypermethylated	hypermethylated	hypermethylated	hypermethylated	hypermethylated	hypermethylated	hypermethylated	hypermethylated	hypermethylated	hypermethylated	hypermethylated	hypermethylated	hypermethylated	hypermethylated	hypermethylated	hypermethylated	hypermethylated	hypermethylated	hypermethylated	hypermethylated	hypermethylated
ASMT	PAR	5	0	0	40	0	32	hypermethylated in males	hypermethylated	hypermethylated	hypermethylated	hypermethylated	hypermethylated	hypermethylated	hypermethylated	hypermethylated	hypermethylated	hypermethylated	hypermethylated	hypermethylated	hypermethylated	hypermethylated	hypermethylated	hypermethylated	hypermethylated	subject to XCI	subject to XCI	hypermethylated	hypermethylated	hypermethylated	hypermethylated	hypermethylated	hypermethylated	hypermethylated	hypermethylated	hypermethylated	hypermethylated	hypermethylated	hypermethylated	hypermethylated	hypermethylated	hypermethylated	hypermethylated	subject to XCI	hypermethylated	hypermethylated	hypermethylated	hypermethylated	hypermethylated
ASMT	PAR	3	0	0	42	0	32	hypermethylated in males	hypermethylated	hypermethylated	hypermethylated	hypermethylated	hypermethylated	hypermethylated	hypermethylated	hypermethylated	hypermethylated	hypermethylated	hypermethylated	hypermethylated	hypermethylated	hypermethylated	hypermethylated	hypermethylated	hypermethylated	hypermethylated	subject to XCI	hypermethylated	hypermethylated	hypermethylated	hypermethylated	hypermethylated	hypermethylated	hypermethylated	hypermethylated	hypermethylated	hypermethylated	hypermethylated	hypermethylated	hypermethylated	hypermethylated	hypermethylated	hypermethylated	subject to XCI	hypermethylated	hypermethylated	hypermethylated	hypermethylated	hypermethylated
ZBED1	PAR	2	37	0	6	24	8	escapes XCI	hypermethylated	subject to XCI	hypermethylated	hypermethylated	escapes XCI	escapes XCI	escapes XCI	escapes XCI	escapes XCI	escapes XCI	escapes XCI	escapes XCI	escapes XCI	escapes XCI	escapes XCI	escapes XCI	escapes XCI	escapes XCI	escapes XCI	escapes XCI	escapes XCI	escapes XCI	escapes XCI	escapes XCI	escapes XCI	escapes XCI	escapes XCI	hypermethylated	escapes XCI	hypermethylated	hypermethylated	subject to XCI	escapes XCI	escapes XCI	escapes XCI	escapes XCI	escapes XCI	escapes XCI	escapes XCI	escapes XCI	escapes XCI
ZBED1	PAR	6	34	2	3	25	7	escapes XCI	subject to XCI	subject to XCI	subject to XCI	subject to XCI	escapes XCI	escapes XCI	escapes XCI	escapes XCI	escapes XCI	escapes XCI	escapes XCI	escapes XCI	threshold	escapes XCI	escapes XCI	escapes XCI	escapes XCI	escapes XCI	hypermethylated	escapes XCI	escapes XCI	escapes XCI	escapes XCI	threshold	escapes XCI	escapes XCI	escapes XCI	hypermethylated	escapes XCI	subject to XCI	hypermethylated	subject to XCI	escapes XCI	escapes XCI	escapes XCI	escapes XCI	escapes XCI	escapes XCI	escapes XCI	escapes XCI	escapes XCI
ZBED1	PAR	6	34	2	3	25	7	escapes XCI	subject to XCI	subject to XCI	subject to XCI	subject to XCI	escapes XCI	escapes XCI	escapes XCI	escapes XCI	escapes XCI	escapes XCI	escapes XCI	escapes XCI	threshold	escapes XCI	escapes XCI	escapes XCI	escapes XCI	escapes XCI	hypermethylated	escapes XCI	escapes XCI	escapes XCI	escapes XCI	threshold	escapes XCI	escapes XCI	escapes XCI	hypermethylated	escapes XCI	subject to XCI	hypermethylated	subject to XCI	escapes XCI	escapes XCI	escapes XCI	escapes XCI	escapes XCI	escapes XCI	escapes XCI	escapes XCI	escapes XCI
DHRSX	NA	7	34	2	2	25	7	escapes XCI	subject to XCI	subject to XCI	subject to XCI	subject to XCI	escapes XCI	escapes XCI	escapes XCI	escapes XCI	escapes XCI	escapes XCI	escapes XCI	escapes XCI	threshold	escapes XCI	escapes XCI	escapes XCI	escapes XCI	escapes XCI	hypermethylated	escapes XCI	escapes XCI	escapes XCI	escapes XCI	threshold	escapes XCI	escapes XCI	escapes XCI	hypermethylated	escapes XCI	subject to XCI	subject to XCI	subject to XCI	escapes XCI	escapes XCI	escapes XCI	escapes XCI	escapes XCI	escapes XCI	escapes XCI	escapes XCI	escapes XCI
MIR6089		1	43	1	0	30	2	escapes XCI	escapes XCI	escapes XCI	escapes XCI	escapes XCI	escapes XCI	escapes XCI	escapes XCI	escapes XCI	escapes XCI	escapes XCI	escapes XCI	escapes XCI	escapes XCI	escapes XCI	escapes XCI	escapes XCI	escapes XCI	escapes XCI	escapes XCI	escapes XCI	escapes XCI	escapes XCI	escapes XCI	escapes XCI	escapes XCI	escapes XCI	escapes XCI	threshold	escapes XCI	escapes XCI	escapes XCI	escapes XCI	subject to XCI	escapes XCI	escapes XCI	escapes XCI	escapes XCI	escapes XCI	escapes XCI	escapes XCI	escapes XCI
CD99P1	PAR	3	41	1	0	30	2	escapes XCI	escapes XCI	escapes XCI	escapes XCI	escapes XCI	escapes XCI	escapes XCI	escapes XCI	escapes XCI	escapes XCI	escapes XCI	escapes XCI	escapes XCI	escapes XCI	escapes XCI	escapes XCI	escapes XCI	escapes XCI	escapes XCI	escapes XCI	escapes XCI	escapes XCI	escapes XCI	escapes XCI	escapes XCI	escapes XCI	escapes XCI	escapes XCI	subject to XCI	escapes XCI	subject to XCI	threshold	escapes XCI	subject to XCI	escapes XCI	escapes XCI	escapes XCI	escapes XCI	escapes XCI	escapes XCI	escapes XCI	escapes XCI
CD99P1	PAR	3	41	1	0	30	2	escapes XCI	escapes XCI	escapes XCI	escapes XCI	escapes XCI	escapes XCI	escapes XCI	escapes XCI	escapes XCI	escapes XCI	escapes XCI	escapes XCI	escapes XCI	escapes XCI	escapes XCI	escapes XCI	escapes XCI	escapes XCI	escapes XCI	escapes XCI	escapes XCI	escapes XCI	escapes XCI	escapes XCI	escapes XCI	escapes XCI	escapes XCI	escapes XCI	subject to XCI	escapes XCI	subject to XCI	threshold	escapes XCI	subject to XCI	escapes XCI	escapes XCI	escapes XCI	escapes XCI	escapes XCI	escapes XCI	escapes XCI	escapes XCI
LINC00102	PAR	30	0	0	15	0	32	hypermethylated in males	subject to XCI	subject to XCI	subject to XCI	subject to XCI	subject to XCI	hypermethylated	hypermethylated	subject to XCI	subject to XCI	subject to XCI	subject to XCI	hypermethylated	subject to XCI	subject to XCI	subject to XCI	hypermethylated	hypermethylated	subject to XCI	subject to XCI	subject to XCI	hypermethylated	subject to XCI	hypermethylated	subject to XCI	subject to XCI	subject to XCI	hypermethylated	subject to XCI	subject to XCI	hypermethylated	subject to XCI	hypermethylated	hypermethylated	hypermethylated	subject to XCI	subject to XCI	subject to XCI	subject to XCI	subject to XCI	hypermethylated	hypermethylated
CD99	PAR	2	42	1	0	27	5	escapes XCI	escapes XCI	escapes XCI	escapes XCI	escapes XCI	escapes XCI	escapes XCI	escapes XCI	escapes XCI	escapes XCI	escapes XCI	escapes XCI	escapes XCI	escapes XCI	escapes XCI	escapes XCI	escapes XCI	escapes XCI	escapes XCI	escapes XCI	escapes XCI	escapes XCI	escapes XCI	escapes XCI	escapes XCI	threshold	escapes XCI	escapes XCI	subject to XCI	escapes XCI	escapes XCI	escapes XCI	escapes XCI	subject to XCI	escapes XCI	escapes XCI	escapes XCI	escapes XCI	escapes XCI	escapes XCI	escapes XCI	escapes XCI
CD99	NA	2	42	1	0	27	5	escapes XCI	escapes XCI	escapes XCI	escapes XCI	escapes XCI	escapes XCI	escapes XCI	escapes XCI	escapes XCI	escapes XCI	escapes XCI	escapes XCI	escapes XCI	escapes XCI	escapes XCI	escapes XCI	escapes XCI	escapes XCI	escapes XCI	escapes XCI	escapes XCI	escapes XCI	escapes XCI	escapes XCI	escapes XCI	threshold	escapes XCI	escapes XCI	subject to XCI	escapes XCI	escapes XCI	escapes XCI	escapes XCI	subject to XCI	escapes XCI	escapes XCI	escapes XCI	escapes XCI	escapes XCI	escapes XCI	escapes XCI	escapes XCI
CD99	PAR	2	42	1	0	27	5	escapes XCI	escapes XCI	escapes XCI	escapes XCI	escapes XCI	escapes XCI	escapes XCI	escapes XCI	escapes XCI	escapes XCI	escapes XCI	escapes XCI	escapes XCI	escapes XCI	escapes XCI	escapes XCI	escapes XCI	escapes XCI	escapes XCI	escapes XCI	escapes XCI	escapes XCI	escapes XCI	escapes XCI	escapes XCI	threshold	escapes XCI	escapes XCI	subject to XCI	escapes XCI	escapes XCI	escapes XCI	escapes XCI	subject to XCI	escapes XCI	escapes XCI	escapes XCI	escapes XCI	escapes XCI	escapes XCI	escapes XCI	escapes XCI
CD99	PAR	2	42	1	0	27	5	escapes XCI	escapes XCI	escapes XCI	escapes XCI	escapes XCI	escapes XCI	escapes XCI	escapes XCI	escapes XCI	escapes XCI	escapes XCI	escapes XCI	escapes XCI	escapes XCI	escapes XCI	escapes XCI	escapes XCI	escapes XCI	escapes XCI	escapes XCI	escapes XCI	escapes XCI	escapes XCI	escapes XCI	escapes XCI	threshold	escapes XCI	escapes XCI	subject to XCI	escapes XCI	escapes XCI	escapes XCI	escapes XCI	subject to XCI	escapes XCI	escapes XCI	escapes XCI	escapes XCI	escapes XCI	escapes XCI	escapes XCI	escapes XCI
CD99	PAR	2	42	1	0	27	5	escapes XCI	escapes XCI	escapes XCI	escapes XCI	escapes XCI	escapes XCI	escapes XCI	escapes XCI	escapes XCI	escapes XCI	escapes XCI	escapes XCI	escapes XCI	escapes XCI	escapes XCI	escapes XCI	escapes XCI	escapes XCI	escapes XCI	escapes XCI	escapes XCI	escapes XCI	escapes XCI	escapes XCI	escapes XCI	threshold	escapes XCI	escapes XCI	subject to XCI	escapes XCI	escapes XCI	escapes XCI	escapes XCI	subject to XCI	escapes XCI	escapes XCI	escapes XCI	escapes XCI	escapes XCI	escapes XCI	escapes XCI	escapes XCI
CD99	PAR	2	42	1	0	27	5	escapes XCI	escapes XCI	escapes XCI	escapes XCI	escapes XCI	escapes XCI	escapes XCI	escapes XCI	escapes XCI	escapes XCI	escapes XCI	escapes XCI	escapes XCI	escapes XCI	escapes XCI	escapes XCI	escapes XCI	escapes XCI	escapes XCI	escapes XCI	escapes XCI	escapes XCI	escapes XCI	escapes XCI	escapes XCI	threshold	escapes XCI	escapes XCI	subject to XCI	escapes XCI	escapes XCI	escapes XCI	escapes XCI	subject to XCI	escapes XCI	escapes XCI	escapes XCI	escapes XCI	escapes XCI	escapes XCI	escapes XCI	escapes XCI
CD99	NA	2	42	1	0	27	5	escapes XCI	escapes XCI	escapes XCI	escapes XCI	escapes XCI	escapes XCI	escapes XCI	escapes XCI	escapes XCI	escapes XCI	escapes XCI	escapes XCI	escapes XCI	escapes XCI	escapes XCI	escapes XCI	escapes XCI	escapes XCI	escapes XCI	escapes XCI	escapes XCI	escapes XCI	escapes XCI	escapes XCI	escapes XCI	threshold	escapes XCI	escapes XCI	subject to XCI	escapes XCI	escapes XCI	escapes XCI	escapes XCI	subject to XCI	escapes XCI	escapes XCI	escapes XCI	escapes XCI	escapes XCI	escapes XCI	escapes XCI	escapes XCI
XG	NA	18	0	0	27	0	32	hypermethylated in males	hypermethylated	subject to XCI	hypermethylated	subject to XCI	hypermethylated	hypermethylated	subject to XCI	subject to XCI	subject to XCI	subject to XCI	hypermethylated	subject to XCI	subject to XCI	subject to XCI	hypermethylated	hypermethylated	hypermethylated	subject to XCI	subject to XCI	subject to XCI	hypermethylated	hypermethylated	hypermethylated	subject to XCI	hypermethylated	hypermethylated	hypermethylated	hypermethylated	hypermethylated	subject to XCI	subject to XCI	hypermethylated	subject to XCI	hypermethylated	hypermethylated	hypermethylated	hypermethylated	hypermethylated	hypermethylated	hypermethylated	hypermethylated
XG	NA	18	0	0	27	0	32	hypermethylated in males	hypermethylated	subject to XCI	hypermethylated	subject to XCI	hypermethylated	hypermethylated	subject to XCI	subject to XCI	subject to XCI	subject to XCI	hypermethylated	subject to XCI	subject to XCI	subject to XCI	hypermethylated	hypermethylated	hypermethylated	subject to XCI	subject to XCI	subject to XCI	hypermethylated	hypermethylated	hypermethylated	subject to XCI	hypermethylated	hypermethylated	hypermethylated	hypermethylated	hypermethylated	subject to XCI	subject to XCI	hypermethylated	subject to XCI	hypermethylated	hypermethylated	hypermethylated	hypermethylated	hypermethylated	hypermethylated	hypermethylated	hypermethylated
XG	PAR	18	0	0	27	0	32	hypermethylated in males	hypermethylated	subject to XCI	hypermethylated	subject to XCI	hypermethylated	hypermethylated	subject to XCI	subject to XCI	subject to XCI	subject to XCI	hypermethylated	subject to XCI	subject to XCI	subject to XCI	hypermethylated	hypermethylated	hypermethylated	subject to XCI	subject to XCI	subject to XCI	hypermethylated	hypermethylated	hypermethylated	subject to XCI	hypermethylated	hypermethylated	hypermethylated	hypermethylated	hypermethylated	subject to XCI	subject to XCI	hypermethylated	subject to XCI	hypermethylated	hypermethylated	hypermethylated	hypermethylated	hypermethylated	hypermethylated	hypermethylated	hypermethylated
XGY2		14	0	0	31	0	32	hypermethylated in males	hypermethylated	subject to XCI	hypermethylated	subject to XCI	hypermethylated	hypermethylated	hypermethylated	subject to XCI	subject to XCI	subject to XCI	hypermethylated	subject to XCI	subject to XCI	subject to XCI	hypermethylated	hypermethylated	hypermethylated	subject to XCI	subject to XCI	subject to XCI	hypermethylated	hypermethylated	hypermethylated	subject to XCI	hypermethylated	hypermethylated	hypermethylated	hypermethylated	hypermethylated	hypermethylated	hypermethylated	hypermethylated	subject to XCI	hypermethylated	hypermethylated	hypermethylated	hypermethylated	hypermethylated	hypermethylated	hypermethylated	hypermethylated
GYG2	escapes XCI	39	2	4	0	4	28	hypermethylated in males	subject to XCI	subject to XCI	subject to XCI	subject to XCI	subject to XCI	subject to XCI	subject to XCI	escapes XCI	subject to XCI	subject to XCI	subject to XCI	subject to XCI	subject to XCI	threshold	escapes XCI	subject to XCI	subject to XCI	subject to XCI	subject to XCI	subject to XCI	subject to XCI	subject to XCI	subject to XCI	subject to XCI	subject to XCI	subject to XCI	subject to XCI	subject to XCI	subject to XCI	subject to XCI	subject to XCI	subject to XCI	subject to XCI	subject to XCI	subject to XCI	subject to XCI	subject to XCI	subject to XCI	threshold	threshold	threshold
GYG2	escapes XCI	39	2	4	0	4	28	hypermethylated in males	subject to XCI	subject to XCI	subject to XCI	subject to XCI	subject to XCI	subject to XCI	subject to XCI	escapes XCI	subject to XCI	subject to XCI	subject to XCI	subject to XCI	subject to XCI	threshold	escapes XCI	subject to XCI	subject to XCI	subject to XCI	subject to XCI	subject to XCI	subject to XCI	subject to XCI	subject to XCI	subject to XCI	subject to XCI	subject to XCI	subject to XCI	subject to XCI	subject to XCI	subject to XCI	subject to XCI	subject to XCI	subject to XCI	subject to XCI	subject to XCI	subject to XCI	subject to XCI	subject to XCI	threshold	threshold	threshold
GYG2	escapes XCI	39	2	4	0	4	28	hypermethylated in males	subject to XCI	subject to XCI	subject to XCI	subject to XCI	subject to XCI	subject to XCI	subject to XCI	escapes XCI	subject to XCI	subject to XCI	subject to XCI	subject to XCI	subject to XCI	threshold	escapes XCI	subject to XCI	subject to XCI	subject to XCI	subject to XCI	subject to XCI	subject to XCI	subject to XCI	subject to XCI	subject to XCI	subject to XCI	subject to XCI	subject to XCI	subject to XCI	subject to XCI	subject to XCI	subject to XCI	subject to XCI	subject to XCI	subject to XCI	subject to XCI	subject to XCI	subject to XCI	subject to XCI	threshold	threshold	threshold
GYG2	escapes XCI	39	2	4	0	4	28	hypermethylated in males	subject to XCI	subject to XCI	subject to XCI	subject to XCI	subject to XCI	subject to XCI	subject to XCI	escapes XCI	subject to XCI	subject to XCI	subject to XCI	subject to XCI	subject to XCI	threshold	escapes XCI	subject to XCI	subject to XCI	subject to XCI	subject to XCI	subject to XCI	subject to XCI	subject to XCI	subject to XCI	subject to XCI	subject to XCI	subject to XCI	subject to XCI	subject to XCI	subject to XCI	subject to XCI	subject to XCI	subject to XCI	subject to XCI	subject to XCI	subject to XCI	subject to XCI	subject to XCI	subject to XCI	threshold	threshold	threshold
GYG2	escapes XCI	39	2	4	0	4	28	hypermethylated in males	subject to XCI	subject to XCI	subject to XCI	subject to XCI	subject to XCI	subject to XCI	subject to XCI	escapes XCI	subject to XCI	subject to XCI	subject to XCI	subject to XCI	subject to XCI	threshold	escapes XCI	subject to XCI	subject to XCI	subject to XCI	subject to XCI	subject to XCI	subject to XCI	subject to XCI	subject to XCI	subject to XCI	subject to XCI	subject to XCI	subject to XCI	subject to XCI	subject to XCI	subject to XCI	subject to XCI	subject to XCI	subject to XCI	subject to XCI	subject to XCI	subject to XCI	subject to XCI	subject to XCI	threshold	threshold	threshold
ARSD-AS1		4	0	0	41	0	32	hypermethylated in males	hypermethylated	hypermethylated	hypermethylated	hypermethylated	hypermethylated	hypermethylated	hypermethylated	hypermethylated	hypermethylated	hypermethylated	hypermethylated	hypermethylated	hypermethylated	hypermethylated	hypermethylated	hypermethylated	hypermethylated	hypermethylated	hypermethylated	hypermethylated	hypermethylated	hypermethylated	hypermethylated	hypermethylated	hypermethylated	hypermethylated	hypermethylated	hypermethylated	hypermethylated	hypermethylated	hypermethylated	hypermethylated	subject to XCI	hypermethylated	hypermethylated	hypermethylated	hypermethylated	hypermethylated	hypermethylated	hypermethylated	hypermethylated
ARSD	escapes XCI	21	4	20	0	15	17	hypermethylated in males	threshold	subject to XCI	threshold	threshold	subject to XCI	threshold	threshold	escapes XCI	threshold	threshold	subject to XCI	threshold	threshold	threshold	subject to XCI	escapes XCI	escapes XCI	threshold	threshold	threshold	subject to XCI	subject to XCI	threshold	subject to XCI	subject to XCI	threshold	threshold	subject to XCI	subject to XCI	subject to XCI	subject to XCI	threshold	subject to XCI	subject to XCI	subject to XCI	subject to XCI	subject to XCI	escapes XCI	threshold	threshold	threshold
ARSD	escapes XCI	21	4	20	0	15	17	hypermethylated in males	threshold	subject to XCI	threshold	threshold	subject to XCI	threshold	threshold	escapes XCI	threshold	threshold	subject to XCI	threshold	threshold	threshold	subject to XCI	escapes XCI	escapes XCI	threshold	threshold	threshold	subject to XCI	subject to XCI	threshold	subject to XCI	subject to XCI	threshold	threshold	subject to XCI	subject to XCI	subject to XCI	subject to XCI	threshold	subject to XCI	subject to XCI	subject to XCI	subject to XCI	subject to XCI	escapes XCI	threshold	threshold	threshold
ARSE	variably escapes from XCI	14	0	2	29	3	29	hypermethylated in males	hypermethylated	hypermethylated	hypermethylated	hypermethylated	hypermethylated	hypermethylated	hypermethylated	hypermethylated	hypermethylated	hypermethylated	subject to XCI	subject to XCI	subject to XCI	threshold	subject to XCI	threshold	subject to XCI	subject to XCI	subject to XCI	subject to XCI	subject to XCI	subject to XCI	subject to XCI	hypermethylated	hypermethylated	hypermethylated	hypermethylated	hypermethylated	hypermethylated	hypermethylated	hypermethylated	hypermethylated	hypermethylated	hypermethylated	hypermethylated	hypermethylated	hypermethylated	subject to XCI	hypermethylated	hypermethylated	hypermethylated
ARSE	variably escapes from XCI	14	0	2	29	3	29	hypermethylated in males	hypermethylated	hypermethylated	hypermethylated	hypermethylated	hypermethylated	hypermethylated	hypermethylated	hypermethylated	hypermethylated	hypermethylated	subject to XCI	subject to XCI	subject to XCI	threshold	subject to XCI	threshold	subject to XCI	subject to XCI	subject to XCI	subject to XCI	subject to XCI	subject to XCI	subject to XCI	hypermethylated	hypermethylated	hypermethylated	hypermethylated	hypermethylated	hypermethylated	hypermethylated	hypermethylated	hypermethylated	hypermethylated	hypermethylated	hypermethylated	hypermethylated	hypermethylated	subject to XCI	hypermethylated	hypermethylated	hypermethylated
ARSE	variably escapes from XCI	31	0	1	13	9	23	hypermethylated in males	subject to XCI	hypermethylated	hypermethylated	subject to XCI	subject to XCI	subject to XCI	subject to XCI	subject to XCI	subject to XCI	subject to XCI	hypermethylated	hypermethylated	hypermethylated	hypermethylated	hypermethylated	subject to XCI	hypermethylated	threshold	subject to XCI	hypermethylated	hypermethylated	subject to XCI	subject to XCI	subject to XCI	subject to XCI	subject to XCI	subject to XCI	subject to XCI	subject to XCI	subject to XCI	subject to XCI	subject to XCI	subject to XCI	subject to XCI	subject to XCI	subject to XCI	hypermethylated	hypermethylated	hypermethylated	hypermethylated	subject to XCI
ARSH	escapes XCI	4	0	0	41	0	32	hypermethylated in males	hypermethylated	hypermethylated	hypermethylated	hypermethylated	hypermethylated	hypermethylated	hypermethylated	hypermethylated	hypermethylated	hypermethylated	hypermethylated	subject to XCI	hypermethylated	hypermethylated	hypermethylated	hypermethylated	hypermethylated	hypermethylated	hypermethylated	hypermethylated	hypermethylated	hypermethylated	hypermethylated	hypermethylated	hypermethylated	hypermethylated	hypermethylated	hypermethylated	hypermethylated	hypermethylated	hypermethylated	hypermethylated	hypermethylated	hypermethylated	hypermethylated	hypermethylated	hypermethylated	hypermethylated	hypermethylated	hypermethylated	hypermethylated
ARSF	Nocall	7	0	0	38	0	32	hypermethylated in males	hypermethylated	hypermethylated	hypermethylated	hypermethylated	hypermethylated	hypermethylated	hypermethylated	hypermethylated	hypermethylated	hypermethylated	hypermethylated	hypermethylated	hypermethylated	hypermethylated	hypermethylated	hypermethylated	hypermethylated	hypermethylated	hypermethylated	hypermethylated	hypermethylated	hypermethylated	hypermethylated	hypermethylated	subject to XCI	hypermethylated	hypermethylated	hypermethylated	hypermethylated	hypermethylated	hypermethylated	hypermethylated	hypermethylated	hypermethylated	subject to XCI	subject to XCI	hypermethylated	hypermethylated	hypermethylated	hypermethylated	hypermethylated
ARSF	Nocall	7	0	0	38	0	32	hypermethylated in males	hypermethylated	hypermethylated	hypermethylated	hypermethylated	hypermethylated	hypermethylated	hypermethylated	hypermethylated	hypermethylated	hypermethylated	hypermethylated	subject to XCI	subject to XCI	subject to XCI	hypermethylated	subject to XCI	subject to XCI	hypermethylated	hypermethylated	hypermethylated	hypermethylated	subject to XCI	hypermethylated	hypermethylated	hypermethylated	hypermethylated	hypermethylated	hypermethylated	hypermethylated	hypermethylated	hypermethylated	hypermethylated	hypermethylated	hypermethylated	hypermethylated	hypermethylated	hypermethylated	subject to XCI	hypermethylated	hypermethylated	hypermethylated
ARSF	Nocall	38	1	2	4	0	32	hypermethylated in males	subject to XCI	subject to XCI	subject to XCI	subject to XCI	hypermethylated	hypermethylated	subject to XCI	subject to XCI	subject to XCI	subject to XCI	subject to XCI	subject to XCI	subject to XCI	subject to XCI	subject to XCI	subject to XCI	subject to XCI	subject to XCI	subject to XCI	subject to XCI	subject to XCI	subject to XCI	subject to XCI	subject to XCI	subject to XCI	subject to XCI	subject to XCI	hypermethylated	subject to XCI	subject to XCI	subject to XCI	hypermethylated	subject to XCI	subject to XCI	subject to XCI	subject to XCI	subject to XCI	subject to XCI	subject to XCI	subject to XCI	subject to XCI
LINC01546	NA	21	4	3	17	10	22	hypermethylated in males	hypermethylated	subject to XCI	subject to XCI	subject to XCI	subject to XCI	hypermethylated	escapes XCI	escapes XCI	threshold	escapes XCI	hypermethylated	hypermethylated	hypermethylated	hypermethylated	subject to XCI	hypermethylated	hypermethylated	subject to XCI	hypermethylated	subject to XCI	hypermethylated	hypermethylated	hypermethylated	subject to XCI	subject to XCI	subject to XCI	subject to XCI	subject to XCI	subject to XCI	subject to XCI	subject to XCI	hypermethylated	subject to XCI	subject to XCI	hypermethylated	hypermethylated	subject to XCI	hypermethylated	subject to XCI	hypermethylated	subject to XCI
MXRA5	escapes XCI	20	22	3	0	18	14	variably escapes XCI	escapes XCI	escapes XCI	escapes XCI	escapes XCI	escapes XCI	escapes XCI	escapes XCI	escapes XCI	escapes XCI	escapes XCI	subject to XCI	subject to XCI	escapes XCI	subject to XCI	subject to XCI	threshold	threshold	subject to XCI	subject to XCI	subject to XCI	escapes XCI	subject to XCI	subject to XCI	escapes XCI	subject to XCI	escapes XCI	escapes XCI	subject to XCI	escapes XCI	subject to XCI	subject to XCI	escapes XCI	subject to XCI	escapes XCI	subject to XCI	subject to XCI	subject to XCI	subject to XCI	escapes XCI	escapes XCI	escapes XCI
SNORA48B		20	4	1	20	2	30	hypermethylated in males	hypermethylated	hypermethylated	hypermethylated	hypermethylated	hypermethylated	subject to XCI	hypermethylated	hypermethylated	subject to XCI	subject to XCI	subject to XCI	subject to XCI	subject to XCI	subject to XCI	subject to XCI	subject to XCI	subject to XCI	subject to XCI	subject to XCI	subject to XCI	subject to XCI	subject to XCI	subject to XCI	subject to XCI	hypermethylated	hypermethylated	hypermethylated	hypermethylated	hypermethylated	hypermethylated	hypermethylated	hypermethylated	hypermethylated	subject to XCI	threshold	escapes XCI	subject to XCI	subject to XCI	hypermethylated	hypermethylated	hypermethylated
PRKX-AS1		1	0	0	44	0	32	hypermethylated in males	hypermethylated	hypermethylated	hypermethylated	hypermethylated	hypermethylated	hypermethylated	hypermethylated	hypermethylated	hypermethylated	hypermethylated	hypermethylated	hypermethylated	hypermethylated	hypermethylated	hypermethylated	hypermethylated	hypermethylated	hypermethylated	hypermethylated	hypermethylated	hypermethylated	hypermethylated	hypermethylated	hypermethylated	subject to XCI	hypermethylated	hypermethylated	hypermethylated	hypermethylated	hypermethylated	hypermethylated	hypermethylated	hypermethylated	hypermethylated	hypermethylated	hypermethylated	hypermethylated	hypermethylated	hypermethylated	hypermethylated	hypermethylated
PRKX	escapes XCI	7	37	0	1	27	5	escapes XCI	subject to XCI	subject to XCI	subject to XCI	subject to XCI	escapes XCI	escapes XCI	escapes XCI	escapes XCI	escapes XCI	escapes XCI	escapes XCI	escapes XCI	escapes XCI	escapes XCI	escapes XCI	escapes XCI	escapes XCI	escapes XCI	escapes XCI	escapes XCI	escapes XCI	escapes XCI	escapes XCI	escapes XCI	escapes XCI	escapes XCI	escapes XCI	hypermethylated	escapes XCI	subject to XCI	subject to XCI	subject to XCI	escapes XCI	escapes XCI	escapes XCI	escapes XCI	escapes XCI	escapes XCI	escapes XCI	escapes XCI	escapes XCI
LOC389906	Nocall	1	19	2	1	9	1	NA	NA	escapes XCI	NA	escapes XCI	NA	escapes XCI	escapes XCI	escapes XCI	escapes XCI	escapes XCI	NA	NA	NA	NA	NA	escapes XCI	escapes XCI	NA	NA	NA	NA	NA	escapes XCI	NA	escapes XCI	escapes XCI	escapes XCI	hypermethylated	threshold	subject to XCI	escapes XCI	escapes XCI	NA	threshold	NA	escapes XCI	NA	NA	NA	NA	escapes XCI
LOC729162		2	40	0	1	22	2	escapes XCI	escapes XCI	escapes XCI	escapes XCI	escapes XCI	escapes XCI	escapes XCI	escapes XCI	escapes XCI	escapes XCI	escapes XCI	escapes XCI	escapes XCI	escapes XCI	escapes XCI	escapes XCI	escapes XCI	escapes XCI	escapes XCI	escapes XCI	escapes XCI	escapes XCI	escapes XCI	escapes XCI	escapes XCI	NA	escapes XCI	escapes XCI	hypermethylated	escapes XCI	subject to XCI	escapes XCI	escapes XCI	subject to XCI	NA	escapes XCI	escapes XCI	escapes XCI	escapes XCI	escapes XCI	escapes XCI	escapes XCI
NR_146581		1	40	1	1	20	5	escapes XCI	escapes XCI	escapes XCI	escapes XCI	escapes XCI	escapes XCI	escapes XCI	escapes XCI	escapes XCI	escapes XCI	escapes XCI	escapes XCI	escapes XCI	escapes XCI	escapes XCI	escapes XCI	escapes XCI	escapes XCI	escapes XCI	escapes XCI	escapes XCI	subject to XCI	escapes XCI	escapes XCI	escapes XCI	NA	escapes XCI	escapes XCI	hypermethylated	escapes XCI	escapes XCI	escapes XCI	escapes XCI	subject to XCI	NA	escapes XCI	escapes XCI	threshold	escapes XCI	escapes XCI	escapes XCI	escapes XCI
NR_146580		1	40	1	1	20	5	escapes XCI	escapes XCI	escapes XCI	escapes XCI	escapes XCI	escapes XCI	escapes XCI	escapes XCI	escapes XCI	escapes XCI	escapes XCI	escapes XCI	escapes XCI	escapes XCI	escapes XCI	escapes XCI	escapes XCI	escapes XCI	escapes XCI	escapes XCI	escapes XCI	subject to XCI	escapes XCI	escapes XCI	escapes XCI	NA	escapes XCI	escapes XCI	hypermethylated	escapes XCI	escapes XCI	escapes XCI	escapes XCI	subject to XCI	NA	escapes XCI	escapes XCI	threshold	escapes XCI	escapes XCI	escapes XCI	escapes XCI
LOC729162		0	4	0	0	1	0	NA	NA	NA	NA	NA	NA	NA	NA	NA	NA	NA	NA	NA	NA	NA	NA	NA	NA	NA	NA	NA	NA	NA	escapes XCI	escapes XCI	NA	escapes XCI	escapes XCI	NA	NA	NA	NA	NA	NA	NA	NA	NA	NA	NA	NA	NA	NA
LOC729162		0	4	0	0	1	0	NA	NA	NA	NA	NA	NA	NA	NA	NA	NA	NA	NA	NA	NA	NA	NA	NA	NA	NA	NA	NA	NA	NA	escapes XCI	escapes XCI	NA	escapes XCI	escapes XCI	NA	NA	NA	NA	NA	NA	NA	NA	NA	NA	NA	NA	NA	NA
NR_110390		16	0	0	29	1	31	hypermethylated in males	hypermethylated	hypermethylated	hypermethylated	hypermethylated	hypermethylated	hypermethylated	hypermethylated	subject to XCI	hypermethylated	subject to XCI	hypermethylated	hypermethylated	subject to XCI	subject to XCI	subject to XCI	subject to XCI	hypermethylated	subject to XCI	hypermethylated	hypermethylated	hypermethylated	hypermethylated	hypermethylated	hypermethylated	hypermethylated	hypermethylated	subject to XCI	hypermethylated	hypermethylated	hypermethylated	hypermethylated	hypermethylated	hypermethylated	hypermethylated	subject to XCI	subject to XCI	subject to XCI	hypermethylated	hypermethylated	hypermethylated	hypermethylated
NR_136577		13	29	3	0	27	5	NA	escapes XCI	escapes XCI	escapes XCI	escapes XCI	escapes XCI	escapes XCI	escapes XCI	escapes XCI	escapes XCI	escapes XCI	subject to XCI	threshold	escapes XCI	escapes XCI	subject to XCI	subject to XCI	subject to XCI	subject to XCI	subject to XCI	subject to XCI	escapes XCI	escapes XCI	escapes XCI	escapes XCI	threshold	escapes XCI	escapes XCI	escapes XCI	escapes XCI	escapes XCI	escapes XCI	escapes XCI	subject to XCI	escapes XCI	escapes XCI	subject to XCI	subject to XCI	subject to XCI	escapes XCI	escapes XCI	escapes XCI
NLGN4X	escapes XCI	12	28	5	0	28	4	NA	escapes XCI	escapes XCI	escapes XCI	escapes XCI	escapes XCI	escapes XCI	escapes XCI	escapes XCI	escapes XCI	escapes XCI	threshold	subject to XCI	subject to XCI	subject to XCI	subject to XCI	threshold	subject to XCI	subject to XCI	subject to XCI	subject to XCI	subject to XCI	threshold	subject to XCI	escapes XCI	escapes XCI	escapes XCI	escapes XCI	escapes XCI	escapes XCI	escapes XCI	escapes XCI	escapes XCI	escapes XCI	escapes XCI	escapes XCI	threshold	threshold	subject to XCI	escapes XCI	escapes XCI	escapes XCI
NLGN4X	escapes XCI	6	37	2	0	29	3	escapes XCI	escapes XCI	escapes XCI	escapes XCI	escapes XCI	escapes XCI	escapes XCI	escapes XCI	escapes XCI	escapes XCI	escapes XCI	escapes XCI	escapes XCI	escapes XCI	escapes XCI	escapes XCI	threshold	escapes XCI	subject to XCI	subject to XCI	subject to XCI	escapes XCI	escapes XCI	escapes XCI	escapes XCI	escapes XCI	escapes XCI	escapes XCI	escapes XCI	escapes XCI	escapes XCI	escapes XCI	escapes XCI	escapes XCI	escapes XCI	escapes XCI	escapes XCI	escapes XCI	escapes XCI	escapes XCI	escapes XCI	escapes XCI
NLGN4X	escapes XCI	21	18	6	0	24	8	variably escapes XCI	escapes XCI	threshold	escapes XCI	escapes XCI	subject to XCI	subject to XCI	subject to XCI	escapes XCI	subject to XCI	subject to XCI	threshold	subject to XCI	subject to XCI	threshold	subject to XCI	subject to XCI	subject to XCI	subject to XCI	subject to XCI	subject to XCI	subject to XCI	subject to XCI	subject to XCI	escapes XCI	escapes XCI	escapes XCI	escapes XCI	escapes XCI	threshold	escapes XCI	escapes XCI	escapes XCI	subject to XCI	threshold	escapes XCI	escapes XCI	escapes XCI	subject to XCI	escapes XCI	subject to XCI	escapes XCI
NLGN4X	escapes XCI	21	18	6	0	24	8	variably escapes XCI	escapes XCI	threshold	escapes XCI	escapes XCI	subject to XCI	subject to XCI	subject to XCI	escapes XCI	subject to XCI	subject to XCI	threshold	subject to XCI	subject to XCI	threshold	subject to XCI	subject to XCI	subject to XCI	subject to XCI	subject to XCI	subject to XCI	subject to XCI	subject to XCI	subject to XCI	escapes XCI	escapes XCI	escapes XCI	escapes XCI	escapes XCI	threshold	escapes XCI	escapes XCI	escapes XCI	subject to XCI	threshold	escapes XCI	escapes XCI	escapes XCI	subject to XCI	escapes XCI	subject to XCI	escapes XCI
MIR4770	Nocall	17	20	2	6	10	22	hypermethylated in males	escapes XCI	escapes XCI	escapes XCI	escapes XCI	subject to XCI	subject to XCI	subject to XCI	threshold	threshold	subject to XCI	subject to XCI	hypermethylated	hypermethylated	hypermethylated	hypermethylated	hypermethylated	subject to XCI	subject to XCI	subject to XCI	subject to XCI	subject to XCI	subject to XCI	subject to XCI	subject to XCI	subject to XCI	escapes XCI	escapes XCI	subject to XCI	subject to XCI	escapes XCI	escapes XCI	escapes XCI	subject to XCI	escapes XCI	escapes XCI	escapes XCI	escapes XCI	hypermethylated	escapes XCI	escapes XCI	escapes XCI
VCX3A	Nocall	4	0	0	41	0	32	hypermethylated in males	hypermethylated	hypermethylated	hypermethylated	hypermethylated	hypermethylated	hypermethylated	hypermethylated	hypermethylated	hypermethylated	hypermethylated	hypermethylated	hypermethylated	hypermethylated	hypermethylated	hypermethylated	hypermethylated	hypermethylated	subject to XCI	hypermethylated	hypermethylated	hypermethylated	hypermethylated	hypermethylated	hypermethylated	hypermethylated	hypermethylated	hypermethylated	hypermethylated	hypermethylated	hypermethylated	hypermethylated	hypermethylated	hypermethylated	hypermethylated	hypermethylated	hypermethylated	hypermethylated	hypermethylated	hypermethylated	hypermethylated	hypermethylated
STS	escapes XCI	28	13	4	0	14	18	hypermethylated in males	subject to XCI	subject to XCI	subject to XCI	subject to XCI	subject to XCI	subject to XCI	subject to XCI	subject to XCI	subject to XCI	escapes XCI	escapes XCI	escapes XCI	threshold	escapes XCI	escapes XCI	threshold	escapes XCI	escapes XCI	escapes XCI	subject to XCI	escapes XCI	subject to XCI	threshold	subject to XCI	subject to XCI	subject to XCI	subject to XCI	subject to XCI	subject to XCI	subject to XCI	subject to XCI	subject to XCI	subject to XCI	subject to XCI	escapes XCI	escapes XCI	escapes XCI	threshold	subject to XCI	subject to XCI	subject to XCI
MIR4767	Nocall	8	34	2	1	27	4	escapes XCI	subject to XCI	subject to XCI	subject to XCI	subject to XCI	escapes XCI	escapes XCI	escapes XCI	escapes XCI	escapes XCI	escapes XCI	escapes XCI	escapes XCI	escapes XCI	escapes XCI	escapes XCI	escapes XCI	escapes XCI	escapes XCI	escapes XCI	escapes XCI	escapes XCI	escapes XCI	escapes XCI	subject to XCI	escapes XCI	escapes XCI	escapes XCI	hypermethylated	threshold	subject to XCI	subject to XCI	subject to XCI	threshold	escapes XCI	escapes XCI	escapes XCI	escapes XCI	escapes XCI	escapes XCI	escapes XCI	escapes XCI
STS	escapes XCI	8	34	2	1	27	4	escapes XCI	subject to XCI	subject to XCI	subject to XCI	subject to XCI	escapes XCI	escapes XCI	escapes XCI	escapes XCI	escapes XCI	escapes XCI	escapes XCI	escapes XCI	escapes XCI	escapes XCI	escapes XCI	escapes XCI	escapes XCI	escapes XCI	escapes XCI	escapes XCI	escapes XCI	escapes XCI	escapes XCI	subject to XCI	escapes XCI	escapes XCI	escapes XCI	hypermethylated	threshold	subject to XCI	subject to XCI	subject to XCI	threshold	escapes XCI	escapes XCI	escapes XCI	escapes XCI	escapes XCI	escapes XCI	escapes XCI	escapes XCI
STS	NA	8	34	2	1	27	4	escapes XCI	subject to XCI	subject to XCI	subject to XCI	subject to XCI	escapes XCI	escapes XCI	escapes XCI	escapes XCI	escapes XCI	escapes XCI	escapes XCI	escapes XCI	escapes XCI	escapes XCI	escapes XCI	escapes XCI	escapes XCI	escapes XCI	escapes XCI	escapes XCI	escapes XCI	escapes XCI	escapes XCI	subject to XCI	escapes XCI	escapes XCI	escapes XCI	hypermethylated	threshold	subject to XCI	subject to XCI	subject to XCI	threshold	escapes XCI	escapes XCI	escapes XCI	escapes XCI	escapes XCI	escapes XCI	escapes XCI	escapes XCI
PUDP	NA	6	36	3	0	30	2	escapes XCI	threshold	subject to XCI	subject to XCI	subject to XCI	escapes XCI	escapes XCI	escapes XCI	escapes XCI	escapes XCI	escapes XCI	escapes XCI	escapes XCI	escapes XCI	escapes XCI	escapes XCI	escapes XCI	escapes XCI	escapes XCI	escapes XCI	escapes XCI	escapes XCI	escapes XCI	escapes XCI	escapes XCI	escapes XCI	escapes XCI	escapes XCI	subject to XCI	escapes XCI	subject to XCI	subject to XCI	threshold	threshold	escapes XCI	escapes XCI	escapes XCI	escapes XCI	escapes XCI	escapes XCI	escapes XCI	escapes XCI
PUDP		6	36	3	0	30	2	escapes XCI	threshold	subject to XCI	subject to XCI	subject to XCI	escapes XCI	escapes XCI	escapes XCI	escapes XCI	escapes XCI	escapes XCI	escapes XCI	escapes XCI	escapes XCI	escapes XCI	escapes XCI	escapes XCI	escapes XCI	escapes XCI	escapes XCI	escapes XCI	escapes XCI	escapes XCI	escapes XCI	escapes XCI	escapes XCI	escapes XCI	escapes XCI	subject to XCI	escapes XCI	subject to XCI	subject to XCI	threshold	threshold	escapes XCI	escapes XCI	escapes XCI	escapes XCI	escapes XCI	escapes XCI	escapes XCI	escapes XCI
PUDP		6	36	3	0	30	2	escapes XCI	threshold	subject to XCI	subject to XCI	subject to XCI	escapes XCI	escapes XCI	escapes XCI	escapes XCI	escapes XCI	escapes XCI	escapes XCI	escapes XCI	escapes XCI	escapes XCI	escapes XCI	escapes XCI	escapes XCI	escapes XCI	escapes XCI	escapes XCI	escapes XCI	escapes XCI	escapes XCI	escapes XCI	escapes XCI	escapes XCI	escapes XCI	subject to XCI	escapes XCI	subject to XCI	subject to XCI	threshold	threshold	escapes XCI	escapes XCI	escapes XCI	escapes XCI	escapes XCI	escapes XCI	escapes XCI	escapes XCI
PUDP	NA	6	36	3	0	30	2	escapes XCI	threshold	subject to XCI	subject to XCI	subject to XCI	escapes XCI	escapes XCI	escapes XCI	escapes XCI	escapes XCI	escapes XCI	escapes XCI	escapes XCI	escapes XCI	escapes XCI	escapes XCI	escapes XCI	escapes XCI	escapes XCI	escapes XCI	escapes XCI	escapes XCI	escapes XCI	escapes XCI	escapes XCI	escapes XCI	escapes XCI	escapes XCI	subject to XCI	escapes XCI	subject to XCI	subject to XCI	threshold	threshold	escapes XCI	escapes XCI	escapes XCI	escapes XCI	escapes XCI	escapes XCI	escapes XCI	escapes XCI
STS	escapes XCI	12	1	1	31	1	31	hypermethylated in males	hypermethylated	hypermethylated	hypermethylated	hypermethylated	hypermethylated	hypermethylated	hypermethylated	subject to XCI	threshold	subject to XCI	hypermethylated	hypermethylated	hypermethylated	hypermethylated	hypermethylated	hypermethylated	hypermethylated	hypermethylated	hypermethylated	hypermethylated	hypermethylated	hypermethylated	hypermethylated	hypermethylated	hypermethylated	subject to XCI	subject to XCI	hypermethylated	hypermethylated	subject to XCI	hypermethylated	hypermethylated	hypermethylated	hypermethylated	subject to XCI	escapes XCI	subject to XCI	hypermethylated	subject to XCI	hypermethylated	hypermethylated
STS	escapes XCI	21	0	0	24	0	32	hypermethylated in males	hypermethylated	hypermethylated	hypermethylated	hypermethylated	hypermethylated	hypermethylated	hypermethylated	hypermethylated	subject to XCI	subject to XCI	hypermethylated	subject to XCI	subject to XCI	subject to XCI	subject to XCI	subject to XCI	subject to XCI	subject to XCI	subject to XCI	hypermethylated	subject to XCI	hypermethylated	subject to XCI	hypermethylated	subject to XCI	hypermethylated	hypermethylated	hypermethylated	hypermethylated	hypermethylated	hypermethylated	hypermethylated	hypermethylated	hypermethylated	subject to XCI	subject to XCI	subject to XCI	subject to XCI	hypermethylated	subject to XCI	hypermethylated
STS	escapes XCI	24	11	3	7	5	27	hypermethylated in males	subject to XCI	subject to XCI	subject to XCI	subject to XCI	hypermethylated	hypermethylated	subject to XCI	hypermethylated	escapes XCI	escapes XCI	subject to XCI	subject to XCI	escapes XCI	escapes XCI	threshold	escapes XCI	escapes XCI	threshold	escapes XCI	subject to XCI	escapes XCI	subject to XCI	subject to XCI	hypermethylated	hypermethylated	subject to XCI	subject to XCI	subject to XCI	subject to XCI	subject to XCI	subject to XCI	subject to XCI	hypermethylated	hypermethylated	subject to XCI	subject to XCI	subject to XCI	threshold	subject to XCI	escapes XCI	subject to XCI
VCX	Nocall	2	0	0	43	0	32	hypermethylated in males	hypermethylated	hypermethylated	hypermethylated	hypermethylated	hypermethylated	hypermethylated	hypermethylated	hypermethylated	hypermethylated	hypermethylated	hypermethylated	hypermethylated	hypermethylated	hypermethylated	hypermethylated	hypermethylated	hypermethylated	hypermethylated	hypermethylated	subject to XCI	hypermethylated	hypermethylated	hypermethylated	hypermethylated	hypermethylated	hypermethylated	hypermethylated	hypermethylated	hypermethylated	hypermethylated	hypermethylated	hypermethylated	hypermethylated	hypermethylated	hypermethylated	hypermethylated	hypermethylated	hypermethylated	hypermethylated	hypermethylated	hypermethylated
PNPLA4	escapes XCI	5	38	2	0	26	6	escapes XCI	escapes XCI	escapes XCI	escapes XCI	escapes XCI	escapes XCI	escapes XCI	escapes XCI	escapes XCI	escapes XCI	escapes XCI	escapes XCI	escapes XCI	escapes XCI	escapes XCI	escapes XCI	escapes XCI	escapes XCI	subject to XCI	escapes XCI	escapes XCI	escapes XCI	escapes XCI	escapes XCI	subject to XCI	subject to XCI	escapes XCI	escapes XCI	escapes XCI	escapes XCI	escapes XCI	escapes XCI	escapes XCI	subject to XCI	threshold	escapes XCI	escapes XCI	escapes XCI	escapes XCI	escapes XCI	escapes XCI	escapes XCI
PNPLA4	escapes XCI	40	1	2	2	2	30	hypermethylated in males	subject to XCI	threshold	subject to XCI	subject to XCI	subject to XCI	subject to XCI	subject to XCI	subject to XCI	subject to XCI	subject to XCI	subject to XCI	subject to XCI	subject to XCI	subject to XCI	subject to XCI	subject to XCI	subject to XCI	subject to XCI	escapes XCI	subject to XCI	subject to XCI	subject to XCI	subject to XCI	subject to XCI	hypermethylated	subject to XCI	subject to XCI	subject to XCI	subject to XCI	subject to XCI	subject to XCI	subject to XCI	hypermethylated	subject to XCI	subject to XCI	subject to XCI	subject to XCI	subject to XCI	subject to XCI	subject to XCI	subject to XCI
PNPLA4	escapes XCI	40	1	2	2	2	30	hypermethylated in males	subject to XCI	threshold	subject to XCI	subject to XCI	subject to XCI	subject to XCI	subject to XCI	subject to XCI	subject to XCI	subject to XCI	subject to XCI	subject to XCI	subject to XCI	subject to XCI	subject to XCI	subject to XCI	subject to XCI	subject to XCI	escapes XCI	subject to XCI	subject to XCI	subject to XCI	subject to XCI	subject to XCI	hypermethylated	subject to XCI	subject to XCI	subject to XCI	subject to XCI	subject to XCI	subject to XCI	subject to XCI	hypermethylated	subject to XCI	subject to XCI	subject to XCI	subject to XCI	subject to XCI	subject to XCI	subject to XCI	subject to XCI
MIR651	Nocall	4	0	0	41	0	32	hypermethylated in males	hypermethylated	hypermethylated	hypermethylated	hypermethylated	hypermethylated	hypermethylated	hypermethylated	hypermethylated	hypermethylated	hypermethylated	hypermethylated	hypermethylated	hypermethylated	hypermethylated	hypermethylated	hypermethylated	hypermethylated	subject to XCI	hypermethylated	subject to XCI	hypermethylated	hypermethylated	hypermethylated	hypermethylated	hypermethylated	hypermethylated	hypermethylated	hypermethylated	hypermethylated	hypermethylated	hypermethylated	hypermethylated	hypermethylated	hypermethylated	hypermethylated	hypermethylated	hypermethylated	hypermethylated	hypermethylated	hypermethylated	hypermethylated
VCX2	NA	0	0	0	45	0	32	hypermethylated in males	hypermethylated	hypermethylated	hypermethylated	hypermethylated	hypermethylated	hypermethylated	hypermethylated	hypermethylated	hypermethylated	hypermethylated	hypermethylated	hypermethylated	hypermethylated	hypermethylated	hypermethylated	hypermethylated	hypermethylated	hypermethylated	hypermethylated	hypermethylated	hypermethylated	hypermethylated	hypermethylated	hypermethylated	hypermethylated	hypermethylated	hypermethylated	hypermethylated	hypermethylated	hypermethylated	hypermethylated	hypermethylated	hypermethylated	hypermethylated	hypermethylated	hypermethylated	hypermethylated	hypermethylated	hypermethylated	hypermethylated	hypermethylated
VCX3B	Nocall	0	0	0	45	0	32	hypermethylated in males	hypermethylated	hypermethylated	hypermethylated	hypermethylated	hypermethylated	hypermethylated	hypermethylated	hypermethylated	hypermethylated	hypermethylated	hypermethylated	hypermethylated	hypermethylated	hypermethylated	hypermethylated	hypermethylated	hypermethylated	hypermethylated	hypermethylated	hypermethylated	hypermethylated	hypermethylated	hypermethylated	hypermethylated	hypermethylated	hypermethylated	hypermethylated	hypermethylated	hypermethylated	hypermethylated	hypermethylated	hypermethylated	hypermethylated	hypermethylated	hypermethylated	hypermethylated	hypermethylated	hypermethylated	hypermethylated	hypermethylated	hypermethylated
ANOS1	escapes XCI	14	25	5	1	26	6	NA	escapes XCI	escapes XCI	escapes XCI	escapes XCI	escapes XCI	escapes XCI	escapes XCI	escapes XCI	escapes XCI	escapes XCI	escapes XCI	subject to XCI	subject to XCI	threshold	subject to XCI	escapes XCI	threshold	subject to XCI	subject to XCI	hypermethylated	escapes XCI	escapes XCI	subject to XCI	escapes XCI	subject to XCI	escapes XCI	escapes XCI	subject to XCI	escapes XCI	subject to XCI	subject to XCI	escapes XCI	subject to XCI	threshold	threshold	subject to XCI	escapes XCI	escapes XCI	escapes XCI	escapes XCI	escapes XCI
FAM9A	Nocall	6	0	0	39	0	32	hypermethylated in males	hypermethylated	hypermethylated	hypermethylated	hypermethylated	hypermethylated	hypermethylated	hypermethylated	hypermethylated	hypermethylated	hypermethylated	hypermethylated	hypermethylated	hypermethylated	hypermethylated	hypermethylated	hypermethylated	hypermethylated	subject to XCI	hypermethylated	subject to XCI	hypermethylated	hypermethylated	hypermethylated	hypermethylated	hypermethylated	hypermethylated	hypermethylated	hypermethylated	hypermethylated	hypermethylated	hypermethylated	hypermethylated	hypermethylated	hypermethylated	hypermethylated	hypermethylated	hypermethylated	hypermethylated	hypermethylated	hypermethylated	hypermethylated
FAM9A	Nocall	6	0	0	39	0	32	hypermethylated in males	hypermethylated	hypermethylated	hypermethylated	hypermethylated	hypermethylated	hypermethylated	hypermethylated	hypermethylated	hypermethylated	hypermethylated	hypermethylated	hypermethylated	hypermethylated	hypermethylated	hypermethylated	hypermethylated	hypermethylated	subject to XCI	hypermethylated	subject to XCI	hypermethylated	hypermethylated	hypermethylated	hypermethylated	hypermethylated	hypermethylated	hypermethylated	hypermethylated	hypermethylated	hypermethylated	hypermethylated	hypermethylated	hypermethylated	hypermethylated	hypermethylated	hypermethylated	hypermethylated	hypermethylated	hypermethylated	hypermethylated	hypermethylated
FAM9B	Nocall	8	0	0	37	0	32	hypermethylated in males	hypermethylated	hypermethylated	hypermethylated	hypermethylated	hypermethylated	hypermethylated	hypermethylated	hypermethylated	hypermethylated	hypermethylated	hypermethylated	hypermethylated	hypermethylated	hypermethylated	hypermethylated	hypermethylated	hypermethylated	subject to XCI	subject to XCI	subject to XCI	hypermethylated	hypermethylated	hypermethylated	hypermethylated	hypermethylated	hypermethylated	hypermethylated	hypermethylated	hypermethylated	hypermethylated	hypermethylated	hypermethylated	hypermethylated	hypermethylated	subject to XCI	subject to XCI	hypermethylated	hypermethylated	hypermethylated	hypermethylated	hypermethylated
TBL1X	Discordant	1	43	1	0	31	1	escapes XCI	escapes XCI	escapes XCI	escapes XCI	escapes XCI	escapes XCI	escapes XCI	escapes XCI	escapes XCI	escapes XCI	escapes XCI	escapes XCI	escapes XCI	escapes XCI	escapes XCI	escapes XCI	escapes XCI	escapes XCI	escapes XCI	escapes XCI	escapes XCI	escapes XCI	escapes XCI	escapes XCI	escapes XCI	escapes XCI	escapes XCI	escapes XCI	escapes XCI	escapes XCI	escapes XCI	escapes XCI	escapes XCI	escapes XCI	escapes XCI	escapes XCI	escapes XCI	escapes XCI	escapes XCI	escapes XCI	escapes XCI	escapes XCI
TBL1X	Discordant	1	43	1	0	31	1	escapes XCI	escapes XCI	escapes XCI	escapes XCI	escapes XCI	escapes XCI	escapes XCI	escapes XCI	escapes XCI	escapes XCI	escapes XCI	escapes XCI	escapes XCI	escapes XCI	escapes XCI	escapes XCI	escapes XCI	escapes XCI	escapes XCI	escapes XCI	escapes XCI	escapes XCI	escapes XCI	escapes XCI	escapes XCI	escapes XCI	escapes XCI	escapes XCI	escapes XCI	escapes XCI	escapes XCI	escapes XCI	escapes XCI	escapes XCI	escapes XCI	escapes XCI	escapes XCI	escapes XCI	escapes XCI	escapes XCI	escapes XCI	escapes XCI
TBL1X	Discordant	1	43	1	0	31	1	escapes XCI	escapes XCI	escapes XCI	escapes XCI	escapes XCI	escapes XCI	escapes XCI	escapes XCI	escapes XCI	escapes XCI	escapes XCI	escapes XCI	escapes XCI	escapes XCI	escapes XCI	escapes XCI	escapes XCI	escapes XCI	escapes XCI	escapes XCI	escapes XCI	escapes XCI	escapes XCI	escapes XCI	escapes XCI	escapes XCI	escapes XCI	escapes XCI	escapes XCI	escapes XCI	escapes XCI	escapes XCI	escapes XCI	escapes XCI	escapes XCI	escapes XCI	escapes XCI	escapes XCI	escapes XCI	escapes XCI	escapes XCI	escapes XCI
TBL1X	Discordant	20	22	2	1	26	6	variably escapes XCI	subject to XCI	subject to XCI	subject to XCI	subject to XCI	escapes XCI	subject to XCI	escapes XCI	escapes XCI	escapes XCI	escapes XCI	subject to XCI	escapes XCI	escapes XCI	escapes XCI	escapes XCI	escapes XCI	escapes XCI	subject to XCI	escapes XCI	subject to XCI	escapes XCI	escapes XCI	escapes XCI	subject to XCI	subject to XCI	escapes XCI	escapes XCI	hypermethylated	escapes XCI	subject to XCI	subject to XCI	subject to XCI	threshold	escapes XCI	subject to XCI	subject to XCI	subject to XCI	subject to XCI	escapes XCI	escapes XCI	escapes XCI
GPR143	subject to XCI	39	0	0	6	1	31	hypermethylated in males	subject to XCI	subject to XCI	subject to XCI	subject to XCI	subject to XCI	subject to XCI	subject to XCI	subject to XCI	subject to XCI	subject to XCI	subject to XCI	subject to XCI	hypermethylated	hypermethylated	hypermethylated	subject to XCI	hypermethylated	subject to XCI	hypermethylated	subject to XCI	subject to XCI	hypermethylated	subject to XCI	subject to XCI	subject to XCI	subject to XCI	subject to XCI	subject to XCI	subject to XCI	subject to XCI	subject to XCI	subject to XCI	subject to XCI	subject to XCI	subject to XCI	subject to XCI	subject to XCI	subject to XCI	subject to XCI	subject to XCI	subject to XCI
SHROOM2	NA	22	13	4	6	25	7	NA	subject to XCI	subject to XCI	subject to XCI	subject to XCI	escapes XCI	subject to XCI	escapes XCI	escapes XCI	threshold	escapes XCI	subject to XCI	subject to XCI	subject to XCI	subject to XCI	subject to XCI	subject to XCI	escapes XCI	hypermethylated	hypermethylated	subject to XCI	subject to XCI	threshold	subject to XCI	escapes XCI	threshold	escapes XCI	escapes XCI	hypermethylated	threshold	hypermethylated	hypermethylated	subject to XCI	subject to XCI	subject to XCI	subject to XCI	subject to XCI	hypermethylated	subject to XCI	escapes XCI	escapes XCI	escapes XCI
SHROOM2	variably escapes from XCI	6	3	0	36	1	31	hypermethylated in males	hypermethylated	hypermethylated	hypermethylated	hypermethylated	hypermethylated	hypermethylated	hypermethylated	subject to XCI	hypermethylated	subject to XCI	hypermethylated	hypermethylated	hypermethylated	hypermethylated	hypermethylated	hypermethylated	hypermethylated	hypermethylated	hypermethylated	hypermethylated	hypermethylated	hypermethylated	hypermethylated	subject to XCI	subject to XCI	hypermethylated	hypermethylated	hypermethylated	subject to XCI	hypermethylated	hypermethylated	hypermethylated	hypermethylated	hypermethylated	hypermethylated	subject to XCI	hypermethylated	hypermethylated	hypermethylated	hypermethylated	hypermethylated
SHROOM2	variably escapes from XCI	6	3	0	36	1	31	hypermethylated in males	hypermethylated	hypermethylated	hypermethylated	hypermethylated	hypermethylated	hypermethylated	hypermethylated	subject to XCI	hypermethylated	subject to XCI	hypermethylated	hypermethylated	hypermethylated	hypermethylated	hypermethylated	hypermethylated	hypermethylated	hypermethylated	hypermethylated	hypermethylated	hypermethylated	hypermethylated	hypermethylated	subject to XCI	subject to XCI	hypermethylated	hypermethylated	hypermethylated	subject to XCI	hypermethylated	hypermethylated	hypermethylated	hypermethylated	hypermethylated	hypermethylated	subject to XCI	hypermethylated	hypermethylated	hypermethylated	hypermethylated	hypermethylated
CLDN34		12	0	0	33	0	32	hypermethylated in males	hypermethylated	subject to XCI	hypermethylated	hypermethylated	hypermethylated	hypermethylated	hypermethylated	subject to XCI	hypermethylated	hypermethylated	hypermethylated	subject to XCI	hypermethylated	subject to XCI	subject to XCI	hypermethylated	hypermethylated	hypermethylated	subject to XCI	hypermethylated	hypermethylated	hypermethylated	hypermethylated	subject to XCI	subject to XCI	hypermethylated	hypermethylated	hypermethylated	hypermethylated	hypermethylated	hypermethylated	hypermethylated	hypermethylated	hypermethylated	subject to XCI	hypermethylated	hypermethylated	subject to XCI	hypermethylated	hypermethylated	hypermethylated
WWC3	subject to XCI	28	4	1	12	17	15	NA	hypermethylated	hypermethylated	hypermethylated	hypermethylated	subject to XCI	hypermethylated	threshold	escapes XCI	subject to XCI	subject to XCI	subject to XCI	subject to XCI	hypermethylated	subject to XCI	subject to XCI	subject to XCI	subject to XCI	escapes XCI	escapes XCI	subject to XCI	subject to XCI	subject to XCI	subject to XCI	hypermethylated	subject to XCI	subject to XCI	subject to XCI	hypermethylated	subject to XCI	hypermethylated	hypermethylated	hypermethylated	subject to XCI	subject to XCI	subject to XCI	subject to XCI	subject to XCI	subject to XCI	escapes XCI	subject to XCI	subject to XCI
CLCN4	NA	28	10	7	0	25	7	NA	subject to XCI	subject to XCI	subject to XCI	subject to XCI	subject to XCI	subject to XCI	threshold	escapes XCI	subject to XCI	threshold	subject to XCI	subject to XCI	subject to XCI	subject to XCI	subject to XCI	subject to XCI	threshold	subject to XCI	threshold	subject to XCI	subject to XCI	subject to XCI	subject to XCI	subject to XCI	subject to XCI	subject to XCI	subject to XCI	threshold	subject to XCI	escapes XCI	escapes XCI	escapes XCI	subject to XCI	subject to XCI	subject to XCI	escapes XCI	subject to XCI	subject to XCI	escapes XCI	escapes XCI	escapes XCI
CLCN4	subject to XCI	28	10	7	0	25	7	NA	subject to XCI	subject to XCI	subject to XCI	subject to XCI	subject to XCI	subject to XCI	threshold	escapes XCI	subject to XCI	threshold	subject to XCI	subject to XCI	subject to XCI	subject to XCI	subject to XCI	subject to XCI	threshold	subject to XCI	threshold	subject to XCI	subject to XCI	subject to XCI	subject to XCI	subject to XCI	subject to XCI	subject to XCI	subject to XCI	threshold	subject to XCI	escapes XCI	escapes XCI	escapes XCI	subject to XCI	subject to XCI	subject to XCI	escapes XCI	subject to XCI	subject to XCI	escapes XCI	escapes XCI	escapes XCI
MID1	subject to XCI	2	0	0	43	0	32	hypermethylated in males	hypermethylated	hypermethylated	hypermethylated	hypermethylated	hypermethylated	hypermethylated	hypermethylated	hypermethylated	hypermethylated	hypermethylated	hypermethylated	hypermethylated	hypermethylated	hypermethylated	hypermethylated	hypermethylated	hypermethylated	hypermethylated	hypermethylated	hypermethylated	hypermethylated	hypermethylated	hypermethylated	hypermethylated	hypermethylated	hypermethylated	hypermethylated	hypermethylated	hypermethylated	hypermethylated	hypermethylated	hypermethylated	subject to XCI	hypermethylated	hypermethylated	subject to XCI	hypermethylated	hypermethylated	hypermethylated	hypermethylated	hypermethylated
MID1	subject to XCI	2	0	0	43	0	32	hypermethylated in males	hypermethylated	hypermethylated	hypermethylated	hypermethylated	hypermethylated	hypermethylated	hypermethylated	hypermethylated	hypermethylated	hypermethylated	hypermethylated	hypermethylated	hypermethylated	hypermethylated	hypermethylated	hypermethylated	hypermethylated	hypermethylated	hypermethylated	hypermethylated	hypermethylated	hypermethylated	hypermethylated	hypermethylated	hypermethylated	hypermethylated	hypermethylated	hypermethylated	hypermethylated	hypermethylated	hypermethylated	hypermethylated	subject to XCI	hypermethylated	hypermethylated	subject to XCI	hypermethylated	hypermethylated	hypermethylated	hypermethylated	hypermethylated
MID1	subject to XCI	2	0	0	43	0	32	hypermethylated in males	hypermethylated	hypermethylated	hypermethylated	hypermethylated	hypermethylated	hypermethylated	hypermethylated	hypermethylated	hypermethylated	hypermethylated	hypermethylated	hypermethylated	hypermethylated	hypermethylated	hypermethylated	hypermethylated	hypermethylated	hypermethylated	hypermethylated	hypermethylated	hypermethylated	hypermethylated	hypermethylated	hypermethylated	hypermethylated	hypermethylated	hypermethylated	hypermethylated	hypermethylated	hypermethylated	hypermethylated	hypermethylated	subject to XCI	hypermethylated	hypermethylated	subject to XCI	hypermethylated	hypermethylated	hypermethylated	hypermethylated	hypermethylated
MID1	subject to XCI	2	0	0	43	0	32	hypermethylated in males	hypermethylated	hypermethylated	hypermethylated	hypermethylated	hypermethylated	hypermethylated	hypermethylated	hypermethylated	hypermethylated	hypermethylated	hypermethylated	hypermethylated	hypermethylated	hypermethylated	hypermethylated	hypermethylated	hypermethylated	hypermethylated	hypermethylated	hypermethylated	hypermethylated	hypermethylated	hypermethylated	hypermethylated	hypermethylated	hypermethylated	hypermethylated	hypermethylated	hypermethylated	hypermethylated	hypermethylated	hypermethylated	subject to XCI	hypermethylated	hypermethylated	subject to XCI	hypermethylated	hypermethylated	hypermethylated	hypermethylated	hypermethylated
MID1	subject to XCI	11	0	0	34	1	31	hypermethylated in males	hypermethylated	hypermethylated	hypermethylated	hypermethylated	hypermethylated	hypermethylated	subject to XCI	subject to XCI	hypermethylated	subject to XCI	hypermethylated	hypermethylated	hypermethylated	hypermethylated	hypermethylated	hypermethylated	hypermethylated	hypermethylated	hypermethylated	hypermethylated	hypermethylated	hypermethylated	hypermethylated	subject to XCI	subject to XCI	hypermethylated	hypermethylated	hypermethylated	hypermethylated	hypermethylated	hypermethylated	hypermethylated	hypermethylated	hypermethylated	subject to XCI	subject to XCI	subject to XCI	hypermethylated	hypermethylated	hypermethylated	hypermethylated
MID1	subject to XCI	1	0	0	44	0	32	hypermethylated in males	hypermethylated	hypermethylated	hypermethylated	subject to XCI	hypermethylated	hypermethylated	hypermethylated	hypermethylated	hypermethylated	hypermethylated	hypermethylated	hypermethylated	hypermethylated	hypermethylated	hypermethylated	hypermethylated	hypermethylated	hypermethylated	hypermethylated	hypermethylated	hypermethylated	hypermethylated	hypermethylated	hypermethylated	hypermethylated	hypermethylated	hypermethylated	hypermethylated	hypermethylated	hypermethylated	hypermethylated	hypermethylated	hypermethylated	hypermethylated	hypermethylated	hypermethylated	hypermethylated	hypermethylated	hypermethylated	hypermethylated	hypermethylated
MID1	subject to XCI	39	4	2	0	15	17	hypermethylated in males	subject to XCI	subject to XCI	subject to XCI	subject to XCI	subject to XCI	subject to XCI	threshold	escapes XCI	threshold	escapes XCI	subject to XCI	subject to XCI	subject to XCI	subject to XCI	subject to XCI	subject to XCI	subject to XCI	subject to XCI	subject to XCI	subject to XCI	subject to XCI	subject to XCI	subject to XCI	subject to XCI	subject to XCI	subject to XCI	escapes XCI	subject to XCI	subject to XCI	subject to XCI	subject to XCI	subject to XCI	subject to XCI	subject to XCI	subject to XCI	subject to XCI	subject to XCI	subject to XCI	escapes XCI	subject to XCI	subject to XCI
MID1	subject to XCI	39	4	2	0	15	17	hypermethylated in males	subject to XCI	subject to XCI	subject to XCI	subject to XCI	subject to XCI	subject to XCI	threshold	escapes XCI	threshold	escapes XCI	subject to XCI	subject to XCI	subject to XCI	subject to XCI	subject to XCI	subject to XCI	subject to XCI	subject to XCI	subject to XCI	subject to XCI	subject to XCI	subject to XCI	subject to XCI	subject to XCI	subject to XCI	subject to XCI	escapes XCI	subject to XCI	subject to XCI	subject to XCI	subject to XCI	subject to XCI	subject to XCI	subject to XCI	subject to XCI	subject to XCI	subject to XCI	subject to XCI	escapes XCI	subject to XCI	subject to XCI
MID1	subject to XCI	11	0	0	34	0	32	hypermethylated in males	hypermethylated	hypermethylated	hypermethylated	hypermethylated	hypermethylated	hypermethylated	hypermethylated	hypermethylated	subject to XCI	hypermethylated	hypermethylated	hypermethylated	hypermethylated	hypermethylated	hypermethylated	hypermethylated	hypermethylated	hypermethylated	hypermethylated	subject to XCI	hypermethylated	hypermethylated	hypermethylated	subject to XCI	subject to XCI	hypermethylated	hypermethylated	hypermethylated	hypermethylated	hypermethylated	subject to XCI	hypermethylated	subject to XCI	subject to XCI	hypermethylated	subject to XCI	hypermethylated	hypermethylated	hypermethylated	hypermethylated	subject to XCI
MID1	NA	29	5	7	4	7	25	hypermethylated in males	threshold	escapes XCI	subject to XCI	subject to XCI	subject to XCI	subject to XCI	subject to XCI	threshold	escapes XCI	escapes XCI	subject to XCI	subject to XCI	subject to XCI	escapes XCI	subject to XCI	threshold	subject to XCI	threshold	subject to XCI	threshold	subject to XCI	subject to XCI	subject to XCI	subject to XCI	hypermethylated	subject to XCI	subject to XCI	subject to XCI	subject to XCI	subject to XCI	subject to XCI	subject to XCI	hypermethylated	subject to XCI	hypermethylated	subject to XCI	subject to XCI	subject to XCI	subject to XCI	hypermethylated	subject to XCI
HCCS	subject to XCI	42	2	0	1	32	0	subject to XCI	subject to XCI	subject to XCI	subject to XCI	subject to XCI	subject to XCI	subject to XCI	subject to XCI	subject to XCI	subject to XCI	subject to XCI	subject to XCI	hypermethylated	subject to XCI	escapes XCI	subject to XCI	subject to XCI	subject to XCI	subject to XCI	escapes XCI	subject to XCI	subject to XCI	subject to XCI	subject to XCI	subject to XCI	subject to XCI	subject to XCI	subject to XCI	subject to XCI	subject to XCI	subject to XCI	subject to XCI	subject to XCI	subject to XCI	subject to XCI	subject to XCI	subject to XCI	subject to XCI	subject to XCI	subject to XCI	subject to XCI	subject to XCI
HCCS	subject to XCI	42	2	0	1	32	0	subject to XCI	subject to XCI	subject to XCI	subject to XCI	subject to XCI	subject to XCI	subject to XCI	subject to XCI	subject to XCI	subject to XCI	subject to XCI	subject to XCI	hypermethylated	subject to XCI	escapes XCI	subject to XCI	subject to XCI	subject to XCI	subject to XCI	escapes XCI	subject to XCI	subject to XCI	subject to XCI	subject to XCI	subject to XCI	subject to XCI	subject to XCI	subject to XCI	subject to XCI	subject to XCI	subject to XCI	subject to XCI	subject to XCI	subject to XCI	subject to XCI	subject to XCI	subject to XCI	subject to XCI	subject to XCI	subject to XCI	subject to XCI	subject to XCI
HCCS	subject to XCI	42	2	0	1	32	0	subject to XCI	subject to XCI	subject to XCI	subject to XCI	subject to XCI	subject to XCI	subject to XCI	subject to XCI	subject to XCI	subject to XCI	subject to XCI	subject to XCI	hypermethylated	subject to XCI	escapes XCI	subject to XCI	subject to XCI	subject to XCI	subject to XCI	escapes XCI	subject to XCI	subject to XCI	subject to XCI	subject to XCI	subject to XCI	subject to XCI	subject to XCI	subject to XCI	subject to XCI	subject to XCI	subject to XCI	subject to XCI	subject to XCI	subject to XCI	subject to XCI	subject to XCI	subject to XCI	subject to XCI	subject to XCI	subject to XCI	subject to XCI	subject to XCI
ARHGAP6	subject to XCI	34	3	3	5	8	24	hypermethylated in males	subject to XCI	threshold	subject to XCI	hypermethylated	hypermethylated	hypermethylated	threshold	subject to XCI	subject to XCI	subject to XCI	subject to XCI	subject to XCI	subject to XCI	subject to XCI	subject to XCI	subject to XCI	subject to XCI	subject to XCI	subject to XCI	subject to XCI	subject to XCI	hypermethylated	subject to XCI	subject to XCI	escapes XCI	subject to XCI	subject to XCI	subject to XCI	subject to XCI	subject to XCI	subject to XCI	subject to XCI	escapes XCI	escapes XCI	subject to XCI	threshold	subject to XCI	subject to XCI	subject to XCI	hypermethylated	subject to XCI
AMELX	Nocall	18	0	0	27	0	32	hypermethylated in males	hypermethylated	hypermethylated	hypermethylated	hypermethylated	hypermethylated	hypermethylated	hypermethylated	subject to XCI	hypermethylated	hypermethylated	hypermethylated	hypermethylated	hypermethylated	subject to XCI	subject to XCI	hypermethylated	hypermethylated	hypermethylated	hypermethylated	subject to XCI	hypermethylated	hypermethylated	hypermethylated	subject to XCI	subject to XCI	hypermethylated	subject to XCI	subject to XCI	hypermethylated	hypermethylated	subject to XCI	hypermethylated	subject to XCI	subject to XCI	subject to XCI	subject to XCI	subject to XCI	hypermethylated	hypermethylated	hypermethylated	hypermethylated
AMELX	Nocall	18	0	0	27	0	32	hypermethylated in males	hypermethylated	hypermethylated	hypermethylated	hypermethylated	hypermethylated	hypermethylated	hypermethylated	subject to XCI	hypermethylated	hypermethylated	hypermethylated	hypermethylated	hypermethylated	subject to XCI	subject to XCI	hypermethylated	hypermethylated	hypermethylated	hypermethylated	subject to XCI	hypermethylated	hypermethylated	hypermethylated	subject to XCI	subject to XCI	hypermethylated	subject to XCI	subject to XCI	hypermethylated	hypermethylated	subject to XCI	hypermethylated	subject to XCI	subject to XCI	subject to XCI	subject to XCI	subject to XCI	hypermethylated	hypermethylated	hypermethylated	hypermethylated
AMELX	Nocall	18	0	0	27	0	32	hypermethylated in males	hypermethylated	hypermethylated	hypermethylated	hypermethylated	hypermethylated	hypermethylated	hypermethylated	subject to XCI	hypermethylated	hypermethylated	hypermethylated	hypermethylated	hypermethylated	subject to XCI	subject to XCI	hypermethylated	hypermethylated	hypermethylated	hypermethylated	subject to XCI	hypermethylated	hypermethylated	hypermethylated	subject to XCI	subject to XCI	hypermethylated	subject to XCI	subject to XCI	hypermethylated	hypermethylated	subject to XCI	hypermethylated	subject to XCI	subject to XCI	subject to XCI	subject to XCI	subject to XCI	hypermethylated	hypermethylated	hypermethylated	hypermethylated
MIR548AX		0	0	0	0	0	0	NA	NA	NA	NA	NA	NA	NA	NA	NA	NA	NA	NA	NA	NA	NA	NA	NA	NA	NA	NA	NA	NA	NA	NA	NA	NA	NA	NA	NA	NA	NA	NA	NA	NA	NA	NA	NA	NA	NA	NA	NA	NA
ARHGAP6	subject to XCI	39	2	0	4	31	1	subject to XCI	subject to XCI	subject to XCI	subject to XCI	subject to XCI	subject to XCI	subject to XCI	subject to XCI	subject to XCI	subject to XCI	subject to XCI	subject to XCI	subject to XCI	escapes XCI	subject to XCI	subject to XCI	subject to XCI	subject to XCI	subject to XCI	subject to XCI	subject to XCI	subject to XCI	subject to XCI	subject to XCI	subject to XCI	subject to XCI	subject to XCI	subject to XCI	hypermethylated	subject to XCI	subject to XCI	subject to XCI	subject to XCI	subject to XCI	subject to XCI	subject to XCI	subject to XCI	subject to XCI	subject to XCI	escapes XCI	subject to XCI	subject to XCI
ARHGAP6	subject to XCI	40	3	2	0	30	2	subject to XCI	threshold	subject to XCI	subject to XCI	subject to XCI	subject to XCI	subject to XCI	subject to XCI	escapes XCI	subject to XCI	subject to XCI	subject to XCI	subject to XCI	subject to XCI	subject to XCI	subject to XCI	subject to XCI	subject to XCI	subject to XCI	subject to XCI	subject to XCI	subject to XCI	subject to XCI	subject to XCI	subject to XCI	threshold	subject to XCI	escapes XCI	subject to XCI	subject to XCI	subject to XCI	escapes XCI	subject to XCI	subject to XCI	subject to XCI	subject to XCI	subject to XCI	subject to XCI	subject to XCI	subject to XCI	subject to XCI	subject to XCI
ARHGAP6	subject to XCI	40	3	2	0	30	2	subject to XCI	threshold	subject to XCI	subject to XCI	subject to XCI	subject to XCI	subject to XCI	subject to XCI	escapes XCI	subject to XCI	subject to XCI	subject to XCI	subject to XCI	subject to XCI	subject to XCI	subject to XCI	subject to XCI	subject to XCI	subject to XCI	subject to XCI	subject to XCI	subject to XCI	subject to XCI	subject to XCI	subject to XCI	threshold	subject to XCI	escapes XCI	subject to XCI	subject to XCI	subject to XCI	escapes XCI	subject to XCI	subject to XCI	subject to XCI	subject to XCI	subject to XCI	subject to XCI	subject to XCI	subject to XCI	subject to XCI	subject to XCI
ARHGAP6	subject to XCI	40	3	2	0	30	2	subject to XCI	threshold	subject to XCI	subject to XCI	subject to XCI	subject to XCI	subject to XCI	subject to XCI	escapes XCI	subject to XCI	subject to XCI	subject to XCI	subject to XCI	subject to XCI	subject to XCI	subject to XCI	subject to XCI	subject to XCI	subject to XCI	subject to XCI	subject to XCI	subject to XCI	subject to XCI	subject to XCI	subject to XCI	threshold	subject to XCI	escapes XCI	subject to XCI	subject to XCI	subject to XCI	escapes XCI	subject to XCI	subject to XCI	subject to XCI	subject to XCI	subject to XCI	subject to XCI	subject to XCI	subject to XCI	subject to XCI	subject to XCI
MSL3	NA	31	0	1	13	25	7	subject to XCI	hypermethylated	hypermethylated	hypermethylated	hypermethylated	subject to XCI	hypermethylated	subject to XCI	subject to XCI	subject to XCI	subject to XCI	subject to XCI	subject to XCI	subject to XCI	hypermethylated	subject to XCI	subject to XCI	subject to XCI	subject to XCI	subject to XCI	subject to XCI	subject to XCI	subject to XCI	subject to XCI	hypermethylated	subject to XCI	threshold	subject to XCI	hypermethylated	subject to XCI	hypermethylated	hypermethylated	hypermethylated	subject to XCI	subject to XCI	subject to XCI	subject to XCI	subject to XCI	subject to XCI	subject to XCI	subject to XCI	subject to XCI
MSL3	Discordant	31	0	1	13	25	7	subject to XCI	hypermethylated	hypermethylated	hypermethylated	hypermethylated	subject to XCI	hypermethylated	subject to XCI	subject to XCI	subject to XCI	subject to XCI	subject to XCI	subject to XCI	subject to XCI	hypermethylated	subject to XCI	subject to XCI	subject to XCI	subject to XCI	subject to XCI	subject to XCI	subject to XCI	subject to XCI	subject to XCI	hypermethylated	subject to XCI	threshold	subject to XCI	hypermethylated	subject to XCI	hypermethylated	hypermethylated	hypermethylated	subject to XCI	subject to XCI	subject to XCI	subject to XCI	subject to XCI	subject to XCI	subject to XCI	subject to XCI	subject to XCI
MSL3	Discordant	31	0	1	13	25	7	subject to XCI	hypermethylated	hypermethylated	hypermethylated	hypermethylated	subject to XCI	hypermethylated	subject to XCI	subject to XCI	subject to XCI	subject to XCI	subject to XCI	subject to XCI	subject to XCI	hypermethylated	subject to XCI	subject to XCI	subject to XCI	subject to XCI	subject to XCI	subject to XCI	subject to XCI	subject to XCI	subject to XCI	hypermethylated	subject to XCI	threshold	subject to XCI	hypermethylated	subject to XCI	hypermethylated	hypermethylated	hypermethylated	subject to XCI	subject to XCI	subject to XCI	subject to XCI	subject to XCI	subject to XCI	subject to XCI	subject to XCI	subject to XCI
MSL3	Discordant	29	0	2	14	24	5	NA	hypermethylated	hypermethylated	hypermethylated	hypermethylated	subject to XCI	hypermethylated	subject to XCI	subject to XCI	subject to XCI	subject to XCI	subject to XCI	hypermethylated	subject to XCI	hypermethylated	subject to XCI	hypermethylated	subject to XCI	subject to XCI	subject to XCI	threshold	subject to XCI	subject to XCI	hypermethylated	hypermethylated	subject to XCI	subject to XCI	subject to XCI	hypermethylated	subject to XCI	hypermethylated	hypermethylated	hypermethylated	subject to XCI	subject to XCI	subject to XCI	subject to XCI	subject to XCI	subject to XCI	subject to XCI	subject to XCI	threshold
MSL3	Discordant	44	1	0	0	32	0	subject to XCI	subject to XCI	subject to XCI	subject to XCI	subject to XCI	subject to XCI	subject to XCI	subject to XCI	subject to XCI	subject to XCI	subject to XCI	subject to XCI	subject to XCI	subject to XCI	subject to XCI	subject to XCI	subject to XCI	subject to XCI	subject to XCI	escapes XCI	subject to XCI	subject to XCI	subject to XCI	subject to XCI	subject to XCI	subject to XCI	subject to XCI	subject to XCI	subject to XCI	subject to XCI	subject to XCI	subject to XCI	subject to XCI	subject to XCI	subject to XCI	subject to XCI	subject to XCI	subject to XCI	subject to XCI	subject to XCI	subject to XCI	subject to XCI
FRMPD4	NA	30	5	10	0	28	4	subject to XCI	escapes XCI	escapes XCI	threshold	subject to XCI	subject to XCI	subject to XCI	escapes XCI	escapes XCI	threshold	subject to XCI	subject to XCI	subject to XCI	subject to XCI	subject to XCI	subject to XCI	subject to XCI	subject to XCI	subject to XCI	subject to XCI	subject to XCI	subject to XCI	subject to XCI	subject to XCI	subject to XCI	subject to XCI	threshold	subject to XCI	subject to XCI	threshold	subject to XCI	threshold	threshold	subject to XCI	subject to XCI	subject to XCI	subject to XCI	subject to XCI	subject to XCI	escapes XCI	subject to XCI	threshold
PRPS2	subject to XCI	41	2	1	1	30	2	subject to XCI	subject to XCI	subject to XCI	subject to XCI	subject to XCI	subject to XCI	subject to XCI	escapes XCI	subject to XCI	subject to XCI	subject to XCI	subject to XCI	hypermethylated	subject to XCI	subject to XCI	subject to XCI	subject to XCI	subject to XCI	subject to XCI	threshold	subject to XCI	subject to XCI	subject to XCI	subject to XCI	subject to XCI	subject to XCI	subject to XCI	escapes XCI	subject to XCI	subject to XCI	subject to XCI	subject to XCI	subject to XCI	subject to XCI	subject to XCI	subject to XCI	subject to XCI	subject to XCI	subject to XCI	subject to XCI	subject to XCI	subject to XCI
PRPS2	subject to XCI	41	2	1	1	30	2	subject to XCI	subject to XCI	subject to XCI	subject to XCI	subject to XCI	subject to XCI	subject to XCI	escapes XCI	subject to XCI	subject to XCI	subject to XCI	subject to XCI	hypermethylated	subject to XCI	subject to XCI	subject to XCI	subject to XCI	subject to XCI	subject to XCI	threshold	subject to XCI	subject to XCI	subject to XCI	subject to XCI	subject to XCI	subject to XCI	subject to XCI	escapes XCI	subject to XCI	subject to XCI	subject to XCI	subject to XCI	subject to XCI	subject to XCI	subject to XCI	subject to XCI	subject to XCI	subject to XCI	subject to XCI	subject to XCI	subject to XCI	subject to XCI
TLR7	subject to XCI	17	4	1	23	11	21	hypermethylated in males	hypermethylated	subject to XCI	hypermethylated	hypermethylated	subject to XCI	subject to XCI	hypermethylated	subject to XCI	hypermethylated	subject to XCI	subject to XCI	hypermethylated	hypermethylated	subject to XCI	subject to XCI	hypermethylated	hypermethylated	subject to XCI	subject to XCI	subject to XCI	hypermethylated	hypermethylated	hypermethylated	subject to XCI	hypermethylated	hypermethylated	hypermethylated	hypermethylated	subject to XCI	hypermethylated	hypermethylated	hypermethylated	hypermethylated	subject to XCI	escapes XCI	escapes XCI	escapes XCI	hypermethylated	hypermethylated	hypermethylated	hypermethylated
TLR8	Nocall	3	0	0	42	0	32	hypermethylated in males	hypermethylated	hypermethylated	hypermethylated	hypermethylated	hypermethylated	hypermethylated	hypermethylated	hypermethylated	hypermethylated	hypermethylated	hypermethylated	hypermethylated	hypermethylated	hypermethylated	hypermethylated	hypermethylated	hypermethylated	subject to XCI	hypermethylated	hypermethylated	hypermethylated	hypermethylated	hypermethylated	hypermethylated	subject to XCI	hypermethylated	hypermethylated	hypermethylated	hypermethylated	hypermethylated	hypermethylated	hypermethylated	hypermethylated	hypermethylated	subject to XCI	hypermethylated	hypermethylated	hypermethylated	hypermethylated	hypermethylated	hypermethylated
TLR8	Nocall	3	0	0	42	0	32	hypermethylated in males	hypermethylated	hypermethylated	hypermethylated	hypermethylated	hypermethylated	hypermethylated	hypermethylated	hypermethylated	hypermethylated	hypermethylated	hypermethylated	hypermethylated	hypermethylated	hypermethylated	hypermethylated	hypermethylated	hypermethylated	subject to XCI	hypermethylated	hypermethylated	hypermethylated	hypermethylated	hypermethylated	hypermethylated	subject to XCI	hypermethylated	hypermethylated	hypermethylated	hypermethylated	hypermethylated	hypermethylated	hypermethylated	hypermethylated	hypermethylated	subject to XCI	hypermethylated	hypermethylated	hypermethylated	hypermethylated	hypermethylated	hypermethylated
TLR8-AS1	Nocall	0	0	0	45	1	31	hypermethylated in males	hypermethylated	hypermethylated	hypermethylated	hypermethylated	hypermethylated	hypermethylated	hypermethylated	hypermethylated	hypermethylated	hypermethylated	hypermethylated	hypermethylated	hypermethylated	hypermethylated	hypermethylated	hypermethylated	hypermethylated	hypermethylated	hypermethylated	hypermethylated	hypermethylated	hypermethylated	hypermethylated	hypermethylated	hypermethylated	hypermethylated	hypermethylated	hypermethylated	hypermethylated	hypermethylated	hypermethylated	hypermethylated	hypermethylated	hypermethylated	hypermethylated	hypermethylated	hypermethylated	hypermethylated	hypermethylated	hypermethylated	hypermethylated
TMSB4X	Nocall	34	7	4	0	30	2	subject to XCI	threshold	escapes XCI	subject to XCI	subject to XCI	subject to XCI	subject to XCI	threshold	escapes XCI	threshold	subject to XCI	subject to XCI	subject to XCI	subject to XCI	subject to XCI	subject to XCI	subject to XCI	subject to XCI	subject to XCI	escapes XCI	subject to XCI	subject to XCI	subject to XCI	subject to XCI	subject to XCI	subject to XCI	subject to XCI	escapes XCI	subject to XCI	subject to XCI	escapes XCI	escapes XCI	subject to XCI	subject to XCI	subject to XCI	escapes XCI	subject to XCI	subject to XCI	subject to XCI	threshold	subject to XCI	subject to XCI
FAM9C	escapes XCI	3	0	0	42	0	32	hypermethylated in males	hypermethylated	hypermethylated	hypermethylated	hypermethylated	hypermethylated	hypermethylated	hypermethylated	hypermethylated	hypermethylated	hypermethylated	hypermethylated	subject to XCI	hypermethylated	hypermethylated	hypermethylated	hypermethylated	hypermethylated	subject to XCI	hypermethylated	hypermethylated	hypermethylated	hypermethylated	hypermethylated	hypermethylated	hypermethylated	hypermethylated	hypermethylated	hypermethylated	hypermethylated	hypermethylated	hypermethylated	hypermethylated	hypermethylated	hypermethylated	hypermethylated	hypermethylated	hypermethylated	hypermethylated	hypermethylated	hypermethylated	hypermethylated
LINC02154		5	1	0	39	0	32	hypermethylated in males	hypermethylated	hypermethylated	hypermethylated	hypermethylated	hypermethylated	hypermethylated	hypermethylated	hypermethylated	hypermethylated	hypermethylated	hypermethylated	hypermethylated	hypermethylated	hypermethylated	hypermethylated	subject to XCI	hypermethylated	hypermethylated	subject to XCI	hypermethylated	subject to XCI	hypermethylated	hypermethylated	subject to XCI	subject to XCI	hypermethylated	hypermethylated	hypermethylated	hypermethylated	hypermethylated	hypermethylated	hypermethylated	hypermethylated	hypermethylated	escapes XCI	hypermethylated	hypermethylated	hypermethylated	hypermethylated	subject to XCI	hypermethylated
GS1-600G8.3		4	0	0	41	0	32	hypermethylated in males	hypermethylated	hypermethylated	hypermethylated	hypermethylated	hypermethylated	hypermethylated	hypermethylated	hypermethylated	hypermethylated	hypermethylated	hypermethylated	hypermethylated	hypermethylated	hypermethylated	hypermethylated	hypermethylated	hypermethylated	hypermethylated	hypermethylated	hypermethylated	hypermethylated	hypermethylated	hypermethylated	hypermethylated	subject to XCI	hypermethylated	hypermethylated	hypermethylated	hypermethylated	hypermethylated	hypermethylated	hypermethylated	subject to XCI	hypermethylated	subject to XCI	hypermethylated	subject to XCI	hypermethylated	hypermethylated	hypermethylated	hypermethylated
ATXN3L	Nocall	2	0	0	43	0	32	hypermethylated in males	hypermethylated	hypermethylated	hypermethylated	hypermethylated	hypermethylated	hypermethylated	hypermethylated	hypermethylated	hypermethylated	hypermethylated	hypermethylated	hypermethylated	hypermethylated	hypermethylated	hypermethylated	hypermethylated	hypermethylated	hypermethylated	hypermethylated	hypermethylated	subject to XCI	hypermethylated	hypermethylated	hypermethylated	subject to XCI	hypermethylated	hypermethylated	hypermethylated	hypermethylated	hypermethylated	hypermethylated	hypermethylated	hypermethylated	hypermethylated	hypermethylated	hypermethylated	hypermethylated	hypermethylated	hypermethylated	hypermethylated	hypermethylated
LINC01203		1	0	0	44	0	32	hypermethylated in males	hypermethylated	hypermethylated	hypermethylated	hypermethylated	hypermethylated	hypermethylated	hypermethylated	hypermethylated	hypermethylated	hypermethylated	hypermethylated	hypermethylated	hypermethylated	hypermethylated	hypermethylated	hypermethylated	hypermethylated	hypermethylated	hypermethylated	hypermethylated	hypermethylated	hypermethylated	hypermethylated	hypermethylated	hypermethylated	hypermethylated	hypermethylated	hypermethylated	hypermethylated	hypermethylated	hypermethylated	hypermethylated	hypermethylated	hypermethylated	hypermethylated	hypermethylated	hypermethylated	hypermethylated	hypermethylated	hypermethylated	hypermethylated
EGFL6	subject to XCI	42	0	1	2	2	30	hypermethylated in males	subject to XCI	subject to XCI	subject to XCI	subject to XCI	subject to XCI	subject to XCI	subject to XCI	threshold	subject to XCI	subject to XCI	subject to XCI	subject to XCI	subject to XCI	subject to XCI	subject to XCI	subject to XCI	subject to XCI	subject to XCI	subject to XCI	subject to XCI	subject to XCI	subject to XCI	subject to XCI	subject to XCI	subject to XCI	subject to XCI	subject to XCI	subject to XCI	subject to XCI	subject to XCI	subject to XCI	subject to XCI	hypermethylated	subject to XCI	subject to XCI	subject to XCI	subject to XCI	subject to XCI	subject to XCI	hypermethylated	subject to XCI
EGFL6	subject to XCI	42	0	1	2	2	30	hypermethylated in males	subject to XCI	subject to XCI	subject to XCI	subject to XCI	subject to XCI	subject to XCI	subject to XCI	threshold	subject to XCI	subject to XCI	subject to XCI	subject to XCI	subject to XCI	subject to XCI	subject to XCI	subject to XCI	subject to XCI	subject to XCI	subject to XCI	subject to XCI	subject to XCI	subject to XCI	subject to XCI	subject to XCI	subject to XCI	subject to XCI	subject to XCI	subject to XCI	subject to XCI	subject to XCI	subject to XCI	subject to XCI	hypermethylated	subject to XCI	subject to XCI	subject to XCI	subject to XCI	subject to XCI	subject to XCI	hypermethylated	subject to XCI
MIR6086		11	0	0	34	0	32	hypermethylated in males	hypermethylated	hypermethylated	hypermethylated	hypermethylated	hypermethylated	hypermethylated	hypermethylated	hypermethylated	hypermethylated	hypermethylated	hypermethylated	hypermethylated	subject to XCI	subject to XCI	hypermethylated	hypermethylated	hypermethylated	subject to XCI	hypermethylated	subject to XCI	hypermethylated	hypermethylated	hypermethylated	subject to XCI	subject to XCI	hypermethylated	hypermethylated	hypermethylated	hypermethylated	hypermethylated	hypermethylated	hypermethylated	hypermethylated	hypermethylated	hypermethylated	subject to XCI	hypermethylated	hypermethylated	hypermethylated	hypermethylated	hypermethylated
TCEANC	escapes XCI	3	38	4	0	32	0	escapes XCI	escapes XCI	escapes XCI	escapes XCI	subject to XCI	escapes XCI	escapes XCI	escapes XCI	escapes XCI	escapes XCI	escapes XCI	escapes XCI	escapes XCI	escapes XCI	escapes XCI	escapes XCI	escapes XCI	escapes XCI	escapes XCI	escapes XCI	escapes XCI	escapes XCI	escapes XCI	escapes XCI	threshold	threshold	escapes XCI	escapes XCI	threshold	escapes XCI	escapes XCI	escapes XCI	escapes XCI	threshold	subject to XCI	subject to XCI	escapes XCI	escapes XCI	escapes XCI	escapes XCI	escapes XCI	escapes XCI
TCEANC	escapes XCI	3	38	4	0	32	0	escapes XCI	escapes XCI	escapes XCI	escapes XCI	subject to XCI	escapes XCI	escapes XCI	escapes XCI	escapes XCI	escapes XCI	escapes XCI	escapes XCI	escapes XCI	escapes XCI	escapes XCI	escapes XCI	escapes XCI	escapes XCI	escapes XCI	escapes XCI	escapes XCI	escapes XCI	escapes XCI	escapes XCI	threshold	threshold	escapes XCI	escapes XCI	threshold	escapes XCI	escapes XCI	escapes XCI	escapes XCI	threshold	subject to XCI	subject to XCI	escapes XCI	escapes XCI	escapes XCI	escapes XCI	escapes XCI	escapes XCI
TCEANC	escapes XCI	3	38	4	0	32	0	escapes XCI	escapes XCI	escapes XCI	escapes XCI	subject to XCI	escapes XCI	escapes XCI	escapes XCI	escapes XCI	escapes XCI	escapes XCI	escapes XCI	escapes XCI	escapes XCI	escapes XCI	escapes XCI	escapes XCI	escapes XCI	escapes XCI	escapes XCI	escapes XCI	escapes XCI	escapes XCI	escapes XCI	threshold	threshold	escapes XCI	escapes XCI	threshold	escapes XCI	escapes XCI	escapes XCI	escapes XCI	subject to XCI	threshold	subject to XCI	escapes XCI	escapes XCI	escapes XCI	escapes XCI	escapes XCI	escapes XCI
RAB9A	escapes XCI	5	36	4	0	32	0	escapes XCI	escapes XCI	escapes XCI	escapes XCI	escapes XCI	escapes XCI	escapes XCI	escapes XCI	escapes XCI	escapes XCI	escapes XCI	escapes XCI	threshold	escapes XCI	escapes XCI	threshold	escapes XCI	escapes XCI	subject to XCI	escapes XCI	subject to XCI	escapes XCI	escapes XCI	escapes XCI	escapes XCI	subject to XCI	escapes XCI	escapes XCI	subject to XCI	escapes XCI	threshold	escapes XCI	escapes XCI	threshold	subject to XCI	escapes XCI	escapes XCI	escapes XCI	escapes XCI	escapes XCI	escapes XCI	escapes XCI
RAB9A	escapes XCI	5	36	4	0	32	0	escapes XCI	escapes XCI	escapes XCI	escapes XCI	escapes XCI	escapes XCI	escapes XCI	escapes XCI	escapes XCI	escapes XCI	escapes XCI	escapes XCI	threshold	escapes XCI	escapes XCI	threshold	escapes XCI	escapes XCI	subject to XCI	escapes XCI	subject to XCI	escapes XCI	escapes XCI	escapes XCI	escapes XCI	subject to XCI	escapes XCI	escapes XCI	subject to XCI	escapes XCI	threshold	escapes XCI	escapes XCI	threshold	subject to XCI	escapes XCI	escapes XCI	escapes XCI	escapes XCI	escapes XCI	escapes XCI	escapes XCI
OFD1	escapes XCI	1	43	1	0	32	0	escapes XCI	escapes XCI	escapes XCI	escapes XCI	escapes XCI	escapes XCI	escapes XCI	escapes XCI	escapes XCI	escapes XCI	escapes XCI	escapes XCI	escapes XCI	escapes XCI	escapes XCI	escapes XCI	escapes XCI	escapes XCI	escapes XCI	escapes XCI	escapes XCI	escapes XCI	escapes XCI	escapes XCI	escapes XCI	escapes XCI	escapes XCI	escapes XCI	escapes XCI	escapes XCI	escapes XCI	escapes XCI	escapes XCI	threshold	subject to XCI	escapes XCI	escapes XCI	escapes XCI	escapes XCI	escapes XCI	escapes XCI	escapes XCI
OFD1	escapes XCI	1	43	1	0	32	0	escapes XCI	escapes XCI	escapes XCI	escapes XCI	escapes XCI	escapes XCI	escapes XCI	escapes XCI	escapes XCI	escapes XCI	escapes XCI	escapes XCI	escapes XCI	escapes XCI	escapes XCI	escapes XCI	escapes XCI	escapes XCI	escapes XCI	escapes XCI	escapes XCI	escapes XCI	escapes XCI	escapes XCI	escapes XCI	escapes XCI	escapes XCI	escapes XCI	escapes XCI	escapes XCI	escapes XCI	escapes XCI	escapes XCI	threshold	subject to XCI	escapes XCI	escapes XCI	escapes XCI	escapes XCI	escapes XCI	escapes XCI	escapes XCI
OFD1	escapes XCI	1	43	1	0	32	0	escapes XCI	escapes XCI	escapes XCI	escapes XCI	escapes XCI	escapes XCI	escapes XCI	escapes XCI	escapes XCI	escapes XCI	escapes XCI	escapes XCI	escapes XCI	escapes XCI	escapes XCI	escapes XCI	escapes XCI	escapes XCI	escapes XCI	escapes XCI	escapes XCI	escapes XCI	escapes XCI	escapes XCI	escapes XCI	escapes XCI	escapes XCI	escapes XCI	escapes XCI	escapes XCI	escapes XCI	escapes XCI	escapes XCI	threshold	subject to XCI	escapes XCI	escapes XCI	escapes XCI	escapes XCI	escapes XCI	escapes XCI	escapes XCI
TRAPPC2	escapes XCI	0	44	1	0	32	0	escapes XCI	escapes XCI	escapes XCI	escapes XCI	escapes XCI	escapes XCI	escapes XCI	escapes XCI	escapes XCI	escapes XCI	escapes XCI	escapes XCI	escapes XCI	escapes XCI	escapes XCI	escapes XCI	escapes XCI	escapes XCI	escapes XCI	escapes XCI	escapes XCI	escapes XCI	escapes XCI	escapes XCI	escapes XCI	escapes XCI	escapes XCI	escapes XCI	escapes XCI	escapes XCI	escapes XCI	escapes XCI	escapes XCI	escapes XCI	threshold	escapes XCI	escapes XCI	escapes XCI	escapes XCI	escapes XCI	escapes XCI	escapes XCI
TRAPPC2	escapes XCI	0	44	1	0	32	0	escapes XCI	escapes XCI	escapes XCI	escapes XCI	escapes XCI	escapes XCI	escapes XCI	escapes XCI	escapes XCI	escapes XCI	escapes XCI	escapes XCI	escapes XCI	escapes XCI	escapes XCI	escapes XCI	escapes XCI	escapes XCI	escapes XCI	escapes XCI	escapes XCI	escapes XCI	escapes XCI	escapes XCI	escapes XCI	escapes XCI	escapes XCI	escapes XCI	escapes XCI	escapes XCI	escapes XCI	escapes XCI	escapes XCI	escapes XCI	threshold	escapes XCI	escapes XCI	escapes XCI	escapes XCI	escapes XCI	escapes XCI	escapes XCI
TRAPPC2	escapes XCI	0	44	1	0	32	0	escapes XCI	escapes XCI	escapes XCI	escapes XCI	escapes XCI	escapes XCI	escapes XCI	escapes XCI	escapes XCI	escapes XCI	escapes XCI	escapes XCI	escapes XCI	escapes XCI	escapes XCI	escapes XCI	escapes XCI	escapes XCI	escapes XCI	escapes XCI	escapes XCI	escapes XCI	escapes XCI	escapes XCI	escapes XCI	escapes XCI	escapes XCI	escapes XCI	escapes XCI	escapes XCI	escapes XCI	escapes XCI	escapes XCI	escapes XCI	threshold	escapes XCI	escapes XCI	escapes XCI	escapes XCI	escapes XCI	escapes XCI	escapes XCI
GPM6B	escapes XCI	39	0	0	6	0	32	hypermethylated in males	subject to XCI	subject to XCI	subject to XCI	subject to XCI	hypermethylated	hypermethylated	hypermethylated	subject to XCI	subject to XCI	hypermethylated	subject to XCI	subject to XCI	subject to XCI	subject to XCI	subject to XCI	subject to XCI	subject to XCI	subject to XCI	subject to XCI	subject to XCI	subject to XCI	subject to XCI	subject to XCI	subject to XCI	subject to XCI	subject to XCI	subject to XCI	subject to XCI	subject to XCI	subject to XCI	subject to XCI	subject to XCI	subject to XCI	subject to XCI	subject to XCI	subject to XCI	subject to XCI	subject to XCI	subject to XCI	hypermethylated	subject to XCI
GPM6B	escapes XCI	39	0	0	6	0	32	hypermethylated in males	subject to XCI	subject to XCI	subject to XCI	subject to XCI	hypermethylated	hypermethylated	hypermethylated	subject to XCI	subject to XCI	hypermethylated	subject to XCI	subject to XCI	subject to XCI	subject to XCI	subject to XCI	subject to XCI	subject to XCI	subject to XCI	subject to XCI	subject to XCI	subject to XCI	subject to XCI	subject to XCI	subject to XCI	subject to XCI	subject to XCI	subject to XCI	subject to XCI	subject to XCI	subject to XCI	subject to XCI	subject to XCI	subject to XCI	subject to XCI	subject to XCI	subject to XCI	subject to XCI	subject to XCI	subject to XCI	hypermethylated	subject to XCI
GPM6B	escapes XCI	39	0	0	6	0	32	hypermethylated in males	subject to XCI	subject to XCI	subject to XCI	subject to XCI	hypermethylated	hypermethylated	hypermethylated	subject to XCI	subject to XCI	hypermethylated	subject to XCI	subject to XCI	subject to XCI	subject to XCI	subject to XCI	subject to XCI	subject to XCI	subject to XCI	subject to XCI	subject to XCI	subject to XCI	subject to XCI	subject to XCI	subject to XCI	subject to XCI	subject to XCI	subject to XCI	subject to XCI	subject to XCI	subject to XCI	subject to XCI	subject to XCI	subject to XCI	subject to XCI	subject to XCI	subject to XCI	subject to XCI	subject to XCI	subject to XCI	hypermethylated	subject to XCI
GPM6B	NA	21	15	7	2	18	14	variably escapes XCI	escapes XCI	subject to XCI	escapes XCI	escapes XCI	escapes XCI	threshold	threshold	escapes XCI	escapes XCI	escapes XCI	subject to XCI	subject to XCI	subject to XCI	subject to XCI	subject to XCI	subject to XCI	threshold	hypermethylated	hypermethylated	subject to XCI	threshold	subject to XCI	subject to XCI	subject to XCI	subject to XCI	escapes XCI	escapes XCI	subject to XCI	escapes XCI	threshold	threshold	escapes XCI	subject to XCI	subject to XCI	subject to XCI	threshold	subject to XCI	subject to XCI	escapes XCI	escapes XCI	escapes XCI
GPM6B	escapes XCI	21	15	7	2	18	14	variably escapes XCI	escapes XCI	subject to XCI	escapes XCI	escapes XCI	escapes XCI	threshold	threshold	escapes XCI	escapes XCI	escapes XCI	subject to XCI	subject to XCI	subject to XCI	subject to XCI	subject to XCI	subject to XCI	threshold	hypermethylated	hypermethylated	subject to XCI	threshold	subject to XCI	subject to XCI	subject to XCI	subject to XCI	escapes XCI	escapes XCI	subject to XCI	escapes XCI	threshold	threshold	escapes XCI	subject to XCI	subject to XCI	subject to XCI	threshold	subject to XCI	subject to XCI	escapes XCI	escapes XCI	escapes XCI
GEMIN8	escapes XCI	9	31	5	0	32	0	escapes XCI	escapes XCI	escapes XCI	threshold	subject to XCI	escapes XCI	escapes XCI	escapes XCI	escapes XCI	escapes XCI	escapes XCI	threshold	escapes XCI	escapes XCI	subject to XCI	subject to XCI	threshold	subject to XCI	threshold	escapes XCI	subject to XCI	subject to XCI	escapes XCI	escapes XCI	escapes XCI	escapes XCI	escapes XCI	escapes XCI	subject to XCI	escapes XCI	subject to XCI	subject to XCI	escapes XCI	escapes XCI	threshold	escapes XCI	escapes XCI	escapes XCI	subject to XCI	escapes XCI	escapes XCI	escapes XCI
GEMIN8	NA	9	31	5	0	32	0	escapes XCI	escapes XCI	escapes XCI	threshold	subject to XCI	escapes XCI	escapes XCI	escapes XCI	escapes XCI	escapes XCI	escapes XCI	threshold	escapes XCI	escapes XCI	subject to XCI	subject to XCI	threshold	subject to XCI	threshold	escapes XCI	subject to XCI	subject to XCI	escapes XCI	escapes XCI	escapes XCI	escapes XCI	escapes XCI	escapes XCI	subject to XCI	escapes XCI	subject to XCI	subject to XCI	escapes XCI	escapes XCI	threshold	escapes XCI	escapes XCI	escapes XCI	subject to XCI	escapes XCI	escapes XCI	escapes XCI
GEMIN8	escapes XCI	9	31	5	0	32	0	escapes XCI	escapes XCI	escapes XCI	threshold	subject to XCI	escapes XCI	escapes XCI	escapes XCI	escapes XCI	escapes XCI	escapes XCI	threshold	escapes XCI	escapes XCI	subject to XCI	subject to XCI	threshold	subject to XCI	threshold	escapes XCI	subject to XCI	subject to XCI	escapes XCI	escapes XCI	escapes XCI	escapes XCI	escapes XCI	escapes XCI	subject to XCI	escapes XCI	subject to XCI	subject to XCI	escapes XCI	escapes XCI	threshold	escapes XCI	escapes XCI	escapes XCI	subject to XCI	escapes XCI	escapes XCI	escapes XCI
UBE2E4P		22	0	1	22	1	31	hypermethylated in males	subject to XCI	subject to XCI	subject to XCI	hypermethylated	subject to XCI	subject to XCI	subject to XCI	subject to XCI	subject to XCI	subject to XCI	hypermethylated	hypermethylated	hypermethylated	hypermethylated	hypermethylated	hypermethylated	hypermethylated	hypermethylated	hypermethylated	hypermethylated	hypermethylated	hypermethylated	hypermethylated	subject to XCI	hypermethylated	subject to XCI	subject to XCI	hypermethylated	subject to XCI	subject to XCI	subject to XCI	subject to XCI	hypermethylated	hypermethylated	subject to XCI	subject to XCI	hypermethylated	hypermethylated	threshold	subject to XCI	subject to XCI
GLRA2	subject to XCI	37	2	6	0	20	12	subject to XCI	subject to XCI	subject to XCI	subject to XCI	subject to XCI	subject to XCI	subject to XCI	subject to XCI	subject to XCI	subject to XCI	threshold	subject to XCI	subject to XCI	subject to XCI	subject to XCI	subject to XCI	subject to XCI	subject to XCI	threshold	escapes XCI	subject to XCI	subject to XCI	subject to XCI	subject to XCI	threshold	threshold	subject to XCI	subject to XCI	subject to XCI	subject to XCI	subject to XCI	threshold	subject to XCI	subject to XCI	subject to XCI	subject to XCI	subject to XCI	subject to XCI	subject to XCI	subject to XCI	threshold	subject to XCI
GLRA2	subject to XCI	37	2	6	0	20	12	subject to XCI	subject to XCI	subject to XCI	subject to XCI	subject to XCI	subject to XCI	subject to XCI	subject to XCI	subject to XCI	subject to XCI	threshold	subject to XCI	subject to XCI	subject to XCI	subject to XCI	subject to XCI	subject to XCI	subject to XCI	threshold	escapes XCI	subject to XCI	subject to XCI	subject to XCI	subject to XCI	threshold	threshold	subject to XCI	subject to XCI	subject to XCI	subject to XCI	subject to XCI	threshold	subject to XCI	subject to XCI	subject to XCI	subject to XCI	subject to XCI	subject to XCI	subject to XCI	subject to XCI	threshold	subject to XCI
GLRA2	subject to XCI	37	2	6	0	20	12	subject to XCI	subject to XCI	subject to XCI	subject to XCI	subject to XCI	subject to XCI	subject to XCI	subject to XCI	subject to XCI	subject to XCI	threshold	subject to XCI	subject to XCI	subject to XCI	subject to XCI	subject to XCI	subject to XCI	subject to XCI	threshold	escapes XCI	subject to XCI	subject to XCI	subject to XCI	subject to XCI	threshold	threshold	subject to XCI	subject to XCI	subject to XCI	subject to XCI	subject to XCI	threshold	subject to XCI	subject to XCI	subject to XCI	subject to XCI	subject to XCI	subject to XCI	subject to XCI	subject to XCI	threshold	subject to XCI
GLRA2	NA	37	2	6	0	20	12	subject to XCI	subject to XCI	subject to XCI	subject to XCI	subject to XCI	subject to XCI	subject to XCI	subject to XCI	subject to XCI	subject to XCI	threshold	subject to XCI	subject to XCI	subject to XCI	subject to XCI	subject to XCI	subject to XCI	subject to XCI	threshold	escapes XCI	subject to XCI	subject to XCI	subject to XCI	subject to XCI	threshold	threshold	subject to XCI	subject to XCI	subject to XCI	subject to XCI	subject to XCI	threshold	subject to XCI	subject to XCI	subject to XCI	subject to XCI	subject to XCI	subject to XCI	subject to XCI	subject to XCI	threshold	subject to XCI
MOSPD2	subject to XCI	41	0	1	3	32	0	subject to XCI	subject to XCI	subject to XCI	subject to XCI	subject to XCI	subject to XCI	subject to XCI	subject to XCI	subject to XCI	subject to XCI	subject to XCI	subject to XCI	subject to XCI	subject to XCI	subject to XCI	hypermethylated	subject to XCI	subject to XCI	subject to XCI	threshold	subject to XCI	subject to XCI	subject to XCI	subject to XCI	subject to XCI	subject to XCI	subject to XCI	subject to XCI	hypermethylated	subject to XCI	subject to XCI	subject to XCI	subject to XCI	subject to XCI	subject to XCI	subject to XCI	hypermethylated	subject to XCI	subject to XCI	subject to XCI	subject to XCI	subject to XCI
MOSPD2	subject to XCI	41	0	1	3	32	0	subject to XCI	subject to XCI	subject to XCI	subject to XCI	subject to XCI	subject to XCI	subject to XCI	subject to XCI	subject to XCI	subject to XCI	subject to XCI	subject to XCI	subject to XCI	subject to XCI	subject to XCI	hypermethylated	subject to XCI	subject to XCI	subject to XCI	threshold	subject to XCI	subject to XCI	subject to XCI	subject to XCI	subject to XCI	subject to XCI	subject to XCI	subject to XCI	hypermethylated	subject to XCI	subject to XCI	subject to XCI	subject to XCI	subject to XCI	subject to XCI	subject to XCI	hypermethylated	subject to XCI	subject to XCI	subject to XCI	subject to XCI	subject to XCI
FANCB	subject to XCI	39	0	1	5	32	0	subject to XCI	subject to XCI	subject to XCI	subject to XCI	hypermethylated	subject to XCI	subject to XCI	hypermethylated	subject to XCI	subject to XCI	subject to XCI	subject to XCI	subject to XCI	subject to XCI	subject to XCI	subject to XCI	subject to XCI	hypermethylated	subject to XCI	threshold	subject to XCI	hypermethylated	subject to XCI	subject to XCI	subject to XCI	subject to XCI	subject to XCI	subject to XCI	hypermethylated	subject to XCI	subject to XCI	hypermethylated	subject to XCI	subject to XCI	subject to XCI	subject to XCI	subject to XCI	subject to XCI	subject to XCI	subject to XCI	subject to XCI	subject to XCI
FANCB	subject to XCI	39	0	1	5	32	0	subject to XCI	subject to XCI	subject to XCI	subject to XCI	hypermethylated	subject to XCI	subject to XCI	hypermethylated	subject to XCI	subject to XCI	subject to XCI	subject to XCI	subject to XCI	subject to XCI	subject to XCI	subject to XCI	subject to XCI	hypermethylated	subject to XCI	threshold	subject to XCI	hypermethylated	subject to XCI	subject to XCI	subject to XCI	subject to XCI	subject to XCI	subject to XCI	hypermethylated	subject to XCI	subject to XCI	hypermethylated	subject to XCI	subject to XCI	subject to XCI	subject to XCI	subject to XCI	subject to XCI	subject to XCI	subject to XCI	subject to XCI	subject to XCI
FANCB	NA	39	0	1	5	32	0	subject to XCI	subject to XCI	subject to XCI	subject to XCI	hypermethylated	subject to XCI	subject to XCI	hypermethylated	subject to XCI	subject to XCI	subject to XCI	subject to XCI	subject to XCI	subject to XCI	subject to XCI	subject to XCI	subject to XCI	hypermethylated	subject to XCI	threshold	subject to XCI	hypermethylated	subject to XCI	subject to XCI	subject to XCI	subject to XCI	subject to XCI	subject to XCI	hypermethylated	subject to XCI	subject to XCI	hypermethylated	subject to XCI	subject to XCI	subject to XCI	subject to XCI	subject to XCI	subject to XCI	subject to XCI	subject to XCI	subject to XCI	subject to XCI
FANCB	subject to XCI	39	0	1	5	32	0	subject to XCI	subject to XCI	subject to XCI	subject to XCI	hypermethylated	subject to XCI	subject to XCI	hypermethylated	subject to XCI	subject to XCI	subject to XCI	subject to XCI	subject to XCI	subject to XCI	subject to XCI	subject to XCI	subject to XCI	hypermethylated	subject to XCI	threshold	subject to XCI	hypermethylated	subject to XCI	subject to XCI	subject to XCI	subject to XCI	subject to XCI	subject to XCI	hypermethylated	subject to XCI	subject to XCI	hypermethylated	subject to XCI	subject to XCI	subject to XCI	subject to XCI	subject to XCI	subject to XCI	subject to XCI	subject to XCI	subject to XCI	subject to XCI
MOSPD2	subject to XCI	14	2	1	28	6	26	hypermethylated in males	hypermethylated	subject to XCI	hypermethylated	subject to XCI	hypermethylated	hypermethylated	hypermethylated	subject to XCI	hypermethylated	subject to XCI	hypermethylated	hypermethylated	hypermethylated	subject to XCI	subject to XCI	hypermethylated	hypermethylated	hypermethylated	hypermethylated	subject to XCI	subject to XCI	hypermethylated	hypermethylated	hypermethylated	subject to XCI	hypermethylated	hypermethylated	hypermethylated	hypermethylated	subject to XCI	hypermethylated	hypermethylated	subject to XCI	hypermethylated	escapes XCI	escapes XCI	threshold	hypermethylated	hypermethylated	hypermethylated	hypermethylated
ASB9	subject to XCI	31	5	6	3	15	17	hypermethylated in males	subject to XCI	subject to XCI	subject to XCI	subject to XCI	subject to XCI	subject to XCI	subject to XCI	escapes XCI	subject to XCI	subject to XCI	subject to XCI	subject to XCI	subject to XCI	threshold	threshold	subject to XCI	threshold	subject to XCI	escapes XCI	threshold	subject to XCI	subject to XCI	subject to XCI	hypermethylated	hypermethylated	subject to XCI	subject to XCI	subject to XCI	subject to XCI	subject to XCI	subject to XCI	subject to XCI	hypermethylated	subject to XCI	subject to XCI	escapes XCI	escapes XCI	subject to XCI	subject to XCI	subject to XCI	subject to XCI
ASB9	subject to XCI	31	5	6	3	15	17	hypermethylated in males	subject to XCI	subject to XCI	subject to XCI	subject to XCI	subject to XCI	subject to XCI	subject to XCI	escapes XCI	subject to XCI	subject to XCI	subject to XCI	subject to XCI	subject to XCI	threshold	threshold	subject to XCI	threshold	subject to XCI	escapes XCI	threshold	subject to XCI	subject to XCI	subject to XCI	hypermethylated	hypermethylated	subject to XCI	subject to XCI	subject to XCI	subject to XCI	subject to XCI	subject to XCI	subject to XCI	hypermethylated	subject to XCI	subject to XCI	escapes XCI	escapes XCI	subject to XCI	subject to XCI	subject to XCI	subject to XCI
ASB9	subject to XCI	31	5	6	3	15	17	hypermethylated in males	subject to XCI	subject to XCI	subject to XCI	subject to XCI	subject to XCI	subject to XCI	subject to XCI	escapes XCI	subject to XCI	subject to XCI	subject to XCI	subject to XCI	subject to XCI	threshold	threshold	subject to XCI	threshold	subject to XCI	escapes XCI	threshold	subject to XCI	subject to XCI	subject to XCI	hypermethylated	hypermethylated	subject to XCI	subject to XCI	subject to XCI	subject to XCI	subject to XCI	subject to XCI	subject to XCI	hypermethylated	subject to XCI	subject to XCI	escapes XCI	escapes XCI	subject to XCI	subject to XCI	subject to XCI	subject to XCI
ASB9	subject to XCI	7	0	0	38	0	32	hypermethylated in males	hypermethylated	hypermethylated	hypermethylated	hypermethylated	hypermethylated	hypermethylated	hypermethylated	hypermethylated	hypermethylated	hypermethylated	hypermethylated	subject to XCI	subject to XCI	hypermethylated	hypermethylated	hypermethylated	hypermethylated	hypermethylated	subject to XCI	subject to XCI	subject to XCI	hypermethylated	hypermethylated	hypermethylated	hypermethylated	hypermethylated	hypermethylated	hypermethylated	hypermethylated	hypermethylated	hypermethylated	hypermethylated	hypermethylated	hypermethylated	subject to XCI	hypermethylated	hypermethylated	hypermethylated	hypermethylated	hypermethylated	hypermethylated
ASB11	variably escapes from XCI	36	7	0	2	8	24	hypermethylated in males	hypermethylated	subject to XCI	subject to XCI	subject to XCI	subject to XCI	subject to XCI	subject to XCI	escapes XCI	subject to XCI	subject to XCI	subject to XCI	subject to XCI	subject to XCI	subject to XCI	subject to XCI	subject to XCI	subject to XCI	subject to XCI	subject to XCI	subject to XCI	subject to XCI	subject to XCI	subject to XCI	subject to XCI	escapes XCI	subject to XCI	subject to XCI	subject to XCI	subject to XCI	subject to XCI	subject to XCI	subject to XCI	subject to XCI	subject to XCI	escapes XCI	escapes XCI	subject to XCI	subject to XCI	subject to XCI	hypermethylated	subject to XCI
ASB11	variably escapes from XCI	22	0	0	23	0	32	hypermethylated in males	subject to XCI	subject to XCI	hypermethylated	subject to XCI	hypermethylated	hypermethylated	hypermethylated	subject to XCI	subject to XCI	hypermethylated	subject to XCI	hypermethylated	hypermethylated	subject to XCI	subject to XCI	hypermethylated	hypermethylated	subject to XCI	subject to XCI	hypermethylated	subject to XCI	subject to XCI	subject to XCI	hypermethylated	subject to XCI	hypermethylated	hypermethylated	hypermethylated	hypermethylated	hypermethylated	hypermethylated	hypermethylated	subject to XCI	subject to XCI	subject to XCI	subject to XCI	hypermethylated	subject to XCI	hypermethylated	hypermethylated	subject to XCI
ASB11	variably escapes from XCI	22	0	0	23	0	32	hypermethylated in males	subject to XCI	subject to XCI	hypermethylated	subject to XCI	hypermethylated	hypermethylated	hypermethylated	subject to XCI	subject to XCI	hypermethylated	subject to XCI	hypermethylated	hypermethylated	subject to XCI	subject to XCI	hypermethylated	hypermethylated	subject to XCI	subject to XCI	hypermethylated	subject to XCI	subject to XCI	subject to XCI	hypermethylated	subject to XCI	hypermethylated	hypermethylated	hypermethylated	hypermethylated	hypermethylated	hypermethylated	hypermethylated	subject to XCI	subject to XCI	subject to XCI	subject to XCI	hypermethylated	subject to XCI	hypermethylated	hypermethylated	subject to XCI
PIGA	subject to XCI	44	0	1	0	32	0	subject to XCI	subject to XCI	subject to XCI	subject to XCI	subject to XCI	subject to XCI	subject to XCI	subject to XCI	threshold	subject to XCI	subject to XCI	subject to XCI	subject to XCI	subject to XCI	subject to XCI	subject to XCI	subject to XCI	subject to XCI	subject to XCI	subject to XCI	subject to XCI	subject to XCI	subject to XCI	subject to XCI	subject to XCI	subject to XCI	subject to XCI	subject to XCI	subject to XCI	subject to XCI	subject to XCI	subject to XCI	subject to XCI	subject to XCI	subject to XCI	subject to XCI	subject to XCI	subject to XCI	subject to XCI	subject to XCI	subject to XCI	subject to XCI
PIGA	NA	44	0	1	0	32	0	subject to XCI	subject to XCI	subject to XCI	subject to XCI	subject to XCI	subject to XCI	subject to XCI	subject to XCI	threshold	subject to XCI	subject to XCI	subject to XCI	subject to XCI	subject to XCI	subject to XCI	subject to XCI	subject to XCI	subject to XCI	subject to XCI	subject to XCI	subject to XCI	subject to XCI	subject to XCI	subject to XCI	subject to XCI	subject to XCI	subject to XCI	subject to XCI	subject to XCI	subject to XCI	subject to XCI	subject to XCI	subject to XCI	subject to XCI	subject to XCI	subject to XCI	subject to XCI	subject to XCI	subject to XCI	subject to XCI	subject to XCI	subject to XCI
PIGA	subject to XCI	44	0	1	0	32	0	subject to XCI	subject to XCI	subject to XCI	subject to XCI	subject to XCI	subject to XCI	subject to XCI	subject to XCI	threshold	subject to XCI	subject to XCI	subject to XCI	subject to XCI	subject to XCI	subject to XCI	subject to XCI	subject to XCI	subject to XCI	subject to XCI	subject to XCI	subject to XCI	subject to XCI	subject to XCI	subject to XCI	subject to XCI	subject to XCI	subject to XCI	subject to XCI	subject to XCI	subject to XCI	subject to XCI	subject to XCI	subject to XCI	subject to XCI	subject to XCI	subject to XCI	subject to XCI	subject to XCI	subject to XCI	subject to XCI	subject to XCI	subject to XCI
PIGA	subject to XCI	44	0	1	0	32	0	subject to XCI	subject to XCI	subject to XCI	subject to XCI	subject to XCI	subject to XCI	subject to XCI	subject to XCI	threshold	subject to XCI	subject to XCI	subject to XCI	subject to XCI	subject to XCI	subject to XCI	subject to XCI	subject to XCI	subject to XCI	subject to XCI	subject to XCI	subject to XCI	subject to XCI	subject to XCI	subject to XCI	subject to XCI	subject to XCI	subject to XCI	subject to XCI	subject to XCI	subject to XCI	subject to XCI	subject to XCI	subject to XCI	subject to XCI	subject to XCI	subject to XCI	subject to XCI	subject to XCI	subject to XCI	subject to XCI	subject to XCI	subject to XCI
VEGFD	NA	37	0	0	8	0	32	hypermethylated in males	subject to XCI	subject to XCI	subject to XCI	subject to XCI	hypermethylated	hypermethylated	subject to XCI	subject to XCI	hypermethylated	subject to XCI	subject to XCI	subject to XCI	subject to XCI	subject to XCI	subject to XCI	subject to XCI	subject to XCI	subject to XCI	subject to XCI	subject to XCI	subject to XCI	subject to XCI	subject to XCI	subject to XCI	subject to XCI	subject to XCI	hypermethylated	hypermethylated	subject to XCI	subject to XCI	subject to XCI	hypermethylated	subject to XCI	subject to XCI	subject to XCI	subject to XCI	subject to XCI	subject to XCI	subject to XCI	hypermethylated	subject to XCI
PIR-FIGF	NA	7	0	0	38	0	32	hypermethylated in males	hypermethylated	hypermethylated	hypermethylated	hypermethylated	hypermethylated	hypermethylated	hypermethylated	hypermethylated	hypermethylated	hypermethylated	hypermethylated	hypermethylated	hypermethylated	subject to XCI	subject to XCI	hypermethylated	hypermethylated	hypermethylated	hypermethylated	subject to XCI	hypermethylated	hypermethylated	hypermethylated	hypermethylated	hypermethylated	subject to XCI	hypermethylated	hypermethylated	hypermethylated	subject to XCI	hypermethylated	hypermethylated	hypermethylated	hypermethylated	hypermethylated	hypermethylated	hypermethylated	hypermethylated	hypermethylated	hypermethylated	subject to XCI
PIR	Discordant	44	0	0	1	10	22	hypermethylated in males	subject to XCI	subject to XCI	subject to XCI	subject to XCI	subject to XCI	subject to XCI	subject to XCI	subject to XCI	subject to XCI	subject to XCI	subject to XCI	subject to XCI	subject to XCI	subject to XCI	subject to XCI	subject to XCI	subject to XCI	subject to XCI	subject to XCI	subject to XCI	subject to XCI	subject to XCI	subject to XCI	subject to XCI	subject to XCI	subject to XCI	subject to XCI	subject to XCI	subject to XCI	subject to XCI	subject to XCI	subject to XCI	subject to XCI	subject to XCI	subject to XCI	subject to XCI	subject to XCI	subject to XCI	subject to XCI	subject to XCI	subject to XCI
PIR	Discordant	44	0	0	1	10	22	hypermethylated in males	subject to XCI	subject to XCI	subject to XCI	subject to XCI	subject to XCI	subject to XCI	subject to XCI	subject to XCI	subject to XCI	subject to XCI	subject to XCI	subject to XCI	subject to XCI	subject to XCI	subject to XCI	subject to XCI	subject to XCI	subject to XCI	subject to XCI	subject to XCI	subject to XCI	subject to XCI	subject to XCI	subject to XCI	subject to XCI	subject to XCI	subject to XCI	subject to XCI	subject to XCI	subject to XCI	subject to XCI	subject to XCI	subject to XCI	subject to XCI	subject to XCI	subject to XCI	subject to XCI	subject to XCI	subject to XCI	subject to XCI	subject to XCI
BMX	Nocall	8	0	0	37	0	32	hypermethylated in males	hypermethylated	hypermethylated	hypermethylated	hypermethylated	hypermethylated	hypermethylated	hypermethylated	subject to XCI	hypermethylated	hypermethylated	hypermethylated	hypermethylated	hypermethylated	hypermethylated	hypermethylated	hypermethylated	hypermethylated	subject to XCI	subject to XCI	subject to XCI	hypermethylated	hypermethylated	hypermethylated	hypermethylated	hypermethylated	hypermethylated	hypermethylated	hypermethylated	hypermethylated	hypermethylated	hypermethylated	hypermethylated	subject to XCI	hypermethylated	hypermethylated	hypermethylated	subject to XCI	hypermethylated	hypermethylated	hypermethylated	hypermethylated
BMX	Nocall	8	0	0	37	0	32	hypermethylated in males	hypermethylated	hypermethylated	hypermethylated	hypermethylated	hypermethylated	hypermethylated	hypermethylated	subject to XCI	hypermethylated	hypermethylated	hypermethylated	hypermethylated	hypermethylated	hypermethylated	hypermethylated	hypermethylated	hypermethylated	subject to XCI	subject to XCI	subject to XCI	hypermethylated	hypermethylated	hypermethylated	hypermethylated	hypermethylated	hypermethylated	hypermethylated	hypermethylated	hypermethylated	hypermethylated	hypermethylated	hypermethylated	subject to XCI	hypermethylated	hypermethylated	hypermethylated	subject to XCI	hypermethylated	hypermethylated	hypermethylated	hypermethylated
BMX	Nocall	9	0	0	36	0	32	hypermethylated in males	subject to XCI	hypermethylated	subject to XCI	hypermethylated	hypermethylated	hypermethylated	subject to XCI	subject to XCI	hypermethylated	hypermethylated	hypermethylated	hypermethylated	hypermethylated	hypermethylated	hypermethylated	hypermethylated	hypermethylated	hypermethylated	hypermethylated	hypermethylated	hypermethylated	hypermethylated	hypermethylated	subject to XCI	hypermethylated	hypermethylated	hypermethylated	hypermethylated	hypermethylated	subject to XCI	hypermethylated	hypermethylated	subject to XCI	hypermethylated	hypermethylated	hypermethylated	subject to XCI	hypermethylated	hypermethylated	hypermethylated	hypermethylated
ACE2	escapes XCI	34	1	2	8	1	31	hypermethylated in males	subject to XCI	subject to XCI	subject to XCI	threshold	hypermethylated	hypermethylated	hypermethylated	hypermethylated	subject to XCI	escapes XCI	subject to XCI	subject to XCI	subject to XCI	subject to XCI	subject to XCI	subject to XCI	subject to XCI	subject to XCI	subject to XCI	subject to XCI	subject to XCI	subject to XCI	subject to XCI	hypermethylated	hypermethylated	subject to XCI	subject to XCI	subject to XCI	subject to XCI	subject to XCI	subject to XCI	subject to XCI	subject to XCI	hypermethylated	subject to XCI	subject to XCI	hypermethylated	subject to XCI	subject to XCI	threshold	subject to XCI
GS1-594A7.3		0	0	0	0	0	0	NA	NA	NA	NA	NA	NA	NA	NA	NA	NA	NA	NA	NA	NA	NA	NA	NA	NA	NA	NA	NA	NA	NA	NA	NA	NA	NA	NA	NA	NA	NA	NA	NA	NA	NA	NA	NA	NA	NA	NA	NA	NA
TMEM27	Discordant	39	0	0	6	0	32	hypermethylated in males	subject to XCI	subject to XCI	subject to XCI	subject to XCI	subject to XCI	subject to XCI	subject to XCI	subject to XCI	subject to XCI	subject to XCI	subject to XCI	subject to XCI	subject to XCI	hypermethylated	hypermethylated	subject to XCI	subject to XCI	hypermethylated	subject to XCI	subject to XCI	hypermethylated	subject to XCI	subject to XCI	hypermethylated	subject to XCI	subject to XCI	subject to XCI	subject to XCI	subject to XCI	subject to XCI	subject to XCI	subject to XCI	subject to XCI	hypermethylated	subject to XCI	subject to XCI	subject to XCI	hypermethylated	subject to XCI	subject to XCI	subject to XCI
CA5BP1	escapes XCI	1	44	0	0	32	0	escapes XCI	escapes XCI	escapes XCI	escapes XCI	escapes XCI	escapes XCI	escapes XCI	escapes XCI	escapes XCI	escapes XCI	escapes XCI	escapes XCI	escapes XCI	escapes XCI	escapes XCI	escapes XCI	escapes XCI	escapes XCI	escapes XCI	escapes XCI	escapes XCI	escapes XCI	escapes XCI	escapes XCI	escapes XCI	escapes XCI	escapes XCI	escapes XCI	escapes XCI	escapes XCI	escapes XCI	escapes XCI	escapes XCI	subject to XCI	escapes XCI	escapes XCI	escapes XCI	escapes XCI	escapes XCI	escapes XCI	escapes XCI	escapes XCI
CA5B	escapes XCI	6	35	4	0	25	7	escapes XCI	escapes XCI	escapes XCI	escapes XCI	threshold	escapes XCI	escapes XCI	escapes XCI	threshold	escapes XCI	escapes XCI	subject to XCI	escapes XCI	escapes XCI	threshold	escapes XCI	escapes XCI	escapes XCI	escapes XCI	escapes XCI	escapes XCI	escapes XCI	escapes XCI	escapes XCI	subject to XCI	subject to XCI	escapes XCI	escapes XCI	escapes XCI	escapes XCI	escapes XCI	escapes XCI	escapes XCI	subject to XCI	threshold	subject to XCI	escapes XCI	escapes XCI	escapes XCI	escapes XCI	escapes XCI	escapes XCI
INE2	NA	2	0	0	43	0	32	hypermethylated in males	hypermethylated	hypermethylated	hypermethylated	hypermethylated	hypermethylated	hypermethylated	hypermethylated	hypermethylated	hypermethylated	hypermethylated	hypermethylated	hypermethylated	hypermethylated	hypermethylated	hypermethylated	hypermethylated	hypermethylated	hypermethylated	hypermethylated	hypermethylated	hypermethylated	hypermethylated	hypermethylated	hypermethylated	subject to XCI	hypermethylated	hypermethylated	hypermethylated	hypermethylated	hypermethylated	hypermethylated	hypermethylated	hypermethylated	hypermethylated	hypermethylated	hypermethylated	subject to XCI	hypermethylated	hypermethylated	hypermethylated	hypermethylated
ZRSR2	escapes XCI	1	44	0	0	31	1	escapes XCI	escapes XCI	escapes XCI	escapes XCI	escapes XCI	escapes XCI	escapes XCI	escapes XCI	escapes XCI	escapes XCI	escapes XCI	escapes XCI	escapes XCI	escapes XCI	escapes XCI	escapes XCI	escapes XCI	escapes XCI	escapes XCI	escapes XCI	escapes XCI	escapes XCI	escapes XCI	escapes XCI	escapes XCI	subject to XCI	escapes XCI	escapes XCI	escapes XCI	escapes XCI	escapes XCI	escapes XCI	escapes XCI	escapes XCI	escapes XCI	escapes XCI	escapes XCI	escapes XCI	escapes XCI	escapes XCI	escapes XCI	escapes XCI
AP1S2	escapes XCI	3	41	1	0	32	0	escapes XCI	escapes XCI	escapes XCI	escapes XCI	escapes XCI	escapes XCI	escapes XCI	escapes XCI	escapes XCI	escapes XCI	escapes XCI	escapes XCI	escapes XCI	escapes XCI	escapes XCI	escapes XCI	escapes XCI	escapes XCI	escapes XCI	escapes XCI	escapes XCI	escapes XCI	escapes XCI	escapes XCI	escapes XCI	threshold	escapes XCI	escapes XCI	subject to XCI	escapes XCI	subject to XCI	subject to XCI	escapes XCI	escapes XCI	escapes XCI	escapes XCI	escapes XCI	escapes XCI	escapes XCI	escapes XCI	escapes XCI	escapes XCI
AP1S2	escapes XCI	3	41	1	0	32	0	escapes XCI	escapes XCI	escapes XCI	escapes XCI	escapes XCI	escapes XCI	escapes XCI	escapes XCI	escapes XCI	escapes XCI	escapes XCI	escapes XCI	escapes XCI	escapes XCI	escapes XCI	escapes XCI	escapes XCI	escapes XCI	escapes XCI	escapes XCI	escapes XCI	escapes XCI	escapes XCI	escapes XCI	escapes XCI	threshold	escapes XCI	escapes XCI	subject to XCI	escapes XCI	subject to XCI	subject to XCI	escapes XCI	escapes XCI	escapes XCI	escapes XCI	escapes XCI	escapes XCI	escapes XCI	escapes XCI	escapes XCI	escapes XCI
GRPR	variably escapes from XCI	13	1	1	30	6	26	hypermethylated in males	hypermethylated	hypermethylated	hypermethylated	hypermethylated	hypermethylated	hypermethylated	hypermethylated	escapes XCI	subject to XCI	subject to XCI	subject to XCI	subject to XCI	subject to XCI	hypermethylated	hypermethylated	hypermethylated	subject to XCI	subject to XCI	subject to XCI	hypermethylated	subject to XCI	hypermethylated	subject to XCI	subject to XCI	subject to XCI	hypermethylated	hypermethylated	hypermethylated	hypermethylated	hypermethylated	hypermethylated	hypermethylated	threshold	subject to XCI	hypermethylated	hypermethylated	hypermethylated	hypermethylated	hypermethylated	hypermethylated	hypermethylated
MAGEB17		21	0	0	24	0	32	hypermethylated in males	hypermethylated	hypermethylated	hypermethylated	hypermethylated	hypermethylated	hypermethylated	hypermethylated	subject to XCI	subject to XCI	subject to XCI	hypermethylated	hypermethylated	subject to XCI	hypermethylated	hypermethylated	hypermethylated	subject to XCI	subject to XCI	subject to XCI	subject to XCI	hypermethylated	hypermethylated	hypermethylated	hypermethylated	subject to XCI	subject to XCI	subject to XCI	hypermethylated	hypermethylated	subject to XCI	subject to XCI	hypermethylated	hypermethylated	hypermethylated	subject to XCI	subject to XCI	subject to XCI	subject to XCI	hypermethylated	hypermethylated	hypermethylated
MIR548AM		15	1	0	29	0	32	hypermethylated in males	subject to XCI	subject to XCI	subject to XCI	hypermethylated	hypermethylated	hypermethylated	hypermethylated	hypermethylated	escapes XCI	subject to XCI	hypermethylated	hypermethylated	hypermethylated	subject to XCI	hypermethylated	hypermethylated	hypermethylated	subject to XCI	hypermethylated	hypermethylated	hypermethylated	hypermethylated	hypermethylated	subject to XCI	hypermethylated	subject to XCI	subject to XCI	subject to XCI	subject to XCI	hypermethylated	hypermethylated	subject to XCI	subject to XCI	hypermethylated	hypermethylated	subject to XCI	hypermethylated	hypermethylated	hypermethylated	hypermethylated	hypermethylated
S100G	escapes XCI	1	0	0	44	0	32	hypermethylated in males	hypermethylated	hypermethylated	hypermethylated	hypermethylated	hypermethylated	hypermethylated	hypermethylated	hypermethylated	hypermethylated	hypermethylated	hypermethylated	hypermethylated	hypermethylated	hypermethylated	hypermethylated	hypermethylated	hypermethylated	hypermethylated	hypermethylated	hypermethylated	hypermethylated	hypermethylated	hypermethylated	hypermethylated	hypermethylated	hypermethylated	hypermethylated	hypermethylated	hypermethylated	hypermethylated	hypermethylated	hypermethylated	subject to XCI	hypermethylated	hypermethylated	hypermethylated	hypermethylated	hypermethylated	hypermethylated	hypermethylated	hypermethylated
CTPS2	escapes XCI	12	29	4	0	31	0	NA	escapes XCI	escapes XCI	escapes XCI	escapes XCI	escapes XCI	escapes XCI	escapes XCI	escapes XCI	escapes XCI	escapes XCI	subject to XCI	subject to XCI	threshold	subject to XCI	escapes XCI	threshold	subject to XCI	subject to XCI	escapes XCI	subject to XCI	escapes XCI	escapes XCI	subject to XCI	escapes XCI	threshold	escapes XCI	escapes XCI	subject to XCI	escapes XCI	subject to XCI	subject to XCI	escapes XCI	escapes XCI	escapes XCI	escapes XCI	escapes XCI	subject to XCI	threshold	escapes XCI	escapes XCI	escapes XCI
CTPS2	NA	22	9	14	0	29	3	NA	threshold	threshold	threshold	subject to XCI	threshold	subject to XCI	escapes XCI	subject to XCI	escapes XCI	escapes XCI	subject to XCI	subject to XCI	subject to XCI	subject to XCI	threshold	subject to XCI	subject to XCI	subject to XCI	escapes XCI	subject to XCI	threshold	subject to XCI	threshold	subject to XCI	subject to XCI	subject to XCI	escapes XCI	subject to XCI	threshold	threshold	threshold	subject to XCI	subject to XCI	threshold	subject to XCI	escapes XCI	subject to XCI	threshold	threshold	escapes XCI	threshold
CTPS2	NA	28	0	0	17	3	29	hypermethylated in males	hypermethylated	subject to XCI	hypermethylated	hypermethylated	hypermethylated	hypermethylated	subject to XCI	subject to XCI	subject to XCI	subject to XCI	subject to XCI	subject to XCI	hypermethylated	subject to XCI	subject to XCI	subject to XCI	subject to XCI	subject to XCI	subject to XCI	subject to XCI	subject to XCI	subject to XCI	subject to XCI	hypermethylated	subject to XCI	hypermethylated	subject to XCI	hypermethylated	hypermethylated	hypermethylated	hypermethylated	hypermethylated	subject to XCI	subject to XCI	hypermethylated	subject to XCI	hypermethylated	subject to XCI	hypermethylated	subject to XCI	hypermethylated
SYAP1	NA	2	43	0	0	32	0	escapes XCI	escapes XCI	escapes XCI	escapes XCI	escapes XCI	escapes XCI	escapes XCI	escapes XCI	escapes XCI	escapes XCI	escapes XCI	escapes XCI	escapes XCI	escapes XCI	escapes XCI	escapes XCI	escapes XCI	escapes XCI	escapes XCI	escapes XCI	escapes XCI	escapes XCI	escapes XCI	escapes XCI	escapes XCI	escapes XCI	escapes XCI	escapes XCI	subject to XCI	escapes XCI	escapes XCI	escapes XCI	escapes XCI	escapes XCI	escapes XCI	escapes XCI	escapes XCI	subject to XCI	escapes XCI	escapes XCI	escapes XCI	escapes XCI
SYAP1	escapes XCI	2	43	0	0	32	0	escapes XCI	escapes XCI	escapes XCI	escapes XCI	escapes XCI	escapes XCI	escapes XCI	escapes XCI	escapes XCI	escapes XCI	escapes XCI	escapes XCI	escapes XCI	escapes XCI	escapes XCI	escapes XCI	escapes XCI	escapes XCI	escapes XCI	escapes XCI	escapes XCI	escapes XCI	escapes XCI	escapes XCI	escapes XCI	escapes XCI	escapes XCI	escapes XCI	subject to XCI	escapes XCI	escapes XCI	escapes XCI	escapes XCI	escapes XCI	escapes XCI	escapes XCI	escapes XCI	subject to XCI	escapes XCI	escapes XCI	escapes XCI	escapes XCI
TXLNG	NA	1	44	0	0	32	0	escapes XCI	escapes XCI	escapes XCI	escapes XCI	escapes XCI	escapes XCI	escapes XCI	escapes XCI	escapes XCI	escapes XCI	escapes XCI	escapes XCI	escapes XCI	escapes XCI	escapes XCI	escapes XCI	escapes XCI	escapes XCI	escapes XCI	escapes XCI	escapes XCI	escapes XCI	escapes XCI	escapes XCI	escapes XCI	escapes XCI	escapes XCI	escapes XCI	escapes XCI	escapes XCI	escapes XCI	escapes XCI	escapes XCI	escapes XCI	escapes XCI	escapes XCI	escapes XCI	subject to XCI	escapes XCI	escapes XCI	escapes XCI	escapes XCI
TXLNG	NA	1	44	0	0	32	0	escapes XCI	escapes XCI	escapes XCI	escapes XCI	escapes XCI	escapes XCI	escapes XCI	escapes XCI	escapes XCI	escapes XCI	escapes XCI	escapes XCI	escapes XCI	escapes XCI	escapes XCI	escapes XCI	escapes XCI	escapes XCI	escapes XCI	escapes XCI	escapes XCI	escapes XCI	escapes XCI	escapes XCI	escapes XCI	escapes XCI	escapes XCI	escapes XCI	escapes XCI	escapes XCI	escapes XCI	escapes XCI	escapes XCI	escapes XCI	escapes XCI	escapes XCI	escapes XCI	subject to XCI	escapes XCI	escapes XCI	escapes XCI	escapes XCI
RBBP7	escapes XCI	19	19	5	2	23	9	variably escapes XCI	subject to XCI	subject to XCI	subject to XCI	subject to XCI	escapes XCI	subject to XCI	subject to XCI	escapes XCI	escapes XCI	escapes XCI	subject to XCI	subject to XCI	subject to XCI	subject to XCI	subject to XCI	subject to XCI	escapes XCI	subject to XCI	escapes XCI	hypermethylated	escapes XCI	threshold	threshold	subject to XCI	subject to XCI	escapes XCI	escapes XCI	hypermethylated	threshold	subject to XCI	subject to XCI	subject to XCI	threshold	threshold	escapes XCI	escapes XCI	escapes XCI	escapes XCI	escapes XCI	escapes XCI	escapes XCI
RBBP7	escapes XCI	10	27	5	3	27	5	NA	subject to XCI	subject to XCI	subject to XCI	subject to XCI	escapes XCI	subject to XCI	escapes XCI	escapes XCI	escapes XCI	escapes XCI	threshold	escapes XCI	escapes XCI	escapes XCI	threshold	escapes XCI	escapes XCI	subject to XCI	escapes XCI	subject to XCI	escapes XCI	escapes XCI	escapes XCI	threshold	subject to XCI	escapes XCI	escapes XCI	hypermethylated	escapes XCI	hypermethylated	hypermethylated	subject to XCI	escapes XCI	threshold	escapes XCI	escapes XCI	threshold	escapes XCI	escapes XCI	escapes XCI	escapes XCI
REPS2	NA	34	1	5	5	27	5	subject to XCI	subject to XCI	subject to XCI	subject to XCI	subject to XCI	subject to XCI	subject to XCI	subject to XCI	subject to XCI	threshold	subject to XCI	subject to XCI	subject to XCI	subject to XCI	subject to XCI	subject to XCI	subject to XCI	subject to XCI	threshold	subject to XCI	hypermethylated	subject to XCI	subject to XCI	subject to XCI	subject to XCI	subject to XCI	threshold	escapes XCI	hypermethylated	subject to XCI	hypermethylated	subject to XCI	subject to XCI	subject to XCI	subject to XCI	hypermethylated	hypermethylated	subject to XCI	subject to XCI	subject to XCI	subject to XCI	threshold
REPS2	NA	34	1	5	5	27	5	subject to XCI	subject to XCI	subject to XCI	subject to XCI	subject to XCI	subject to XCI	subject to XCI	subject to XCI	subject to XCI	threshold	subject to XCI	subject to XCI	subject to XCI	subject to XCI	subject to XCI	subject to XCI	subject to XCI	subject to XCI	threshold	subject to XCI	hypermethylated	subject to XCI	subject to XCI	subject to XCI	subject to XCI	subject to XCI	threshold	escapes XCI	hypermethylated	subject to XCI	hypermethylated	subject to XCI	subject to XCI	subject to XCI	subject to XCI	hypermethylated	hypermethylated	subject to XCI	subject to XCI	subject to XCI	subject to XCI	threshold
NHS	variably escapes from XCI	41	2	0	2	30	2	subject to XCI	subject to XCI	subject to XCI	subject to XCI	subject to XCI	subject to XCI	subject to XCI	subject to XCI	escapes XCI	subject to XCI	subject to XCI	subject to XCI	subject to XCI	subject to XCI	subject to XCI	subject to XCI	hypermethylated	subject to XCI	subject to XCI	escapes XCI	subject to XCI	subject to XCI	subject to XCI	subject to XCI	subject to XCI	subject to XCI	subject to XCI	subject to XCI	hypermethylated	subject to XCI	subject to XCI	subject to XCI	subject to XCI	subject to XCI	subject to XCI	subject to XCI	subject to XCI	subject to XCI	subject to XCI	subject to XCI	subject to XCI	subject to XCI
NHS	variably escapes from XCI	41	2	0	2	30	2	subject to XCI	subject to XCI	subject to XCI	subject to XCI	subject to XCI	subject to XCI	subject to XCI	subject to XCI	escapes XCI	subject to XCI	subject to XCI	subject to XCI	subject to XCI	subject to XCI	subject to XCI	subject to XCI	hypermethylated	subject to XCI	subject to XCI	escapes XCI	subject to XCI	subject to XCI	subject to XCI	subject to XCI	subject to XCI	subject to XCI	subject to XCI	subject to XCI	hypermethylated	subject to XCI	subject to XCI	subject to XCI	subject to XCI	subject to XCI	subject to XCI	subject to XCI	subject to XCI	subject to XCI	subject to XCI	subject to XCI	subject to XCI	subject to XCI
MIR4768	Nocall	14	1	0	30	1	31	hypermethylated in males	subject to XCI	hypermethylated	hypermethylated	subject to XCI	hypermethylated	hypermethylated	subject to XCI	subject to XCI	hypermethylated	subject to XCI	hypermethylated	hypermethylated	subject to XCI	hypermethylated	hypermethylated	hypermethylated	hypermethylated	hypermethylated	hypermethylated	hypermethylated	hypermethylated	hypermethylated	subject to XCI	hypermethylated	hypermethylated	hypermethylated	hypermethylated	hypermethylated	hypermethylated	subject to XCI	hypermethylated	hypermethylated	hypermethylated	subject to XCI	hypermethylated	escapes XCI	hypermethylated	subject to XCI	subject to XCI	hypermethylated	hypermethylated
NR_135631		27	3	2	13	15	17	hypermethylated in males	hypermethylated	subject to XCI	hypermethylated	subject to XCI	subject to XCI	threshold	subject to XCI	subject to XCI	subject to XCI	subject to XCI	subject to XCI	subject to XCI	hypermethylated	subject to XCI	subject to XCI	hypermethylated	subject to XCI	hypermethylated	threshold	subject to XCI	subject to XCI	subject to XCI	subject to XCI	hypermethylated	subject to XCI	hypermethylated	hypermethylated	subject to XCI	hypermethylated	hypermethylated	hypermethylated	hypermethylated	subject to XCI	subject to XCI	escapes XCI	escapes XCI	subject to XCI	subject to XCI	hypermethylated	subject to XCI	subject to XCI
NHS-AS1		22	0	1	22	3	29	hypermethylated in males	subject to XCI	subject to XCI	hypermethylated	subject to XCI	hypermethylated	hypermethylated	subject to XCI	hypermethylated	subject to XCI	hypermethylated	subject to XCI	hypermethylated	hypermethylated	subject to XCI	subject to XCI	hypermethylated	subject to XCI	subject to XCI	hypermethylated	subject to XCI	subject to XCI	hypermethylated	subject to XCI	hypermethylated	subject to XCI	hypermethylated	hypermethylated	hypermethylated	hypermethylated	hypermethylated	subject to XCI	hypermethylated	subject to XCI	hypermethylated	subject to XCI	threshold	subject to XCI	hypermethylated	hypermethylated	subject to XCI	hypermethylated
NHS	variably escapes from XCI	18	0	0	27	7	25	hypermethylated in males	hypermethylated	hypermethylated	hypermethylated	hypermethylated	hypermethylated	hypermethylated	hypermethylated	hypermethylated	subject to XCI	subject to XCI	subject to XCI	subject to XCI	subject to XCI	subject to XCI	subject to XCI	subject to XCI	subject to XCI	subject to XCI	subject to XCI	hypermethylated	subject to XCI	subject to XCI	subject to XCI	hypermethylated	hypermethylated	hypermethylated	hypermethylated	hypermethylated	hypermethylated	hypermethylated	hypermethylated	hypermethylated	subject to XCI	hypermethylated	subject to XCI	subject to XCI	subject to XCI	subject to XCI	hypermethylated	hypermethylated	hypermethylated
NHS	variably escapes from XCI	18	0	0	27	7	25	hypermethylated in males	hypermethylated	hypermethylated	hypermethylated	hypermethylated	hypermethylated	hypermethylated	hypermethylated	hypermethylated	subject to XCI	subject to XCI	subject to XCI	subject to XCI	subject to XCI	subject to XCI	subject to XCI	subject to XCI	subject to XCI	subject to XCI	subject to XCI	hypermethylated	subject to XCI	subject to XCI	subject to XCI	hypermethylated	hypermethylated	hypermethylated	hypermethylated	hypermethylated	hypermethylated	hypermethylated	hypermethylated	hypermethylated	subject to XCI	hypermethylated	subject to XCI	subject to XCI	subject to XCI	subject to XCI	hypermethylated	hypermethylated	hypermethylated
SCML1	subject to XCI	42	1	1	1	24	8	subject to XCI	subject to XCI	subject to XCI	subject to XCI	subject to XCI	subject to XCI	subject to XCI	subject to XCI	subject to XCI	subject to XCI	subject to XCI	subject to XCI	subject to XCI	subject to XCI	subject to XCI	subject to XCI	subject to XCI	subject to XCI	subject to XCI	escapes XCI	subject to XCI	subject to XCI	subject to XCI	subject to XCI	subject to XCI	subject to XCI	subject to XCI	subject to XCI	subject to XCI	subject to XCI	subject to XCI	subject to XCI	subject to XCI	subject to XCI	threshold	subject to XCI	hypermethylated	subject to XCI	subject to XCI	subject to XCI	subject to XCI	subject to XCI
SCML1	subject to XCI	42	1	1	1	24	8	subject to XCI	subject to XCI	subject to XCI	subject to XCI	subject to XCI	subject to XCI	subject to XCI	subject to XCI	subject to XCI	subject to XCI	subject to XCI	subject to XCI	subject to XCI	subject to XCI	subject to XCI	subject to XCI	subject to XCI	subject to XCI	subject to XCI	escapes XCI	subject to XCI	subject to XCI	subject to XCI	subject to XCI	subject to XCI	subject to XCI	subject to XCI	subject to XCI	subject to XCI	subject to XCI	subject to XCI	subject to XCI	subject to XCI	subject to XCI	threshold	subject to XCI	hypermethylated	subject to XCI	subject to XCI	subject to XCI	subject to XCI	subject to XCI
SCML1	NA	42	1	1	1	24	8	subject to XCI	subject to XCI	subject to XCI	subject to XCI	subject to XCI	subject to XCI	subject to XCI	subject to XCI	subject to XCI	subject to XCI	subject to XCI	subject to XCI	subject to XCI	subject to XCI	subject to XCI	subject to XCI	subject to XCI	subject to XCI	subject to XCI	escapes XCI	subject to XCI	subject to XCI	subject to XCI	subject to XCI	subject to XCI	subject to XCI	subject to XCI	subject to XCI	subject to XCI	subject to XCI	subject to XCI	subject to XCI	subject to XCI	subject to XCI	threshold	subject to XCI	hypermethylated	subject to XCI	subject to XCI	subject to XCI	subject to XCI	subject to XCI
SCML1	subject to XCI	42	1	1	1	24	8	subject to XCI	subject to XCI	subject to XCI	subject to XCI	subject to XCI	subject to XCI	subject to XCI	subject to XCI	subject to XCI	subject to XCI	subject to XCI	subject to XCI	subject to XCI	subject to XCI	subject to XCI	subject to XCI	subject to XCI	subject to XCI	subject to XCI	escapes XCI	subject to XCI	subject to XCI	subject to XCI	subject to XCI	subject to XCI	subject to XCI	subject to XCI	subject to XCI	subject to XCI	subject to XCI	subject to XCI	subject to XCI	subject to XCI	subject to XCI	threshold	subject to XCI	hypermethylated	subject to XCI	subject to XCI	subject to XCI	subject to XCI	subject to XCI
RAI2	subject to XCI	30	1	3	11	19	13	subject to XCI	hypermethylated	hypermethylated	hypermethylated	hypermethylated	subject to XCI	hypermethylated	escapes XCI	threshold	subject to XCI	threshold	hypermethylated	subject to XCI	subject to XCI	subject to XCI	subject to XCI	subject to XCI	subject to XCI	subject to XCI	subject to XCI	subject to XCI	subject to XCI	subject to XCI	subject to XCI	hypermethylated	subject to XCI	threshold	subject to XCI	hypermethylated	subject to XCI	hypermethylated	hypermethylated	hypermethylated	subject to XCI	subject to XCI	subject to XCI	subject to XCI	subject to XCI	subject to XCI	subject to XCI	subject to XCI	subject to XCI
RAI2	NA	30	1	3	11	19	13	subject to XCI	hypermethylated	hypermethylated	hypermethylated	hypermethylated	subject to XCI	hypermethylated	escapes XCI	threshold	subject to XCI	threshold	hypermethylated	subject to XCI	subject to XCI	subject to XCI	subject to XCI	subject to XCI	subject to XCI	subject to XCI	subject to XCI	subject to XCI	subject to XCI	subject to XCI	subject to XCI	hypermethylated	subject to XCI	threshold	subject to XCI	hypermethylated	subject to XCI	hypermethylated	hypermethylated	hypermethylated	subject to XCI	subject to XCI	subject to XCI	subject to XCI	subject to XCI	subject to XCI	subject to XCI	subject to XCI	subject to XCI
RAI2	subject to XCI	42	0	1	2	29	3	subject to XCI	subject to XCI	subject to XCI	subject to XCI	subject to XCI	subject to XCI	subject to XCI	subject to XCI	subject to XCI	subject to XCI	subject to XCI	subject to XCI	subject to XCI	subject to XCI	subject to XCI	hypermethylated	subject to XCI	subject to XCI	subject to XCI	subject to XCI	hypermethylated	subject to XCI	subject to XCI	subject to XCI	subject to XCI	subject to XCI	subject to XCI	subject to XCI	subject to XCI	subject to XCI	subject to XCI	subject to XCI	subject to XCI	subject to XCI	subject to XCI	subject to XCI	subject to XCI	subject to XCI	subject to XCI	subject to XCI	subject to XCI	subject to XCI
RAI2	subject to XCI	42	0	1	2	29	3	subject to XCI	subject to XCI	subject to XCI	subject to XCI	subject to XCI	subject to XCI	subject to XCI	subject to XCI	subject to XCI	subject to XCI	subject to XCI	subject to XCI	subject to XCI	subject to XCI	subject to XCI	hypermethylated	subject to XCI	subject to XCI	subject to XCI	subject to XCI	hypermethylated	subject to XCI	subject to XCI	subject to XCI	subject to XCI	subject to XCI	subject to XCI	subject to XCI	subject to XCI	subject to XCI	subject to XCI	subject to XCI	subject to XCI	subject to XCI	subject to XCI	subject to XCI	subject to XCI	subject to XCI	subject to XCI	subject to XCI	subject to XCI	subject to XCI
RAI2	subject to XCI	42	0	1	2	29	3	subject to XCI	subject to XCI	subject to XCI	subject to XCI	subject to XCI	subject to XCI	subject to XCI	subject to XCI	subject to XCI	subject to XCI	subject to XCI	subject to XCI	subject to XCI	subject to XCI	subject to XCI	hypermethylated	subject to XCI	subject to XCI	subject to XCI	subject to XCI	hypermethylated	subject to XCI	subject to XCI	subject to XCI	subject to XCI	subject to XCI	subject to XCI	subject to XCI	subject to XCI	subject to XCI	subject to XCI	subject to XCI	subject to XCI	subject to XCI	subject to XCI	subject to XCI	subject to XCI	subject to XCI	subject to XCI	subject to XCI	subject to XCI	subject to XCI
RAI2	subject to XCI	42	0	1	2	29	3	subject to XCI	subject to XCI	subject to XCI	subject to XCI	subject to XCI	subject to XCI	subject to XCI	subject to XCI	subject to XCI	subject to XCI	subject to XCI	subject to XCI	subject to XCI	subject to XCI	subject to XCI	hypermethylated	subject to XCI	subject to XCI	subject to XCI	subject to XCI	hypermethylated	subject to XCI	subject to XCI	subject to XCI	subject to XCI	subject to XCI	subject to XCI	subject to XCI	subject to XCI	subject to XCI	subject to XCI	subject to XCI	subject to XCI	subject to XCI	subject to XCI	subject to XCI	subject to XCI	subject to XCI	subject to XCI	subject to XCI	subject to XCI	subject to XCI
LINC01456		27	0	0	18	0	32	hypermethylated in males	subject to XCI	subject to XCI	subject to XCI	subject to XCI	hypermethylated	hypermethylated	subject to XCI	subject to XCI	subject to XCI	hypermethylated	subject to XCI	hypermethylated	subject to XCI	subject to XCI	subject to XCI	subject to XCI	subject to XCI	hypermethylated	subject to XCI	hypermethylated	hypermethylated	subject to XCI	subject to XCI	subject to XCI	hypermethylated	subject to XCI	hypermethylated	hypermethylated	hypermethylated	subject to XCI	subject to XCI	hypermethylated	subject to XCI	hypermethylated	hypermethylated	hypermethylated	hypermethylated	subject to XCI	hypermethylated	hypermethylated	subject to XCI
BEND2	variably escapes from XCI	1	0	0	44	0	32	hypermethylated in males	hypermethylated	hypermethylated	hypermethylated	hypermethylated	hypermethylated	hypermethylated	hypermethylated	hypermethylated	hypermethylated	hypermethylated	hypermethylated	hypermethylated	hypermethylated	hypermethylated	hypermethylated	hypermethylated	hypermethylated	hypermethylated	hypermethylated	hypermethylated	hypermethylated	hypermethylated	hypermethylated	hypermethylated	hypermethylated	hypermethylated	hypermethylated	hypermethylated	hypermethylated	hypermethylated	hypermethylated	hypermethylated	hypermethylated	hypermethylated	hypermethylated	hypermethylated	hypermethylated	hypermethylated	hypermethylated	hypermethylated	hypermethylated
BEND2	variably escapes from XCI	1	0	0	44	0	32	hypermethylated in males	hypermethylated	hypermethylated	hypermethylated	hypermethylated	hypermethylated	hypermethylated	hypermethylated	hypermethylated	hypermethylated	hypermethylated	hypermethylated	hypermethylated	hypermethylated	hypermethylated	hypermethylated	hypermethylated	hypermethylated	hypermethylated	hypermethylated	hypermethylated	hypermethylated	hypermethylated	hypermethylated	hypermethylated	hypermethylated	hypermethylated	hypermethylated	hypermethylated	hypermethylated	hypermethylated	hypermethylated	hypermethylated	hypermethylated	hypermethylated	hypermethylated	hypermethylated	hypermethylated	hypermethylated	hypermethylated	hypermethylated	hypermethylated
SCML2	subject to XCI	38	0	1	6	25	7	subject to XCI	subject to XCI	subject to XCI	subject to XCI	subject to XCI	subject to XCI	hypermethylated	threshold	subject to XCI	subject to XCI	subject to XCI	subject to XCI	subject to XCI	hypermethylated	hypermethylated	subject to XCI	subject to XCI	subject to XCI	subject to XCI	subject to XCI	subject to XCI	subject to XCI	subject to XCI	subject to XCI	hypermethylated	subject to XCI	subject to XCI	subject to XCI	hypermethylated	subject to XCI	subject to XCI	subject to XCI	subject to XCI	subject to XCI	subject to XCI	subject to XCI	hypermethylated	subject to XCI	subject to XCI	subject to XCI	subject to XCI	subject to XCI
SCML2	NA	38	0	1	6	25	7	subject to XCI	subject to XCI	subject to XCI	subject to XCI	subject to XCI	subject to XCI	hypermethylated	threshold	subject to XCI	subject to XCI	subject to XCI	subject to XCI	subject to XCI	hypermethylated	hypermethylated	subject to XCI	subject to XCI	subject to XCI	subject to XCI	subject to XCI	subject to XCI	subject to XCI	subject to XCI	subject to XCI	hypermethylated	subject to XCI	subject to XCI	subject to XCI	hypermethylated	subject to XCI	subject to XCI	subject to XCI	subject to XCI	subject to XCI	subject to XCI	subject to XCI	hypermethylated	subject to XCI	subject to XCI	subject to XCI	subject to XCI	subject to XCI
CDKL5	NA	32	8	5	0	32	0	subject to XCI	escapes XCI	escapes XCI	threshold	escapes XCI	subject to XCI	subject to XCI	subject to XCI	subject to XCI	subject to XCI	threshold	subject to XCI	subject to XCI	subject to XCI	subject to XCI	subject to XCI	subject to XCI	subject to XCI	subject to XCI	escapes XCI	subject to XCI	subject to XCI	subject to XCI	subject to XCI	subject to XCI	subject to XCI	threshold	threshold	subject to XCI	escapes XCI	subject to XCI	subject to XCI	threshold	subject to XCI	subject to XCI	subject to XCI	subject to XCI	subject to XCI	subject to XCI	escapes XCI	escapes XCI	escapes XCI
CDKL5	NA	12	2	0	31	1	31	hypermethylated in males	hypermethylated	hypermethylated	hypermethylated	hypermethylated	hypermethylated	hypermethylated	hypermethylated	subject to XCI	hypermethylated	hypermethylated	hypermethylated	hypermethylated	hypermethylated	hypermethylated	subject to XCI	hypermethylated	hypermethylated	subject to XCI	hypermethylated	subject to XCI	hypermethylated	hypermethylated	hypermethylated	hypermethylated	hypermethylated	hypermethylated	hypermethylated	hypermethylated	hypermethylated	hypermethylated	hypermethylated	hypermethylated	hypermethylated	subject to XCI	escapes XCI	escapes XCI	subject to XCI	hypermethylated	hypermethylated	hypermethylated	subject to XCI
CDKL5	NA	4	0	0	41	0	32	hypermethylated in males	hypermethylated	hypermethylated	hypermethylated	hypermethylated	hypermethylated	hypermethylated	hypermethylated	hypermethylated	hypermethylated	hypermethylated	hypermethylated	hypermethylated	hypermethylated	hypermethylated	hypermethylated	hypermethylated	hypermethylated	subject to XCI	hypermethylated	hypermethylated	hypermethylated	hypermethylated	hypermethylated	hypermethylated	subject to XCI	hypermethylated	subject to XCI	hypermethylated	hypermethylated	hypermethylated	hypermethylated	hypermethylated	hypermethylated	hypermethylated	hypermethylated	hypermethylated	hypermethylated	hypermethylated	hypermethylated	hypermethylated	hypermethylated
RS1	NA	2	0	0	43	0	32	hypermethylated in males	hypermethylated	hypermethylated	hypermethylated	hypermethylated	hypermethylated	hypermethylated	hypermethylated	hypermethylated	hypermethylated	hypermethylated	subject to XCI	hypermethylated	hypermethylated	hypermethylated	hypermethylated	hypermethylated	hypermethylated	hypermethylated	hypermethylated	hypermethylated	hypermethylated	hypermethylated	hypermethylated	hypermethylated	hypermethylated	hypermethylated	hypermethylated	hypermethylated	hypermethylated	hypermethylated	hypermethylated	hypermethylated	hypermethylated	hypermethylated	subject to XCI	hypermethylated	hypermethylated	hypermethylated	hypermethylated	hypermethylated	hypermethylated
PPEF1	NA	7	0	0	38	0	32	hypermethylated in males	hypermethylated	hypermethylated	hypermethylated	hypermethylated	hypermethylated	hypermethylated	hypermethylated	subject to XCI	hypermethylated	hypermethylated	hypermethylated	hypermethylated	hypermethylated	hypermethylated	hypermethylated	hypermethylated	hypermethylated	subject to XCI	hypermethylated	subject to XCI	subject to XCI	hypermethylated	hypermethylated	hypermethylated	hypermethylated	hypermethylated	hypermethylated	hypermethylated	hypermethylated	hypermethylated	hypermethylated	hypermethylated	subject to XCI	hypermethylated	subject to XCI	hypermethylated	hypermethylated	hypermethylated	hypermethylated	hypermethylated	hypermethylated
PPEF1	NA	7	0	0	38	0	32	hypermethylated in males	hypermethylated	hypermethylated	hypermethylated	hypermethylated	hypermethylated	hypermethylated	hypermethylated	subject to XCI	hypermethylated	hypermethylated	hypermethylated	hypermethylated	hypermethylated	hypermethylated	hypermethylated	hypermethylated	hypermethylated	subject to XCI	hypermethylated	subject to XCI	subject to XCI	hypermethylated	hypermethylated	hypermethylated	hypermethylated	hypermethylated	hypermethylated	hypermethylated	hypermethylated	hypermethylated	hypermethylated	hypermethylated	subject to XCI	hypermethylated	subject to XCI	hypermethylated	hypermethylated	hypermethylated	hypermethylated	hypermethylated	hypermethylated
PPEF1	NA	7	0	0	38	0	32	hypermethylated in males	hypermethylated	hypermethylated	hypermethylated	hypermethylated	hypermethylated	hypermethylated	hypermethylated	subject to XCI	hypermethylated	hypermethylated	hypermethylated	hypermethylated	hypermethylated	hypermethylated	hypermethylated	hypermethylated	hypermethylated	subject to XCI	hypermethylated	subject to XCI	subject to XCI	hypermethylated	hypermethylated	hypermethylated	hypermethylated	hypermethylated	hypermethylated	hypermethylated	hypermethylated	hypermethylated	hypermethylated	hypermethylated	subject to XCI	hypermethylated	subject to XCI	hypermethylated	hypermethylated	hypermethylated	hypermethylated	hypermethylated	hypermethylated
PPEF1-AS1		2	0	0	43	0	32	hypermethylated in males	hypermethylated	hypermethylated	hypermethylated	hypermethylated	hypermethylated	hypermethylated	hypermethylated	hypermethylated	hypermethylated	hypermethylated	hypermethylated	hypermethylated	hypermethylated	hypermethylated	hypermethylated	hypermethylated	hypermethylated	subject to XCI	hypermethylated	hypermethylated	hypermethylated	hypermethylated	hypermethylated	hypermethylated	hypermethylated	hypermethylated	hypermethylated	hypermethylated	hypermethylated	hypermethylated	hypermethylated	hypermethylated	hypermethylated	hypermethylated	hypermethylated	hypermethylated	hypermethylated	hypermethylated	hypermethylated	hypermethylated	hypermethylated
PHKA2-AS1		20	0	0	25	0	32	hypermethylated in males	subject to XCI	subject to XCI	subject to XCI	subject to XCI	subject to XCI	subject to XCI	hypermethylated	subject to XCI	hypermethylated	hypermethylated	hypermethylated	hypermethylated	subject to XCI	hypermethylated	hypermethylated	hypermethylated	hypermethylated	subject to XCI	hypermethylated	hypermethylated	hypermethylated	hypermethylated	hypermethylated	hypermethylated	hypermethylated	hypermethylated	hypermethylated	hypermethylated	hypermethylated	subject to XCI	subject to XCI	subject to XCI	subject to XCI	hypermethylated	subject to XCI	hypermethylated	hypermethylated	hypermethylated	subject to XCI	hypermethylated	subject to XCI
PHKA2	NA	33	4	6	2	32	0	subject to XCI	subject to XCI	threshold	subject to XCI	subject to XCI	threshold	subject to XCI	threshold	escapes XCI	subject to XCI	threshold	subject to XCI	subject to XCI	subject to XCI	subject to XCI	hypermethylated	subject to XCI	subject to XCI	subject to XCI	escapes XCI	subject to XCI	subject to XCI	subject to XCI	subject to XCI	subject to XCI	subject to XCI	subject to XCI	subject to XCI	hypermethylated	subject to XCI	subject to XCI	subject to XCI	subject to XCI	subject to XCI	subject to XCI	subject to XCI	subject to XCI	subject to XCI	subject to XCI	threshold	escapes XCI	threshold
ADGRG2	NA	31	3	4	7	20	12	subject to XCI	subject to XCI	subject to XCI	subject to XCI	subject to XCI	subject to XCI	subject to XCI	subject to XCI	threshold	subject to XCI	subject to XCI	subject to XCI	subject to XCI	subject to XCI	hypermethylated	hypermethylated	hypermethylated	threshold	hypermethylated	hypermethylated	hypermethylated	subject to XCI	subject to XCI	subject to XCI	subject to XCI	subject to XCI	threshold	subject to XCI	subject to XCI	subject to XCI	subject to XCI	subject to XCI	subject to XCI	subject to XCI	subject to XCI	subject to XCI	subject to XCI	subject to XCI	subject to XCI	escapes XCI	escapes XCI	threshold
ADGRG2		31	3	4	7	20	12	subject to XCI	subject to XCI	subject to XCI	subject to XCI	subject to XCI	subject to XCI	subject to XCI	subject to XCI	threshold	subject to XCI	subject to XCI	subject to XCI	subject to XCI	subject to XCI	hypermethylated	hypermethylated	hypermethylated	threshold	hypermethylated	hypermethylated	hypermethylated	subject to XCI	subject to XCI	subject to XCI	subject to XCI	subject to XCI	threshold	subject to XCI	subject to XCI	subject to XCI	subject to XCI	subject to XCI	subject to XCI	subject to XCI	subject to XCI	subject to XCI	subject to XCI	subject to XCI	subject to XCI	escapes XCI	escapes XCI	threshold
ADGRG2		31	3	4	7	20	12	subject to XCI	subject to XCI	subject to XCI	subject to XCI	subject to XCI	subject to XCI	subject to XCI	subject to XCI	threshold	subject to XCI	subject to XCI	subject to XCI	subject to XCI	subject to XCI	hypermethylated	hypermethylated	hypermethylated	threshold	hypermethylated	hypermethylated	hypermethylated	subject to XCI	subject to XCI	subject to XCI	subject to XCI	subject to XCI	threshold	subject to XCI	subject to XCI	subject to XCI	subject to XCI	subject to XCI	subject to XCI	subject to XCI	subject to XCI	subject to XCI	subject to XCI	subject to XCI	subject to XCI	escapes XCI	escapes XCI	threshold
ADGRG2		31	3	4	7	20	12	subject to XCI	subject to XCI	subject to XCI	subject to XCI	subject to XCI	subject to XCI	subject to XCI	subject to XCI	threshold	subject to XCI	subject to XCI	subject to XCI	subject to XCI	subject to XCI	hypermethylated	hypermethylated	hypermethylated	threshold	hypermethylated	hypermethylated	hypermethylated	subject to XCI	subject to XCI	subject to XCI	subject to XCI	subject to XCI	threshold	subject to XCI	subject to XCI	subject to XCI	subject to XCI	subject to XCI	subject to XCI	subject to XCI	subject to XCI	subject to XCI	subject to XCI	subject to XCI	subject to XCI	escapes XCI	escapes XCI	threshold
ADGRG2		31	3	4	7	20	12	subject to XCI	subject to XCI	subject to XCI	subject to XCI	subject to XCI	subject to XCI	subject to XCI	subject to XCI	threshold	subject to XCI	subject to XCI	subject to XCI	subject to XCI	subject to XCI	hypermethylated	hypermethylated	hypermethylated	threshold	hypermethylated	hypermethylated	hypermethylated	subject to XCI	subject to XCI	subject to XCI	subject to XCI	subject to XCI	threshold	subject to XCI	subject to XCI	subject to XCI	subject to XCI	subject to XCI	subject to XCI	subject to XCI	subject to XCI	subject to XCI	subject to XCI	subject to XCI	subject to XCI	escapes XCI	escapes XCI	threshold
ADGRG2		31	3	4	7	20	12	subject to XCI	subject to XCI	subject to XCI	subject to XCI	subject to XCI	subject to XCI	subject to XCI	subject to XCI	threshold	subject to XCI	subject to XCI	subject to XCI	subject to XCI	subject to XCI	hypermethylated	hypermethylated	hypermethylated	threshold	hypermethylated	hypermethylated	hypermethylated	subject to XCI	subject to XCI	subject to XCI	subject to XCI	subject to XCI	threshold	subject to XCI	subject to XCI	subject to XCI	subject to XCI	subject to XCI	subject to XCI	subject to XCI	subject to XCI	subject to XCI	subject to XCI	subject to XCI	subject to XCI	escapes XCI	escapes XCI	threshold
ADGRG2		31	3	4	7	20	12	subject to XCI	subject to XCI	subject to XCI	subject to XCI	subject to XCI	subject to XCI	subject to XCI	subject to XCI	threshold	subject to XCI	subject to XCI	subject to XCI	subject to XCI	subject to XCI	hypermethylated	hypermethylated	hypermethylated	threshold	hypermethylated	hypermethylated	hypermethylated	subject to XCI	subject to XCI	subject to XCI	subject to XCI	subject to XCI	threshold	subject to XCI	subject to XCI	subject to XCI	subject to XCI	subject to XCI	subject to XCI	subject to XCI	subject to XCI	subject to XCI	subject to XCI	subject to XCI	subject to XCI	escapes XCI	escapes XCI	threshold
ADGRG2		31	3	4	7	20	12	subject to XCI	subject to XCI	subject to XCI	subject to XCI	subject to XCI	subject to XCI	subject to XCI	subject to XCI	threshold	subject to XCI	subject to XCI	subject to XCI	subject to XCI	subject to XCI	hypermethylated	hypermethylated	hypermethylated	threshold	hypermethylated	hypermethylated	hypermethylated	subject to XCI	subject to XCI	subject to XCI	subject to XCI	subject to XCI	threshold	subject to XCI	subject to XCI	subject to XCI	subject to XCI	subject to XCI	subject to XCI	subject to XCI	subject to XCI	subject to XCI	subject to XCI	subject to XCI	subject to XCI	escapes XCI	escapes XCI	threshold
ADGRG2		31	3	4	7	20	12	subject to XCI	subject to XCI	subject to XCI	subject to XCI	subject to XCI	subject to XCI	subject to XCI	subject to XCI	threshold	subject to XCI	subject to XCI	subject to XCI	subject to XCI	subject to XCI	hypermethylated	hypermethylated	hypermethylated	threshold	hypermethylated	hypermethylated	hypermethylated	subject to XCI	subject to XCI	subject to XCI	subject to XCI	subject to XCI	threshold	subject to XCI	subject to XCI	subject to XCI	subject to XCI	subject to XCI	subject to XCI	subject to XCI	subject to XCI	subject to XCI	subject to XCI	subject to XCI	subject to XCI	escapes XCI	escapes XCI	threshold
PDHA1	subject to XCI	39	1	5	0	32	0	subject to XCI	threshold	threshold	subject to XCI	subject to XCI	subject to XCI	subject to XCI	subject to XCI	subject to XCI	subject to XCI	subject to XCI	subject to XCI	subject to XCI	subject to XCI	subject to XCI	subject to XCI	subject to XCI	subject to XCI	subject to XCI	escapes XCI	subject to XCI	subject to XCI	subject to XCI	subject to XCI	subject to XCI	subject to XCI	subject to XCI	subject to XCI	subject to XCI	subject to XCI	subject to XCI	subject to XCI	subject to XCI	threshold	subject to XCI	subject to XCI	subject to XCI	subject to XCI	subject to XCI	threshold	subject to XCI	subject to XCI
PDHA1	subject to XCI	39	1	5	0	32	0	subject to XCI	threshold	threshold	subject to XCI	subject to XCI	subject to XCI	subject to XCI	subject to XCI	subject to XCI	subject to XCI	subject to XCI	subject to XCI	subject to XCI	subject to XCI	subject to XCI	subject to XCI	subject to XCI	subject to XCI	subject to XCI	escapes XCI	subject to XCI	subject to XCI	subject to XCI	subject to XCI	subject to XCI	subject to XCI	subject to XCI	subject to XCI	subject to XCI	subject to XCI	subject to XCI	subject to XCI	subject to XCI	threshold	subject to XCI	subject to XCI	subject to XCI	subject to XCI	subject to XCI	threshold	subject to XCI	subject to XCI
PDHA1	subject to XCI	39	1	5	0	32	0	subject to XCI	threshold	threshold	subject to XCI	subject to XCI	subject to XCI	subject to XCI	subject to XCI	subject to XCI	subject to XCI	subject to XCI	subject to XCI	subject to XCI	subject to XCI	subject to XCI	subject to XCI	subject to XCI	subject to XCI	subject to XCI	escapes XCI	subject to XCI	subject to XCI	subject to XCI	subject to XCI	subject to XCI	subject to XCI	subject to XCI	subject to XCI	subject to XCI	subject to XCI	subject to XCI	subject to XCI	subject to XCI	threshold	subject to XCI	subject to XCI	subject to XCI	subject to XCI	subject to XCI	threshold	subject to XCI	subject to XCI
PDHA1	subject to XCI	39	1	5	0	32	0	subject to XCI	threshold	threshold	subject to XCI	subject to XCI	subject to XCI	subject to XCI	subject to XCI	subject to XCI	subject to XCI	subject to XCI	subject to XCI	subject to XCI	subject to XCI	subject to XCI	subject to XCI	subject to XCI	subject to XCI	subject to XCI	escapes XCI	subject to XCI	subject to XCI	subject to XCI	subject to XCI	subject to XCI	subject to XCI	subject to XCI	subject to XCI	subject to XCI	subject to XCI	subject to XCI	subject to XCI	subject to XCI	threshold	subject to XCI	subject to XCI	subject to XCI	subject to XCI	subject to XCI	threshold	subject to XCI	subject to XCI
MAP3K15	subject to XCI	37	0	2	6	31	1	subject to XCI	subject to XCI	subject to XCI	subject to XCI	hypermethylated	subject to XCI	subject to XCI	subject to XCI	subject to XCI	subject to XCI	subject to XCI	subject to XCI	hypermethylated	subject to XCI	subject to XCI	hypermethylated	hypermethylated	subject to XCI	subject to XCI	threshold	subject to XCI	subject to XCI	subject to XCI	subject to XCI	subject to XCI	subject to XCI	subject to XCI	subject to XCI	hypermethylated	subject to XCI	subject to XCI	hypermethylated	subject to XCI	subject to XCI	subject to XCI	subject to XCI	subject to XCI	subject to XCI	subject to XCI	threshold	subject to XCI	subject to XCI
SH3KBP1	subject to XCI	26	10	7	2	9	23	hypermethylated in males	subject to XCI	subject to XCI	subject to XCI	subject to XCI	hypermethylated	hypermethylated	subject to XCI	threshold	subject to XCI	escapes XCI	subject to XCI	escapes XCI	escapes XCI	escapes XCI	subject to XCI	escapes XCI	escapes XCI	subject to XCI	escapes XCI	threshold	escapes XCI	subject to XCI	threshold	subject to XCI	subject to XCI	subject to XCI	threshold	subject to XCI	subject to XCI	subject to XCI	subject to XCI	subject to XCI	subject to XCI	subject to XCI	subject to XCI	subject to XCI	subject to XCI	threshold	subject to XCI	threshold	subject to XCI
SH3KBP1	subject to XCI	32	0	1	12	11	21	hypermethylated in males	subject to XCI	subject to XCI	hypermethylated	hypermethylated	subject to XCI	subject to XCI	hypermethylated	subject to XCI	hypermethylated	subject to XCI	subject to XCI	subject to XCI	subject to XCI	subject to XCI	subject to XCI	subject to XCI	subject to XCI	subject to XCI	threshold	hypermethylated	subject to XCI	subject to XCI	subject to XCI	subject to XCI	subject to XCI	hypermethylated	subject to XCI	subject to XCI	subject to XCI	hypermethylated	subject to XCI	subject to XCI	subject to XCI	subject to XCI	subject to XCI	hypermethylated	subject to XCI	subject to XCI	subject to XCI	hypermethylated	subject to XCI
SH3KBP1	subject to XCI	28	5	1	11	24	8	NA	hypermethylated	hypermethylated	hypermethylated	hypermethylated	subject to XCI	hypermethylated	subject to XCI	escapes XCI	subject to XCI	subject to XCI	subject to XCI	subject to XCI	subject to XCI	subject to XCI	hypermethylated	subject to XCI	subject to XCI	subject to XCI	escapes XCI	subject to XCI	subject to XCI	subject to XCI	subject to XCI	hypermethylated	subject to XCI	subject to XCI	subject to XCI	hypermethylated	subject to XCI	hypermethylated	hypermethylated	hypermethylated	subject to XCI	escapes XCI	subject to XCI	subject to XCI	subject to XCI	subject to XCI	threshold	escapes XCI	escapes XCI
BCLAF3		0	0	0	45	0	32	hypermethylated in males	hypermethylated	hypermethylated	hypermethylated	hypermethylated	hypermethylated	hypermethylated	hypermethylated	hypermethylated	hypermethylated	hypermethylated	hypermethylated	hypermethylated	hypermethylated	hypermethylated	hypermethylated	hypermethylated	hypermethylated	hypermethylated	hypermethylated	hypermethylated	hypermethylated	hypermethylated	hypermethylated	hypermethylated	hypermethylated	hypermethylated	hypermethylated	hypermethylated	hypermethylated	hypermethylated	hypermethylated	hypermethylated	hypermethylated	hypermethylated	hypermethylated	hypermethylated	hypermethylated	hypermethylated	hypermethylated	hypermethylated	hypermethylated
LOC729609	Nocall	44	0	1	0	12	20	hypermethylated in males	subject to XCI	subject to XCI	subject to XCI	subject to XCI	subject to XCI	subject to XCI	subject to XCI	subject to XCI	subject to XCI	subject to XCI	subject to XCI	subject to XCI	subject to XCI	subject to XCI	subject to XCI	subject to XCI	subject to XCI	subject to XCI	subject to XCI	subject to XCI	subject to XCI	subject to XCI	subject to XCI	subject to XCI	subject to XCI	subject to XCI	subject to XCI	subject to XCI	subject to XCI	subject to XCI	subject to XCI	subject to XCI	subject to XCI	subject to XCI	subject to XCI	subject to XCI	subject to XCI	subject to XCI	subject to XCI	subject to XCI	subject to XCI
MIR23C	NA	13	0	0	32	3	29	hypermethylated in males	subject to XCI	hypermethylated	hypermethylated	hypermethylated	hypermethylated	hypermethylated	hypermethylated	hypermethylated	hypermethylated	hypermethylated	subject to XCI	hypermethylated	hypermethylated	subject to XCI	subject to XCI	subject to XCI	hypermethylated	subject to XCI	hypermethylated	hypermethylated	hypermethylated	hypermethylated	hypermethylated	hypermethylated	subject to XCI	hypermethylated	hypermethylated	hypermethylated	hypermethylated	hypermethylated	hypermethylated	hypermethylated	hypermethylated	subject to XCI	hypermethylated	hypermethylated	subject to XCI	hypermethylated	hypermethylated	hypermethylated	hypermethylated
MAP7D2	Discordant	31	0	0	14	8	24	hypermethylated in males	hypermethylated	hypermethylated	hypermethylated	hypermethylated	subject to XCI	hypermethylated	subject to XCI	subject to XCI	subject to XCI	subject to XCI	subject to XCI	hypermethylated	subject to XCI	subject to XCI	subject to XCI	subject to XCI	subject to XCI	hypermethylated	subject to XCI	subject to XCI	hypermethylated	subject to XCI	subject to XCI	hypermethylated	hypermethylated	subject to XCI	subject to XCI	hypermethylated	hypermethylated	hypermethylated	hypermethylated	subject to XCI	hypermethylated	subject to XCI	subject to XCI	subject to XCI	subject to XCI	subject to XCI	subject to XCI	subject to XCI	subject to XCI
MAP7D2	Discordant	15	0	0	30	0	32	hypermethylated in males	hypermethylated	hypermethylated	hypermethylated	hypermethylated	hypermethylated	hypermethylated	hypermethylated	subject to XCI	subject to XCI	hypermethylated	subject to XCI	subject to XCI	hypermethylated	subject to XCI	hypermethylated	subject to XCI	hypermethylated	hypermethylated	subject to XCI	hypermethylated	hypermethylated	hypermethylated	hypermethylated	hypermethylated	hypermethylated	subject to XCI	subject to XCI	hypermethylated	hypermethylated	hypermethylated	hypermethylated	hypermethylated	hypermethylated	hypermethylated	subject to XCI	hypermethylated	subject to XCI	hypermethylated	subject to XCI	subject to XCI	subject to XCI
MAP7D2	Discordant	15	0	0	30	0	32	hypermethylated in males	hypermethylated	hypermethylated	hypermethylated	hypermethylated	hypermethylated	hypermethylated	hypermethylated	subject to XCI	subject to XCI	hypermethylated	subject to XCI	subject to XCI	hypermethylated	subject to XCI	hypermethylated	subject to XCI	hypermethylated	hypermethylated	subject to XCI	hypermethylated	hypermethylated	hypermethylated	hypermethylated	hypermethylated	hypermethylated	subject to XCI	subject to XCI	hypermethylated	hypermethylated	hypermethylated	hypermethylated	hypermethylated	hypermethylated	hypermethylated	subject to XCI	hypermethylated	subject to XCI	hypermethylated	subject to XCI	subject to XCI	subject to XCI
MAP7D2	Discordant	15	0	0	30	0	32	hypermethylated in males	hypermethylated	hypermethylated	hypermethylated	hypermethylated	hypermethylated	hypermethylated	hypermethylated	subject to XCI	subject to XCI	hypermethylated	subject to XCI	subject to XCI	hypermethylated	subject to XCI	hypermethylated	subject to XCI	hypermethylated	hypermethylated	subject to XCI	hypermethylated	hypermethylated	hypermethylated	hypermethylated	hypermethylated	hypermethylated	subject to XCI	subject to XCI	hypermethylated	hypermethylated	hypermethylated	hypermethylated	hypermethylated	hypermethylated	hypermethylated	subject to XCI	hypermethylated	subject to XCI	hypermethylated	subject to XCI	subject to XCI	subject to XCI
SCARNA9L	Nocall	0	0	0	45	0	32	hypermethylated in males	hypermethylated	hypermethylated	hypermethylated	hypermethylated	hypermethylated	hypermethylated	hypermethylated	hypermethylated	hypermethylated	hypermethylated	hypermethylated	hypermethylated	hypermethylated	hypermethylated	hypermethylated	hypermethylated	hypermethylated	hypermethylated	hypermethylated	hypermethylated	hypermethylated	hypermethylated	hypermethylated	hypermethylated	hypermethylated	hypermethylated	hypermethylated	hypermethylated	hypermethylated	hypermethylated	hypermethylated	hypermethylated	hypermethylated	hypermethylated	hypermethylated	hypermethylated	hypermethylated	hypermethylated	hypermethylated	hypermethylated	hypermethylated
EIF1AX-AS1	NA	0	0	0	45	0	32	hypermethylated in males	hypermethylated	hypermethylated	hypermethylated	hypermethylated	hypermethylated	hypermethylated	hypermethylated	hypermethylated	hypermethylated	hypermethylated	hypermethylated	hypermethylated	hypermethylated	hypermethylated	hypermethylated	hypermethylated	hypermethylated	hypermethylated	hypermethylated	hypermethylated	hypermethylated	hypermethylated	hypermethylated	hypermethylated	hypermethylated	hypermethylated	hypermethylated	hypermethylated	hypermethylated	hypermethylated	hypermethylated	hypermethylated	hypermethylated	hypermethylated	hypermethylated	hypermethylated	hypermethylated	hypermethylated	hypermethylated	hypermethylated	hypermethylated
EIF1AX	escapes XCI	2	41	2	0	32	0	escapes XCI	escapes XCI	escapes XCI	escapes XCI	escapes XCI	escapes XCI	escapes XCI	escapes XCI	escapes XCI	escapes XCI	escapes XCI	escapes XCI	escapes XCI	escapes XCI	threshold	escapes XCI	subject to XCI	escapes XCI	escapes XCI	escapes XCI	escapes XCI	escapes XCI	escapes XCI	escapes XCI	escapes XCI	escapes XCI	escapes XCI	escapes XCI	threshold	escapes XCI	escapes XCI	escapes XCI	escapes XCI	escapes XCI	subject to XCI	escapes XCI	escapes XCI	escapes XCI	escapes XCI	escapes XCI	escapes XCI	escapes XCI
RPS6KA3	subject to XCI	30	2	1	12	25	7	subject to XCI	hypermethylated	hypermethylated	hypermethylated	hypermethylated	subject to XCI	hypermethylated	escapes XCI	escapes XCI	subject to XCI	subject to XCI	subject to XCI	hypermethylated	subject to XCI	subject to XCI	subject to XCI	subject to XCI	subject to XCI	subject to XCI	subject to XCI	subject to XCI	subject to XCI	subject to XCI	subject to XCI	hypermethylated	hypermethylated	subject to XCI	subject to XCI	hypermethylated	subject to XCI	hypermethylated	hypermethylated	subject to XCI	subject to XCI	subject to XCI	subject to XCI	subject to XCI	subject to XCI	subject to XCI	subject to XCI	hypermethylated	threshold
CNKSR2	subject to XCI	32	0	0	13	27	4	subject to XCI	hypermethylated	subject to XCI	hypermethylated	hypermethylated	subject to XCI	hypermethylated	subject to XCI	subject to XCI	subject to XCI	subject to XCI	subject to XCI	subject to XCI	subject to XCI	subject to XCI	subject to XCI	subject to XCI	subject to XCI	subject to XCI	hypermethylated	hypermethylated	hypermethylated	subject to XCI	subject to XCI	hypermethylated	subject to XCI	subject to XCI	subject to XCI	hypermethylated	subject to XCI	hypermethylated	hypermethylated	subject to XCI	subject to XCI	subject to XCI	subject to XCI	hypermethylated	hypermethylated	subject to XCI	subject to XCI	subject to XCI	subject to XCI
CNKSR2	NA	32	0	0	13	27	4	subject to XCI	hypermethylated	subject to XCI	hypermethylated	hypermethylated	subject to XCI	hypermethylated	subject to XCI	subject to XCI	subject to XCI	subject to XCI	subject to XCI	subject to XCI	subject to XCI	subject to XCI	subject to XCI	subject to XCI	subject to XCI	subject to XCI	hypermethylated	hypermethylated	hypermethylated	subject to XCI	subject to XCI	hypermethylated	subject to XCI	subject to XCI	subject to XCI	hypermethylated	subject to XCI	hypermethylated	hypermethylated	subject to XCI	subject to XCI	subject to XCI	subject to XCI	hypermethylated	hypermethylated	subject to XCI	subject to XCI	subject to XCI	subject to XCI
CNKSR2	NA	32	0	0	13	27	4	subject to XCI	hypermethylated	subject to XCI	hypermethylated	hypermethylated	subject to XCI	hypermethylated	subject to XCI	subject to XCI	subject to XCI	subject to XCI	subject to XCI	subject to XCI	subject to XCI	subject to XCI	subject to XCI	subject to XCI	subject to XCI	subject to XCI	hypermethylated	hypermethylated	hypermethylated	subject to XCI	subject to XCI	hypermethylated	subject to XCI	subject to XCI	subject to XCI	hypermethylated	subject to XCI	hypermethylated	hypermethylated	subject to XCI	subject to XCI	subject to XCI	subject to XCI	hypermethylated	hypermethylated	subject to XCI	subject to XCI	subject to XCI	subject to XCI
CNKSR2	NA	32	0	0	13	27	4	subject to XCI	hypermethylated	subject to XCI	hypermethylated	hypermethylated	subject to XCI	hypermethylated	subject to XCI	subject to XCI	subject to XCI	subject to XCI	subject to XCI	subject to XCI	subject to XCI	subject to XCI	subject to XCI	subject to XCI	subject to XCI	subject to XCI	hypermethylated	hypermethylated	hypermethylated	subject to XCI	subject to XCI	hypermethylated	subject to XCI	subject to XCI	subject to XCI	hypermethylated	subject to XCI	hypermethylated	hypermethylated	subject to XCI	subject to XCI	subject to XCI	subject to XCI	hypermethylated	hypermethylated	subject to XCI	subject to XCI	subject to XCI	subject to XCI
CNKSR2	subject to XCI	32	0	0	13	27	4	subject to XCI	hypermethylated	subject to XCI	hypermethylated	hypermethylated	subject to XCI	hypermethylated	subject to XCI	subject to XCI	subject to XCI	subject to XCI	subject to XCI	subject to XCI	subject to XCI	subject to XCI	subject to XCI	subject to XCI	subject to XCI	subject to XCI	hypermethylated	hypermethylated	hypermethylated	subject to XCI	subject to XCI	hypermethylated	subject to XCI	subject to XCI	subject to XCI	hypermethylated	subject to XCI	hypermethylated	hypermethylated	subject to XCI	subject to XCI	subject to XCI	subject to XCI	hypermethylated	hypermethylated	subject to XCI	subject to XCI	subject to XCI	subject to XCI
CNKSR2	NA	32	0	0	13	27	4	subject to XCI	hypermethylated	subject to XCI	hypermethylated	hypermethylated	subject to XCI	hypermethylated	subject to XCI	subject to XCI	subject to XCI	subject to XCI	subject to XCI	subject to XCI	subject to XCI	subject to XCI	subject to XCI	subject to XCI	subject to XCI	subject to XCI	hypermethylated	hypermethylated	hypermethylated	subject to XCI	subject to XCI	hypermethylated	subject to XCI	subject to XCI	subject to XCI	hypermethylated	subject to XCI	hypermethylated	hypermethylated	subject to XCI	subject to XCI	subject to XCI	subject to XCI	hypermethylated	hypermethylated	subject to XCI	subject to XCI	subject to XCI	subject to XCI
CNKSR2	subject to XCI	32	0	0	13	27	4	subject to XCI	hypermethylated	subject to XCI	hypermethylated	hypermethylated	subject to XCI	hypermethylated	subject to XCI	subject to XCI	subject to XCI	subject to XCI	subject to XCI	subject to XCI	subject to XCI	subject to XCI	subject to XCI	subject to XCI	subject to XCI	subject to XCI	hypermethylated	hypermethylated	hypermethylated	subject to XCI	subject to XCI	hypermethylated	subject to XCI	subject to XCI	subject to XCI	hypermethylated	subject to XCI	hypermethylated	hypermethylated	subject to XCI	subject to XCI	subject to XCI	subject to XCI	hypermethylated	hypermethylated	subject to XCI	subject to XCI	subject to XCI	subject to XCI
CNKSR2	subject to XCI	32	0	0	13	27	4	subject to XCI	hypermethylated	subject to XCI	hypermethylated	hypermethylated	subject to XCI	hypermethylated	subject to XCI	subject to XCI	subject to XCI	subject to XCI	subject to XCI	subject to XCI	subject to XCI	subject to XCI	subject to XCI	subject to XCI	subject to XCI	subject to XCI	hypermethylated	hypermethylated	hypermethylated	subject to XCI	subject to XCI	hypermethylated	subject to XCI	subject to XCI	subject to XCI	hypermethylated	subject to XCI	hypermethylated	hypermethylated	subject to XCI	subject to XCI	subject to XCI	subject to XCI	hypermethylated	hypermethylated	subject to XCI	subject to XCI	subject to XCI	subject to XCI
KLHL34	Nocall	38	1	0	6	20	12	subject to XCI	subject to XCI	subject to XCI	subject to XCI	subject to XCI	subject to XCI	subject to XCI	subject to XCI	escapes XCI	subject to XCI	subject to XCI	subject to XCI	subject to XCI	subject to XCI	subject to XCI	subject to XCI	subject to XCI	subject to XCI	subject to XCI	hypermethylated	subject to XCI	subject to XCI	subject to XCI	subject to XCI	hypermethylated	hypermethylated	subject to XCI	subject to XCI	hypermethylated	subject to XCI	subject to XCI	subject to XCI	subject to XCI	hypermethylated	subject to XCI	subject to XCI	subject to XCI	subject to XCI	subject to XCI	subject to XCI	subject to XCI	subject to XCI
SMPX	subject to XCI	1	0	0	44	0	32	hypermethylated in males	hypermethylated	hypermethylated	hypermethylated	hypermethylated	hypermethylated	hypermethylated	hypermethylated	hypermethylated	hypermethylated	hypermethylated	hypermethylated	hypermethylated	hypermethylated	hypermethylated	hypermethylated	hypermethylated	hypermethylated	hypermethylated	hypermethylated	hypermethylated	hypermethylated	hypermethylated	hypermethylated	hypermethylated	hypermethylated	hypermethylated	hypermethylated	hypermethylated	hypermethylated	hypermethylated	hypermethylated	hypermethylated	hypermethylated	hypermethylated	hypermethylated	subject to XCI	hypermethylated	hypermethylated	hypermethylated	hypermethylated	hypermethylated
SMPX	subject to XCI	1	0	0	44	0	32	hypermethylated in males	hypermethylated	hypermethylated	hypermethylated	hypermethylated	hypermethylated	hypermethylated	hypermethylated	hypermethylated	hypermethylated	hypermethylated	hypermethylated	hypermethylated	hypermethylated	hypermethylated	hypermethylated	hypermethylated	hypermethylated	hypermethylated	hypermethylated	hypermethylated	hypermethylated	hypermethylated	hypermethylated	hypermethylated	hypermethylated	hypermethylated	hypermethylated	hypermethylated	hypermethylated	hypermethylated	hypermethylated	hypermethylated	hypermethylated	hypermethylated	hypermethylated	subject to XCI	hypermethylated	hypermethylated	hypermethylated	hypermethylated	hypermethylated
MBTPS2	subject to XCI	44	0	1	0	31	1	subject to XCI	subject to XCI	subject to XCI	subject to XCI	subject to XCI	subject to XCI	subject to XCI	subject to XCI	subject to XCI	subject to XCI	subject to XCI	subject to XCI	subject to XCI	subject to XCI	subject to XCI	subject to XCI	subject to XCI	subject to XCI	subject to XCI	threshold	subject to XCI	subject to XCI	subject to XCI	subject to XCI	subject to XCI	subject to XCI	subject to XCI	subject to XCI	subject to XCI	subject to XCI	subject to XCI	subject to XCI	subject to XCI	subject to XCI	subject to XCI	subject to XCI	subject to XCI	subject to XCI	subject to XCI	subject to XCI	subject to XCI	subject to XCI
YY2	subject to XCI	4	0	0	41	0	32	hypermethylated in males	hypermethylated	hypermethylated	hypermethylated	hypermethylated	hypermethylated	hypermethylated	hypermethylated	hypermethylated	hypermethylated	hypermethylated	hypermethylated	hypermethylated	hypermethylated	hypermethylated	hypermethylated	hypermethylated	hypermethylated	hypermethylated	subject to XCI	hypermethylated	hypermethylated	hypermethylated	hypermethylated	hypermethylated	subject to XCI	hypermethylated	hypermethylated	hypermethylated	hypermethylated	hypermethylated	hypermethylated	hypermethylated	hypermethylated	hypermethylated	hypermethylated	hypermethylated	subject to XCI	hypermethylated	hypermethylated	hypermethylated	hypermethylated
SMS	subject to XCI	39	0	1	5	19	13	subject to XCI	subject to XCI	subject to XCI	subject to XCI	subject to XCI	subject to XCI	subject to XCI	threshold	subject to XCI	subject to XCI	subject to XCI	subject to XCI	subject to XCI	subject to XCI	hypermethylated	hypermethylated	subject to XCI	subject to XCI	subject to XCI	subject to XCI	hypermethylated	subject to XCI	subject to XCI	hypermethylated	subject to XCI	subject to XCI	subject to XCI	subject to XCI	subject to XCI	subject to XCI	subject to XCI	subject to XCI	subject to XCI	subject to XCI	subject to XCI	subject to XCI	subject to XCI	subject to XCI	subject to XCI	subject to XCI	subject to XCI	subject to XCI
SMS	subject to XCI	39	0	1	5	19	13	subject to XCI	subject to XCI	subject to XCI	subject to XCI	subject to XCI	subject to XCI	subject to XCI	threshold	subject to XCI	subject to XCI	subject to XCI	subject to XCI	subject to XCI	subject to XCI	hypermethylated	hypermethylated	subject to XCI	subject to XCI	subject to XCI	subject to XCI	hypermethylated	subject to XCI	subject to XCI	hypermethylated	subject to XCI	subject to XCI	subject to XCI	subject to XCI	subject to XCI	subject to XCI	subject to XCI	subject to XCI	subject to XCI	subject to XCI	subject to XCI	subject to XCI	subject to XCI	subject to XCI	subject to XCI	subject to XCI	subject to XCI	subject to XCI
PHEX	variably escapes from XCI	21	0	0	24	9	23	hypermethylated in males	subject to XCI	subject to XCI	subject to XCI	subject to XCI	hypermethylated	hypermethylated	hypermethylated	subject to XCI	hypermethylated	hypermethylated	hypermethylated	hypermethylated	hypermethylated	hypermethylated	hypermethylated	hypermethylated	hypermethylated	hypermethylated	hypermethylated	hypermethylated	hypermethylated	hypermethylated	hypermethylated	subject to XCI	hypermethylated	subject to XCI	subject to XCI	subject to XCI	hypermethylated	subject to XCI	subject to XCI	subject to XCI	hypermethylated	hypermethylated	subject to XCI	subject to XCI	subject to XCI	hypermethylated	subject to XCI	subject to XCI	subject to XCI
PHEX	variably escapes from XCI	21	0	0	24	9	23	hypermethylated in males	subject to XCI	subject to XCI	subject to XCI	subject to XCI	hypermethylated	hypermethylated	hypermethylated	subject to XCI	hypermethylated	hypermethylated	hypermethylated	hypermethylated	hypermethylated	hypermethylated	hypermethylated	hypermethylated	hypermethylated	hypermethylated	hypermethylated	hypermethylated	hypermethylated	hypermethylated	hypermethylated	subject to XCI	hypermethylated	subject to XCI	subject to XCI	subject to XCI	hypermethylated	subject to XCI	subject to XCI	subject to XCI	hypermethylated	hypermethylated	subject to XCI	subject to XCI	subject to XCI	hypermethylated	subject to XCI	subject to XCI	subject to XCI
PHEX-AS1		2	0	0	43	0	32	hypermethylated in males	hypermethylated	hypermethylated	hypermethylated	hypermethylated	hypermethylated	hypermethylated	hypermethylated	hypermethylated	hypermethylated	hypermethylated	hypermethylated	hypermethylated	hypermethylated	hypermethylated	hypermethylated	hypermethylated	hypermethylated	hypermethylated	hypermethylated	hypermethylated	hypermethylated	hypermethylated	hypermethylated	hypermethylated	hypermethylated	hypermethylated	hypermethylated	hypermethylated	hypermethylated	hypermethylated	hypermethylated	hypermethylated	hypermethylated	hypermethylated	hypermethylated	subject to XCI	hypermethylated	hypermethylated	hypermethylated	hypermethylated	hypermethylated
ZNF645	Nocall	3	0	0	42	0	32	hypermethylated in males	hypermethylated	hypermethylated	hypermethylated	hypermethylated	hypermethylated	hypermethylated	hypermethylated	hypermethylated	hypermethylated	hypermethylated	hypermethylated	hypermethylated	hypermethylated	hypermethylated	hypermethylated	hypermethylated	hypermethylated	subject to XCI	hypermethylated	hypermethylated	hypermethylated	hypermethylated	hypermethylated	hypermethylated	hypermethylated	hypermethylated	hypermethylated	hypermethylated	hypermethylated	hypermethylated	hypermethylated	hypermethylated	subject to XCI	hypermethylated	hypermethylated	hypermethylated	hypermethylated	hypermethylated	hypermethylated	hypermethylated	hypermethylated
DDX53	Nocall	0	0	0	45	0	32	hypermethylated in males	hypermethylated	hypermethylated	hypermethylated	hypermethylated	hypermethylated	hypermethylated	hypermethylated	hypermethylated	hypermethylated	hypermethylated	hypermethylated	hypermethylated	hypermethylated	hypermethylated	hypermethylated	hypermethylated	hypermethylated	hypermethylated	hypermethylated	hypermethylated	hypermethylated	hypermethylated	hypermethylated	hypermethylated	hypermethylated	hypermethylated	hypermethylated	hypermethylated	hypermethylated	hypermethylated	hypermethylated	hypermethylated	hypermethylated	hypermethylated	hypermethylated	hypermethylated	hypermethylated	hypermethylated	hypermethylated	hypermethylated	hypermethylated
PTCHD1-AS		28	1	1	15	2	30	hypermethylated in males	subject to XCI	subject to XCI	subject to XCI	subject to XCI	hypermethylated	subject to XCI	subject to XCI	hypermethylated	hypermethylated	subject to XCI	hypermethylated	hypermethylated	hypermethylated	subject to XCI	hypermethylated	subject to XCI	hypermethylated	hypermethylated	subject to XCI	subject to XCI	hypermethylated	hypermethylated	hypermethylated	subject to XCI	hypermethylated	subject to XCI	subject to XCI	subject to XCI	subject to XCI	subject to XCI	subject to XCI	subject to XCI	subject to XCI	subject to XCI	subject to XCI	hypermethylated	subject to XCI	hypermethylated	subject to XCI	threshold	subject to XCI
PTCHD1	Discordant	28	1	3	13	23	9	NA	hypermethylated	hypermethylated	subject to XCI	hypermethylated	subject to XCI	hypermethylated	hypermethylated	subject to XCI	threshold	hypermethylated	subject to XCI	subject to XCI	subject to XCI	hypermethylated	subject to XCI	subject to XCI	subject to XCI	hypermethylated	hypermethylated	subject to XCI	subject to XCI	subject to XCI	subject to XCI	subject to XCI	subject to XCI	subject to XCI	subject to XCI	hypermethylated	subject to XCI	hypermethylated	hypermethylated	subject to XCI	subject to XCI	subject to XCI	subject to XCI	subject to XCI	subject to XCI	escapes XCI	threshold	subject to XCI	threshold
PRDX4	subject to XCI	38	1	4	2	32	0	subject to XCI	subject to XCI	subject to XCI	subject to XCI	subject to XCI	subject to XCI	subject to XCI	subject to XCI	subject to XCI	subject to XCI	threshold	subject to XCI	subject to XCI	subject to XCI	subject to XCI	subject to XCI	subject to XCI	subject to XCI	subject to XCI	escapes XCI	subject to XCI	subject to XCI	subject to XCI	subject to XCI	threshold	subject to XCI	subject to XCI	subject to XCI	hypermethylated	subject to XCI	subject to XCI	hypermethylated	subject to XCI	subject to XCI	subject to XCI	subject to XCI	subject to XCI	subject to XCI	subject to XCI	threshold	subject to XCI	threshold
ACOT9	subject to XCI	42	2	1	0	31	1	subject to XCI	subject to XCI	subject to XCI	subject to XCI	subject to XCI	subject to XCI	subject to XCI	subject to XCI	subject to XCI	subject to XCI	subject to XCI	subject to XCI	subject to XCI	subject to XCI	subject to XCI	subject to XCI	subject to XCI	subject to XCI	subject to XCI	escapes XCI	subject to XCI	subject to XCI	subject to XCI	subject to XCI	subject to XCI	subject to XCI	subject to XCI	subject to XCI	subject to XCI	subject to XCI	subject to XCI	subject to XCI	subject to XCI	subject to XCI	threshold	subject to XCI	subject to XCI	subject to XCI	subject to XCI	subject to XCI	escapes XCI	subject to XCI
ACOT9	subject to XCI	43	2	0	0	31	1	subject to XCI	subject to XCI	subject to XCI	subject to XCI	subject to XCI	subject to XCI	subject to XCI	subject to XCI	subject to XCI	subject to XCI	subject to XCI	subject to XCI	subject to XCI	subject to XCI	subject to XCI	subject to XCI	subject to XCI	subject to XCI	subject to XCI	escapes XCI	subject to XCI	subject to XCI	subject to XCI	subject to XCI	subject to XCI	subject to XCI	subject to XCI	subject to XCI	subject to XCI	subject to XCI	subject to XCI	subject to XCI	subject to XCI	subject to XCI	subject to XCI	subject to XCI	subject to XCI	subject to XCI	subject to XCI	subject to XCI	escapes XCI	subject to XCI
ACOT9	subject to XCI	43	2	0	0	31	1	subject to XCI	subject to XCI	subject to XCI	subject to XCI	subject to XCI	subject to XCI	subject to XCI	subject to XCI	subject to XCI	subject to XCI	subject to XCI	subject to XCI	subject to XCI	subject to XCI	subject to XCI	subject to XCI	subject to XCI	subject to XCI	subject to XCI	escapes XCI	subject to XCI	subject to XCI	subject to XCI	subject to XCI	subject to XCI	subject to XCI	subject to XCI	subject to XCI	subject to XCI	subject to XCI	subject to XCI	subject to XCI	subject to XCI	subject to XCI	subject to XCI	subject to XCI	subject to XCI	subject to XCI	subject to XCI	subject to XCI	escapes XCI	subject to XCI
SAT1	subject to XCI	32	3	9	1	32	0	subject to XCI	escapes XCI	subject to XCI	threshold	subject to XCI	threshold	subject to XCI	threshold	subject to XCI	subject to XCI	subject to XCI	subject to XCI	hypermethylated	subject to XCI	subject to XCI	subject to XCI	subject to XCI	subject to XCI	subject to XCI	subject to XCI	subject to XCI	subject to XCI	subject to XCI	subject to XCI	subject to XCI	subject to XCI	threshold	subject to XCI	subject to XCI	threshold	subject to XCI	threshold	threshold	subject to XCI	subject to XCI	subject to XCI	subject to XCI	subject to XCI	escapes XCI	subject to XCI	escapes XCI	threshold
SAT1	subject to XCI	32	3	9	1	32	0	subject to XCI	escapes XCI	subject to XCI	threshold	subject to XCI	threshold	subject to XCI	threshold	subject to XCI	subject to XCI	subject to XCI	subject to XCI	hypermethylated	subject to XCI	subject to XCI	subject to XCI	subject to XCI	subject to XCI	subject to XCI	subject to XCI	subject to XCI	subject to XCI	subject to XCI	subject to XCI	subject to XCI	subject to XCI	threshold	subject to XCI	subject to XCI	threshold	subject to XCI	threshold	threshold	subject to XCI	subject to XCI	subject to XCI	subject to XCI	subject to XCI	escapes XCI	subject to XCI	escapes XCI	threshold
CXorf58	subject to XCI	38	1	2	4	32	0	subject to XCI	subject to XCI	subject to XCI	subject to XCI	subject to XCI	subject to XCI	subject to XCI	subject to XCI	threshold	subject to XCI	subject to XCI	subject to XCI	subject to XCI	subject to XCI	hypermethylated	subject to XCI	subject to XCI	subject to XCI	subject to XCI	escapes XCI	subject to XCI	hypermethylated	subject to XCI	subject to XCI	subject to XCI	subject to XCI	subject to XCI	subject to XCI	hypermethylated	subject to XCI	hypermethylated	subject to XCI	subject to XCI	subject to XCI	subject to XCI	hypermethylated	subject to XCI	subject to XCI	subject to XCI	subject to XCI	subject to XCI	threshold
CXorf58	subject to XCI	38	1	2	4	32	0	subject to XCI	subject to XCI	subject to XCI	subject to XCI	subject to XCI	subject to XCI	subject to XCI	subject to XCI	threshold	subject to XCI	subject to XCI	subject to XCI	subject to XCI	subject to XCI	hypermethylated	subject to XCI	subject to XCI	subject to XCI	subject to XCI	escapes XCI	subject to XCI	hypermethylated	subject to XCI	subject to XCI	subject to XCI	subject to XCI	subject to XCI	subject to XCI	hypermethylated	subject to XCI	hypermethylated	subject to XCI	subject to XCI	subject to XCI	subject to XCI	hypermethylated	subject to XCI	subject to XCI	subject to XCI	subject to XCI	subject to XCI	threshold
APOO	subject to XCI	34	0	2	9	32	0	subject to XCI	subject to XCI	subject to XCI	hypermethylated	hypermethylated	subject to XCI	subject to XCI	subject to XCI	subject to XCI	subject to XCI	subject to XCI	subject to XCI	subject to XCI	subject to XCI	hypermethylated	subject to XCI	hypermethylated	subject to XCI	subject to XCI	threshold	subject to XCI	subject to XCI	subject to XCI	subject to XCI	subject to XCI	subject to XCI	subject to XCI	subject to XCI	hypermethylated	subject to XCI	hypermethylated	hypermethylated	subject to XCI	subject to XCI	subject to XCI	hypermethylated	subject to XCI	subject to XCI	subject to XCI	subject to XCI	subject to XCI	threshold
APOO	subject to XCI	34	0	2	9	32	0	subject to XCI	subject to XCI	subject to XCI	hypermethylated	hypermethylated	subject to XCI	subject to XCI	subject to XCI	subject to XCI	subject to XCI	subject to XCI	subject to XCI	subject to XCI	subject to XCI	hypermethylated	subject to XCI	hypermethylated	subject to XCI	subject to XCI	threshold	subject to XCI	subject to XCI	subject to XCI	subject to XCI	subject to XCI	subject to XCI	subject to XCI	subject to XCI	hypermethylated	subject to XCI	hypermethylated	hypermethylated	subject to XCI	subject to XCI	subject to XCI	hypermethylated	subject to XCI	subject to XCI	subject to XCI	subject to XCI	subject to XCI	threshold
KLHL15	subject to XCI	0	0	0	45	0	32	hypermethylated in males	hypermethylated	hypermethylated	hypermethylated	hypermethylated	hypermethylated	hypermethylated	hypermethylated	hypermethylated	hypermethylated	hypermethylated	hypermethylated	hypermethylated	hypermethylated	hypermethylated	hypermethylated	hypermethylated	hypermethylated	hypermethylated	hypermethylated	hypermethylated	hypermethylated	hypermethylated	hypermethylated	hypermethylated	hypermethylated	hypermethylated	hypermethylated	hypermethylated	hypermethylated	hypermethylated	hypermethylated	hypermethylated	hypermethylated	hypermethylated	hypermethylated	hypermethylated	hypermethylated	hypermethylated	hypermethylated	hypermethylated	hypermethylated
EIF2S3	escapes XCI	3	42	0	0	32	0	escapes XCI	escapes XCI	escapes XCI	escapes XCI	escapes XCI	escapes XCI	escapes XCI	escapes XCI	escapes XCI	escapes XCI	escapes XCI	subject to XCI	escapes XCI	escapes XCI	escapes XCI	escapes XCI	escapes XCI	escapes XCI	escapes XCI	escapes XCI	escapes XCI	escapes XCI	escapes XCI	escapes XCI	escapes XCI	escapes XCI	escapes XCI	escapes XCI	escapes XCI	escapes XCI	escapes XCI	escapes XCI	escapes XCI	escapes XCI	escapes XCI	escapes XCI	escapes XCI	escapes XCI	escapes XCI	escapes XCI	escapes XCI	escapes XCI
ZFX	escapes XCI	7	32	6	0	31	1	escapes XCI	subject to XCI	escapes XCI	escapes XCI	threshold	threshold	escapes XCI	escapes XCI	escapes XCI	threshold	escapes XCI	escapes XCI	escapes XCI	escapes XCI	escapes XCI	escapes XCI	escapes XCI	escapes XCI	escapes XCI	escapes XCI	escapes XCI	escapes XCI	escapes XCI	escapes XCI	subject to XCI	escapes XCI	subject to XCI	escapes XCI	subject to XCI	escapes XCI	subject to XCI	threshold	threshold	subject to XCI	escapes XCI	escapes XCI	escapes XCI	escapes XCI	escapes XCI	threshold	escapes XCI	subject to XCI
ZFX	escapes XCI	6	37	0	2	28	4	escapes XCI	subject to XCI	subject to XCI	subject to XCI	subject to XCI	escapes XCI	escapes XCI	escapes XCI	escapes XCI	escapes XCI	escapes XCI	escapes XCI	escapes XCI	escapes XCI	escapes XCI	escapes XCI	escapes XCI	escapes XCI	escapes XCI	escapes XCI	escapes XCI	escapes XCI	escapes XCI	escapes XCI	escapes XCI	escapes XCI	escapes XCI	escapes XCI	hypermethylated	escapes XCI	subject to XCI	hypermethylated	subject to XCI	escapes XCI	escapes XCI	escapes XCI	escapes XCI	escapes XCI	escapes XCI	escapes XCI	escapes XCI	escapes XCI
ZFX	escapes XCI	6	37	0	2	28	4	escapes XCI	subject to XCI	subject to XCI	subject to XCI	subject to XCI	escapes XCI	escapes XCI	escapes XCI	escapes XCI	escapes XCI	escapes XCI	escapes XCI	escapes XCI	escapes XCI	escapes XCI	escapes XCI	escapes XCI	escapes XCI	escapes XCI	escapes XCI	escapes XCI	escapes XCI	escapes XCI	escapes XCI	escapes XCI	escapes XCI	escapes XCI	escapes XCI	hypermethylated	escapes XCI	subject to XCI	hypermethylated	subject to XCI	escapes XCI	escapes XCI	escapes XCI	escapes XCI	escapes XCI	escapes XCI	escapes XCI	escapes XCI	escapes XCI
ZFX	escapes XCI	5	37	0	3	28	4	escapes XCI	subject to XCI	subject to XCI	subject to XCI	subject to XCI	escapes XCI	escapes XCI	escapes XCI	escapes XCI	escapes XCI	escapes XCI	escapes XCI	escapes XCI	escapes XCI	escapes XCI	escapes XCI	escapes XCI	escapes XCI	escapes XCI	escapes XCI	escapes XCI	escapes XCI	escapes XCI	escapes XCI	escapes XCI	escapes XCI	escapes XCI	escapes XCI	hypermethylated	escapes XCI	hypermethylated	hypermethylated	subject to XCI	escapes XCI	escapes XCI	escapes XCI	escapes XCI	escapes XCI	escapes XCI	escapes XCI	escapes XCI	escapes XCI
ZFX	escapes XCI	5	37	0	3	28	4	escapes XCI	subject to XCI	subject to XCI	subject to XCI	subject to XCI	escapes XCI	escapes XCI	escapes XCI	escapes XCI	escapes XCI	escapes XCI	escapes XCI	escapes XCI	escapes XCI	escapes XCI	escapes XCI	escapes XCI	escapes XCI	escapes XCI	escapes XCI	escapes XCI	escapes XCI	escapes XCI	escapes XCI	escapes XCI	escapes XCI	escapes XCI	escapes XCI	hypermethylated	escapes XCI	hypermethylated	hypermethylated	subject to XCI	escapes XCI	escapes XCI	escapes XCI	escapes XCI	escapes XCI	escapes XCI	escapes XCI	escapes XCI	escapes XCI
ZFX	escapes XCI	5	37	0	3	28	4	escapes XCI	subject to XCI	subject to XCI	subject to XCI	subject to XCI	escapes XCI	escapes XCI	escapes XCI	escapes XCI	escapes XCI	escapes XCI	escapes XCI	escapes XCI	escapes XCI	escapes XCI	escapes XCI	escapes XCI	escapes XCI	escapes XCI	escapes XCI	escapes XCI	escapes XCI	escapes XCI	escapes XCI	escapes XCI	escapes XCI	escapes XCI	escapes XCI	hypermethylated	escapes XCI	hypermethylated	hypermethylated	subject to XCI	escapes XCI	escapes XCI	escapes XCI	escapes XCI	escapes XCI	escapes XCI	escapes XCI	escapes XCI	escapes XCI
ZFX-AS1		6	35	1	3	25	7	escapes XCI	subject to XCI	subject to XCI	subject to XCI	subject to XCI	escapes XCI	subject to XCI	escapes XCI	escapes XCI	escapes XCI	escapes XCI	escapes XCI	escapes XCI	escapes XCI	escapes XCI	escapes XCI	escapes XCI	escapes XCI	escapes XCI	escapes XCI	escapes XCI	escapes XCI	escapes XCI	escapes XCI	escapes XCI	escapes XCI	escapes XCI	escapes XCI	hypermethylated	threshold	hypermethylated	hypermethylated	subject to XCI	escapes XCI	escapes XCI	escapes XCI	escapes XCI	escapes XCI	escapes XCI	escapes XCI	escapes XCI	escapes XCI
SUPT20HL2		0	0	0	45	0	32	hypermethylated in males	hypermethylated	hypermethylated	hypermethylated	hypermethylated	hypermethylated	hypermethylated	hypermethylated	hypermethylated	hypermethylated	hypermethylated	hypermethylated	hypermethylated	hypermethylated	hypermethylated	hypermethylated	hypermethylated	hypermethylated	hypermethylated	hypermethylated	hypermethylated	hypermethylated	hypermethylated	hypermethylated	hypermethylated	hypermethylated	hypermethylated	hypermethylated	hypermethylated	hypermethylated	hypermethylated	hypermethylated	hypermethylated	hypermethylated	hypermethylated	hypermethylated	hypermethylated	hypermethylated	hypermethylated	hypermethylated	hypermethylated	hypermethylated
SUPT20HL1		1	0	0	44	0	32	hypermethylated in males	hypermethylated	hypermethylated	hypermethylated	hypermethylated	hypermethylated	hypermethylated	hypermethylated	hypermethylated	hypermethylated	hypermethylated	hypermethylated	hypermethylated	hypermethylated	hypermethylated	hypermethylated	hypermethylated	hypermethylated	hypermethylated	hypermethylated	subject to XCI	hypermethylated	hypermethylated	hypermethylated	hypermethylated	hypermethylated	hypermethylated	hypermethylated	hypermethylated	hypermethylated	hypermethylated	hypermethylated	hypermethylated	hypermethylated	hypermethylated	hypermethylated	hypermethylated	hypermethylated	hypermethylated	hypermethylated	hypermethylated	hypermethylated
PDK3	subject to XCI	36	1	2	6	29	3	subject to XCI	hypermethylated	subject to XCI	subject to XCI	subject to XCI	subject to XCI	subject to XCI	subject to XCI	subject to XCI	subject to XCI	subject to XCI	subject to XCI	subject to XCI	hypermethylated	hypermethylated	subject to XCI	subject to XCI	hypermethylated	subject to XCI	escapes XCI	subject to XCI	subject to XCI	subject to XCI	subject to XCI	subject to XCI	subject to XCI	subject to XCI	subject to XCI	hypermethylated	subject to XCI	hypermethylated	subject to XCI	subject to XCI	subject to XCI	subject to XCI	subject to XCI	subject to XCI	subject to XCI	threshold	subject to XCI	subject to XCI	threshold
PDK3	subject to XCI	36	1	2	6	29	3	subject to XCI	hypermethylated	subject to XCI	subject to XCI	subject to XCI	subject to XCI	subject to XCI	subject to XCI	subject to XCI	subject to XCI	subject to XCI	subject to XCI	subject to XCI	hypermethylated	hypermethylated	subject to XCI	subject to XCI	hypermethylated	subject to XCI	escapes XCI	subject to XCI	subject to XCI	subject to XCI	subject to XCI	subject to XCI	subject to XCI	subject to XCI	subject to XCI	hypermethylated	subject to XCI	hypermethylated	subject to XCI	subject to XCI	subject to XCI	subject to XCI	subject to XCI	subject to XCI	subject to XCI	threshold	subject to XCI	subject to XCI	threshold
PCYT1B	subject to XCI	39	2	3	1	28	4	subject to XCI	subject to XCI	subject to XCI	subject to XCI	subject to XCI	subject to XCI	subject to XCI	subject to XCI	threshold	subject to XCI	subject to XCI	subject to XCI	subject to XCI	subject to XCI	subject to XCI	hypermethylated	subject to XCI	subject to XCI	subject to XCI	escapes XCI	subject to XCI	subject to XCI	subject to XCI	subject to XCI	subject to XCI	subject to XCI	subject to XCI	subject to XCI	subject to XCI	subject to XCI	subject to XCI	subject to XCI	subject to XCI	subject to XCI	subject to XCI	subject to XCI	subject to XCI	subject to XCI	subject to XCI	subject to XCI	subject to XCI	subject to XCI
PCYT1B	subject to XCI	39	2	3	1	28	4	subject to XCI	subject to XCI	subject to XCI	subject to XCI	subject to XCI	subject to XCI	subject to XCI	subject to XCI	threshold	subject to XCI	subject to XCI	subject to XCI	subject to XCI	subject to XCI	subject to XCI	hypermethylated	subject to XCI	subject to XCI	subject to XCI	escapes XCI	subject to XCI	subject to XCI	subject to XCI	subject to XCI	subject to XCI	subject to XCI	subject to XCI	subject to XCI	subject to XCI	subject to XCI	subject to XCI	subject to XCI	subject to XCI	subject to XCI	subject to XCI	subject to XCI	subject to XCI	subject to XCI	subject to XCI	subject to XCI	subject to XCI	subject to XCI
PCYT1B-AS1		23	1	0	21	3	29	hypermethylated in males	hypermethylated	subject to XCI	subject to XCI	subject to XCI	hypermethylated	hypermethylated	hypermethylated	subject to XCI	subject to XCI	hypermethylated	hypermethylated	subject to XCI	subject to XCI	hypermethylated	hypermethylated	subject to XCI	hypermethylated	subject to XCI	hypermethylated	hypermethylated	hypermethylated	subject to XCI	hypermethylated	subject to XCI	subject to XCI	subject to XCI	hypermethylated	hypermethylated	subject to XCI	hypermethylated	hypermethylated	hypermethylated	subject to XCI	subject to XCI	subject to XCI	hypermethylated	subject to XCI	subject to XCI	hypermethylated	hypermethylated	hypermethylated
PCYT1B	subject to XCI	34	0	0	11	4	28	hypermethylated in males	subject to XCI	hypermethylated	subject to XCI	subject to XCI	hypermethylated	hypermethylated	subject to XCI	hypermethylated	subject to XCI	subject to XCI	hypermethylated	subject to XCI	subject to XCI	subject to XCI	subject to XCI	subject to XCI	subject to XCI	subject to XCI	subject to XCI	subject to XCI	subject to XCI	subject to XCI	subject to XCI	subject to XCI	subject to XCI	subject to XCI	subject to XCI	hypermethylated	subject to XCI	hypermethylated	subject to XCI	subject to XCI	subject to XCI	subject to XCI	hypermethylated	hypermethylated	subject to XCI	subject to XCI	subject to XCI	subject to XCI	subject to XCI
POLA1	subject to XCI	42	0	1	2	32	0	subject to XCI	subject to XCI	subject to XCI	subject to XCI	subject to XCI	subject to XCI	subject to XCI	subject to XCI	subject to XCI	threshold	subject to XCI	subject to XCI	subject to XCI	subject to XCI	subject to XCI	subject to XCI	hypermethylated	subject to XCI	subject to XCI	subject to XCI	subject to XCI	hypermethylated	subject to XCI	subject to XCI	subject to XCI	subject to XCI	subject to XCI	subject to XCI	subject to XCI	subject to XCI	subject to XCI	subject to XCI	subject to XCI	subject to XCI	subject to XCI	subject to XCI	subject to XCI	hypermethylated	subject to XCI	subject to XCI	subject to XCI	subject to XCI
POLA1	subject to XCI	37	0	1	7	32	0	subject to XCI	subject to XCI	hypermethylated	subject to XCI	subject to XCI	subject to XCI	subject to XCI	subject to XCI	subject to XCI	threshold	subject to XCI	hypermethylated	subject to XCI	subject to XCI	subject to XCI	subject to XCI	hypermethylated	subject to XCI	subject to XCI	subject to XCI	subject to XCI	subject to XCI	subject to XCI	subject to XCI	subject to XCI	subject to XCI	subject to XCI	subject to XCI	hypermethylated	subject to XCI	subject to XCI	subject to XCI	subject to XCI	subject to XCI	subject to XCI	hypermethylated	hypermethylated	hypermethylated	subject to XCI	subject to XCI	subject to XCI	subject to XCI
SCARNA23	Nocall	5	0	0	40	0	32	hypermethylated in males	hypermethylated	hypermethylated	hypermethylated	hypermethylated	hypermethylated	hypermethylated	hypermethylated	hypermethylated	hypermethylated	hypermethylated	hypermethylated	hypermethylated	hypermethylated	hypermethylated	hypermethylated	hypermethylated	hypermethylated	subject to XCI	hypermethylated	hypermethylated	hypermethylated	hypermethylated	hypermethylated	hypermethylated	hypermethylated	hypermethylated	subject to XCI	hypermethylated	hypermethylated	hypermethylated	hypermethylated	hypermethylated	subject to XCI	hypermethylated	subject to XCI	hypermethylated	hypermethylated	hypermethylated	hypermethylated	hypermethylated	hypermethylated
ARX	Nocall	39	0	1	5	12	20	hypermethylated in males	threshold	subject to XCI	subject to XCI	subject to XCI	subject to XCI	subject to XCI	subject to XCI	subject to XCI	subject to XCI	subject to XCI	subject to XCI	hypermethylated	subject to XCI	subject to XCI	subject to XCI	subject to XCI	subject to XCI	subject to XCI	subject to XCI	subject to XCI	subject to XCI	subject to XCI	subject to XCI	subject to XCI	hypermethylated	subject to XCI	subject to XCI	subject to XCI	subject to XCI	subject to XCI	subject to XCI	subject to XCI	hypermethylated	subject to XCI	subject to XCI	hypermethylated	subject to XCI	subject to XCI	subject to XCI	subject to XCI	subject to XCI
MAGEB18	Nocall	24	1	0	20	1	31	hypermethylated in males	hypermethylated	hypermethylated	hypermethylated	hypermethylated	hypermethylated	hypermethylated	subject to XCI	subject to XCI	subject to XCI	subject to XCI	subject to XCI	subject to XCI	subject to XCI	subject to XCI	subject to XCI	subject to XCI	subject to XCI	subject to XCI	subject to XCI	subject to XCI	subject to XCI	hypermethylated	subject to XCI	hypermethylated	hypermethylated	hypermethylated	hypermethylated	hypermethylated	hypermethylated	hypermethylated	hypermethylated	hypermethylated	subject to XCI	subject to XCI	subject to XCI	subject to XCI	subject to XCI	subject to XCI	hypermethylated	subject to XCI	hypermethylated
MAGEB6	Nocall	17	0	0	28	0	32	hypermethylated in males	hypermethylated	subject to XCI	hypermethylated	hypermethylated	hypermethylated	hypermethylated	hypermethylated	hypermethylated	subject to XCI	hypermethylated	hypermethylated	subject to XCI	hypermethylated	subject to XCI	subject to XCI	hypermethylated	subject to XCI	hypermethylated	hypermethylated	hypermethylated	hypermethylated	hypermethylated	hypermethylated	hypermethylated	subject to XCI	hypermethylated	subject to XCI	hypermethylated	subject to XCI	subject to XCI	hypermethylated	hypermethylated	hypermethylated	hypermethylated	hypermethylated	subject to XCI	subject to XCI	hypermethylated	hypermethylated	hypermethylated	hypermethylated
MAGEB5		27	1	1	16	2	30	hypermethylated in males	subject to XCI	subject to XCI	hypermethylated	hypermethylated	hypermethylated	hypermethylated	hypermethylated	hypermethylated	hypermethylated	subject to XCI	subject to XCI	subject to XCI	subject to XCI	subject to XCI	hypermethylated	subject to XCI	subject to XCI	subject to XCI	subject to XCI	subject to XCI	subject to XCI	subject to XCI	subject to XCI	subject to XCI	subject to XCI	hypermethylated	hypermethylated	subject to XCI	hypermethylated	subject to XCI	hypermethylated	hypermethylated	hypermethylated	subject to XCI	subject to XCI	subject to XCI	subject to XCI	subject to XCI	hypermethylated	hypermethylated	subject to XCI
VENTXP1	escapes XCI	0	0	0	45	0	32	hypermethylated in males	hypermethylated	hypermethylated	hypermethylated	hypermethylated	hypermethylated	hypermethylated	hypermethylated	hypermethylated	hypermethylated	hypermethylated	hypermethylated	hypermethylated	hypermethylated	hypermethylated	hypermethylated	hypermethylated	hypermethylated	hypermethylated	hypermethylated	hypermethylated	hypermethylated	hypermethylated	hypermethylated	hypermethylated	hypermethylated	hypermethylated	hypermethylated	hypermethylated	hypermethylated	hypermethylated	hypermethylated	hypermethylated	hypermethylated	hypermethylated	hypermethylated	hypermethylated	hypermethylated	hypermethylated	hypermethylated	hypermethylated	hypermethylated
PPP4R3CP		10	0	0	35	0	32	hypermethylated in males	hypermethylated	hypermethylated	hypermethylated	hypermethylated	hypermethylated	hypermethylated	hypermethylated	hypermethylated	hypermethylated	hypermethylated	hypermethylated	hypermethylated	hypermethylated	hypermethylated	subject to XCI	hypermethylated	hypermethylated	hypermethylated	subject to XCI	subject to XCI	hypermethylated	hypermethylated	hypermethylated	hypermethylated	hypermethylated	hypermethylated	hypermethylated	hypermethylated	hypermethylated	hypermethylated	hypermethylated	hypermethylated	hypermethylated	subject to XCI	hypermethylated	subject to XCI	hypermethylated	hypermethylated	hypermethylated	hypermethylated	hypermethylated
DCAF8L2	Nocall	2	0	0	43	0	32	hypermethylated in males	hypermethylated	hypermethylated	hypermethylated	hypermethylated	hypermethylated	hypermethylated	hypermethylated	hypermethylated	hypermethylated	hypermethylated	hypermethylated	hypermethylated	hypermethylated	hypermethylated	hypermethylated	hypermethylated	hypermethylated	hypermethylated	subject to XCI	hypermethylated	hypermethylated	hypermethylated	hypermethylated	hypermethylated	hypermethylated	hypermethylated	hypermethylated	hypermethylated	hypermethylated	hypermethylated	hypermethylated	hypermethylated	hypermethylated	hypermethylated	hypermethylated	hypermethylated	hypermethylated	hypermethylated	hypermethylated	hypermethylated	hypermethylated
MAGEB10	Nocall	0	0	0	45	0	32	hypermethylated in males	hypermethylated	hypermethylated	hypermethylated	hypermethylated	hypermethylated	hypermethylated	hypermethylated	hypermethylated	hypermethylated	hypermethylated	hypermethylated	hypermethylated	hypermethylated	hypermethylated	hypermethylated	hypermethylated	hypermethylated	hypermethylated	hypermethylated	hypermethylated	hypermethylated	hypermethylated	hypermethylated	hypermethylated	hypermethylated	hypermethylated	hypermethylated	hypermethylated	hypermethylated	hypermethylated	hypermethylated	hypermethylated	hypermethylated	hypermethylated	hypermethylated	hypermethylated	hypermethylated	hypermethylated	hypermethylated	hypermethylated	hypermethylated
DCAF8L1	Nocall	4	0	0	41	0	32	hypermethylated in males	hypermethylated	hypermethylated	hypermethylated	hypermethylated	hypermethylated	hypermethylated	hypermethylated	hypermethylated	hypermethylated	hypermethylated	hypermethylated	hypermethylated	hypermethylated	hypermethylated	hypermethylated	hypermethylated	hypermethylated	hypermethylated	hypermethylated	hypermethylated	hypermethylated	hypermethylated	hypermethylated	hypermethylated	hypermethylated	hypermethylated	hypermethylated	hypermethylated	hypermethylated	hypermethylated	hypermethylated	hypermethylated	hypermethylated	hypermethylated	hypermethylated	hypermethylated	hypermethylated	hypermethylated	hypermethylated	hypermethylated	hypermethylated
MIR6134		33	6	4	2	13	19	hypermethylated in males	subject to XCI	subject to XCI	subject to XCI	hypermethylated	subject to XCI	subject to XCI	subject to XCI	escapes XCI	subject to XCI	subject to XCI	subject to XCI	subject to XCI	subject to XCI	subject to XCI	subject to XCI	subject to XCI	subject to XCI	subject to XCI	subject to XCI	subject to XCI	subject to XCI	subject to XCI	subject to XCI	threshold	escapes XCI	subject to XCI	subject to XCI	subject to XCI	subject to XCI	subject to XCI	subject to XCI	subject to XCI	escapes XCI	threshold	escapes XCI	threshold	threshold	subject to XCI	subject to XCI	hypermethylated	subject to XCI
IL1RAPL1	Discordant	40	1	4	0	29	3	subject to XCI	threshold	subject to XCI	subject to XCI	subject to XCI	subject to XCI	subject to XCI	subject to XCI	threshold	subject to XCI	subject to XCI	subject to XCI	subject to XCI	subject to XCI	subject to XCI	subject to XCI	subject to XCI	subject to XCI	subject to XCI	escapes XCI	subject to XCI	subject to XCI	subject to XCI	subject to XCI	subject to XCI	subject to XCI	subject to XCI	threshold	subject to XCI	subject to XCI	subject to XCI	subject to XCI	subject to XCI	subject to XCI	subject to XCI	subject to XCI	subject to XCI	subject to XCI	subject to XCI	subject to XCI	subject to XCI	subject to XCI
MIR4666B		28	1	0	16	0	32	hypermethylated in males	hypermethylated	subject to XCI	hypermethylated	hypermethylated	subject to XCI	hypermethylated	hypermethylated	subject to XCI	subject to XCI	hypermethylated	hypermethylated	subject to XCI	subject to XCI	subject to XCI	subject to XCI	subject to XCI	subject to XCI	subject to XCI	subject to XCI	subject to XCI	subject to XCI	subject to XCI	subject to XCI	subject to XCI	subject to XCI	hypermethylated	hypermethylated	subject to XCI	subject to XCI	hypermethylated	hypermethylated	hypermethylated	subject to XCI	subject to XCI	subject to XCI	escapes XCI	hypermethylated	subject to XCI	hypermethylated	hypermethylated	hypermethylated
MAGEB2	Nocall	0	0	0	45	0	32	hypermethylated in males	hypermethylated	hypermethylated	hypermethylated	hypermethylated	hypermethylated	hypermethylated	hypermethylated	hypermethylated	hypermethylated	hypermethylated	hypermethylated	hypermethylated	hypermethylated	hypermethylated	hypermethylated	hypermethylated	hypermethylated	hypermethylated	hypermethylated	hypermethylated	hypermethylated	hypermethylated	hypermethylated	hypermethylated	hypermethylated	hypermethylated	hypermethylated	hypermethylated	hypermethylated	hypermethylated	hypermethylated	hypermethylated	hypermethylated	hypermethylated	hypermethylated	hypermethylated	hypermethylated	hypermethylated	hypermethylated	hypermethylated	hypermethylated
MAGEB3	Nocall	10	2	2	31	5	27	hypermethylated in males	hypermethylated	hypermethylated	hypermethylated	hypermethylated	hypermethylated	hypermethylated	threshold	hypermethylated	threshold	escapes XCI	hypermethylated	hypermethylated	hypermethylated	hypermethylated	hypermethylated	hypermethylated	hypermethylated	hypermethylated	subject to XCI	subject to XCI	hypermethylated	hypermethylated	hypermethylated	hypermethylated	hypermethylated	hypermethylated	hypermethylated	hypermethylated	hypermethylated	subject to XCI	hypermethylated	hypermethylated	hypermethylated	subject to XCI	subject to XCI	subject to XCI	subject to XCI	hypermethylated	hypermethylated	hypermethylated	hypermethylated
MAGEB4	Nocall	10	0	0	35	0	32	hypermethylated in males	hypermethylated	hypermethylated	hypermethylated	hypermethylated	hypermethylated	hypermethylated	subject to XCI	hypermethylated	subject to XCI	subject to XCI	hypermethylated	hypermethylated	hypermethylated	hypermethylated	hypermethylated	hypermethylated	hypermethylated	subject to XCI	hypermethylated	subject to XCI	hypermethylated	hypermethylated	hypermethylated	hypermethylated	subject to XCI	hypermethylated	hypermethylated	hypermethylated	hypermethylated	hypermethylated	hypermethylated	hypermethylated	hypermethylated	hypermethylated	hypermethylated	hypermethylated	hypermethylated	hypermethylated	hypermethylated	hypermethylated	hypermethylated
MAGEB1	Nocall	27	2	0	16	6	26	hypermethylated in males	hypermethylated	subject to XCI	hypermethylated	hypermethylated	hypermethylated	hypermethylated	subject to XCI	subject to XCI	subject to XCI	subject to XCI	subject to XCI	subject to XCI	hypermethylated	subject to XCI	subject to XCI	subject to XCI	hypermethylated	subject to XCI	hypermethylated	subject to XCI	hypermethylated	hypermethylated	subject to XCI	subject to XCI	subject to XCI	subject to XCI	hypermethylated	subject to XCI	subject to XCI	hypermethylated	hypermethylated	hypermethylated	subject to XCI	subject to XCI	subject to XCI	subject to XCI	subject to XCI	hypermethylated	subject to XCI	hypermethylated	hypermethylated
MAGEB1	Nocall	27	2	0	16	6	26	hypermethylated in males	hypermethylated	subject to XCI	hypermethylated	hypermethylated	hypermethylated	hypermethylated	subject to XCI	subject to XCI	subject to XCI	subject to XCI	subject to XCI	subject to XCI	hypermethylated	subject to XCI	subject to XCI	subject to XCI	hypermethylated	subject to XCI	hypermethylated	subject to XCI	hypermethylated	hypermethylated	subject to XCI	subject to XCI	subject to XCI	subject to XCI	hypermethylated	subject to XCI	subject to XCI	hypermethylated	hypermethylated	hypermethylated	subject to XCI	subject to XCI	subject to XCI	subject to XCI	subject to XCI	hypermethylated	subject to XCI	hypermethylated	hypermethylated
MAGEB1	Nocall	10	0	0	35	0	32	hypermethylated in males	hypermethylated	hypermethylated	hypermethylated	hypermethylated	hypermethylated	hypermethylated	hypermethylated	subject to XCI	subject to XCI	hypermethylated	hypermethylated	hypermethylated	hypermethylated	hypermethylated	hypermethylated	hypermethylated	hypermethylated	subject to XCI	subject to XCI	hypermethylated	hypermethylated	hypermethylated	hypermethylated	hypermethylated	subject to XCI	hypermethylated	hypermethylated	hypermethylated	hypermethylated	hypermethylated	hypermethylated	hypermethylated	hypermethylated	hypermethylated	subject to XCI	subject to XCI	subject to XCI	hypermethylated	hypermethylated	hypermethylated	hypermethylated
NR0B1	subject to XCI	37	0	0	8	24	8	subject to XCI	subject to XCI	subject to XCI	subject to XCI	subject to XCI	subject to XCI	subject to XCI	subject to XCI	subject to XCI	subject to XCI	hypermethylated	subject to XCI	hypermethylated	subject to XCI	hypermethylated	hypermethylated	subject to XCI	subject to XCI	hypermethylated	hypermethylated	subject to XCI	hypermethylated	subject to XCI	subject to XCI	hypermethylated	subject to XCI	subject to XCI	subject to XCI	hypermethylated	subject to XCI	subject to XCI	subject to XCI	subject to XCI	subject to XCI	subject to XCI	subject to XCI	subject to XCI	subject to XCI	subject to XCI	subject to XCI	subject to XCI	subject to XCI
CXorf21	variably escapes from XCI	4	0	0	41	8	24	hypermethylated in males	hypermethylated	hypermethylated	hypermethylated	hypermethylated	hypermethylated	hypermethylated	hypermethylated	hypermethylated	hypermethylated	hypermethylated	hypermethylated	hypermethylated	hypermethylated	hypermethylated	hypermethylated	hypermethylated	hypermethylated	hypermethylated	hypermethylated	hypermethylated	hypermethylated	hypermethylated	hypermethylated	hypermethylated	hypermethylated	hypermethylated	hypermethylated	hypermethylated	hypermethylated	hypermethylated	hypermethylated	hypermethylated	hypermethylated	hypermethylated	subject to XCI	subject to XCI	subject to XCI	hypermethylated	hypermethylated	hypermethylated	hypermethylated
GK	subject to XCI	40	3	1	1	32	0	subject to XCI	subject to XCI	subject to XCI	subject to XCI	subject to XCI	subject to XCI	subject to XCI	threshold	subject to XCI	escapes XCI	subject to XCI	escapes XCI	subject to XCI	subject to XCI	hypermethylated	subject to XCI	subject to XCI	subject to XCI	subject to XCI	subject to XCI	subject to XCI	subject to XCI	subject to XCI	subject to XCI	subject to XCI	subject to XCI	subject to XCI	subject to XCI	subject to XCI	subject to XCI	subject to XCI	subject to XCI	subject to XCI	escapes XCI	subject to XCI	subject to XCI	subject to XCI	subject to XCI	subject to XCI	subject to XCI	subject to XCI	subject to XCI
GK	subject to XCI	40	3	1	1	32	0	subject to XCI	subject to XCI	subject to XCI	subject to XCI	subject to XCI	subject to XCI	subject to XCI	threshold	subject to XCI	escapes XCI	subject to XCI	escapes XCI	subject to XCI	subject to XCI	hypermethylated	subject to XCI	subject to XCI	subject to XCI	subject to XCI	subject to XCI	subject to XCI	subject to XCI	subject to XCI	subject to XCI	subject to XCI	subject to XCI	subject to XCI	subject to XCI	subject to XCI	subject to XCI	subject to XCI	subject to XCI	subject to XCI	escapes XCI	subject to XCI	subject to XCI	subject to XCI	subject to XCI	subject to XCI	subject to XCI	subject to XCI	subject to XCI
GK	subject to XCI	40	3	1	1	32	0	subject to XCI	subject to XCI	subject to XCI	subject to XCI	subject to XCI	subject to XCI	subject to XCI	threshold	subject to XCI	escapes XCI	subject to XCI	escapes XCI	subject to XCI	subject to XCI	hypermethylated	subject to XCI	subject to XCI	subject to XCI	subject to XCI	subject to XCI	subject to XCI	subject to XCI	subject to XCI	subject to XCI	subject to XCI	subject to XCI	subject to XCI	subject to XCI	subject to XCI	subject to XCI	subject to XCI	subject to XCI	subject to XCI	escapes XCI	subject to XCI	subject to XCI	subject to XCI	subject to XCI	subject to XCI	subject to XCI	subject to XCI	subject to XCI
GK	subject to XCI	40	3	1	1	32	0	subject to XCI	subject to XCI	subject to XCI	subject to XCI	subject to XCI	subject to XCI	subject to XCI	threshold	subject to XCI	escapes XCI	subject to XCI	escapes XCI	subject to XCI	subject to XCI	hypermethylated	subject to XCI	subject to XCI	subject to XCI	subject to XCI	subject to XCI	subject to XCI	subject to XCI	subject to XCI	subject to XCI	subject to XCI	subject to XCI	subject to XCI	subject to XCI	subject to XCI	subject to XCI	subject to XCI	subject to XCI	subject to XCI	escapes XCI	subject to XCI	subject to XCI	subject to XCI	subject to XCI	subject to XCI	subject to XCI	subject to XCI	subject to XCI
TAB3-AS1		7	0	0	38	0	32	hypermethylated in males	hypermethylated	hypermethylated	hypermethylated	hypermethylated	hypermethylated	hypermethylated	hypermethylated	hypermethylated	hypermethylated	hypermethylated	hypermethylated	hypermethylated	hypermethylated	hypermethylated	hypermethylated	hypermethylated	hypermethylated	hypermethylated	hypermethylated	hypermethylated	hypermethylated	hypermethylated	hypermethylated	subject to XCI	hypermethylated	hypermethylated	hypermethylated	hypermethylated	hypermethylated	hypermethylated	hypermethylated	hypermethylated	subject to XCI	hypermethylated	subject to XCI	hypermethylated	subject to XCI	hypermethylated	hypermethylated	hypermethylated	hypermethylated
TAB3	NA	42	1	1	1	32	0	subject to XCI	subject to XCI	subject to XCI	subject to XCI	subject to XCI	subject to XCI	subject to XCI	escapes XCI	subject to XCI	subject to XCI	subject to XCI	subject to XCI	subject to XCI	hypermethylated	subject to XCI	subject to XCI	subject to XCI	subject to XCI	subject to XCI	threshold	subject to XCI	subject to XCI	subject to XCI	subject to XCI	subject to XCI	subject to XCI	subject to XCI	subject to XCI	subject to XCI	subject to XCI	subject to XCI	subject to XCI	subject to XCI	subject to XCI	subject to XCI	subject to XCI	subject to XCI	subject to XCI	subject to XCI	subject to XCI	subject to XCI	subject to XCI
FTHL17	Nocall	9	0	0	36	0	32	hypermethylated in males	hypermethylated	subject to XCI	hypermethylated	subject to XCI	hypermethylated	hypermethylated	hypermethylated	hypermethylated	hypermethylated	hypermethylated	subject to XCI	subject to XCI	hypermethylated	subject to XCI	hypermethylated	hypermethylated	hypermethylated	hypermethylated	hypermethylated	hypermethylated	hypermethylated	hypermethylated	hypermethylated	subject to XCI	hypermethylated	hypermethylated	hypermethylated	hypermethylated	hypermethylated	hypermethylated	hypermethylated	hypermethylated	hypermethylated	hypermethylated	hypermethylated	hypermethylated	subject to XCI	hypermethylated	hypermethylated	hypermethylated	hypermethylated
DMD	subject to XCI	40	0	1	4	18	14	subject to XCI	subject to XCI	subject to XCI	subject to XCI	subject to XCI	subject to XCI	subject to XCI	subject to XCI	subject to XCI	subject to XCI	subject to XCI	subject to XCI	subject to XCI	hypermethylated	subject to XCI	subject to XCI	subject to XCI	subject to XCI	hypermethylated	subject to XCI	subject to XCI	subject to XCI	subject to XCI	subject to XCI	subject to XCI	subject to XCI	subject to XCI	threshold	hypermethylated	subject to XCI	hypermethylated	subject to XCI	subject to XCI	subject to XCI	subject to XCI	subject to XCI	subject to XCI	subject to XCI	subject to XCI	subject to XCI	subject to XCI	subject to XCI
DMD	subject to XCI	40	0	1	4	18	14	subject to XCI	subject to XCI	subject to XCI	subject to XCI	subject to XCI	subject to XCI	subject to XCI	subject to XCI	subject to XCI	subject to XCI	subject to XCI	subject to XCI	subject to XCI	hypermethylated	subject to XCI	subject to XCI	subject to XCI	subject to XCI	hypermethylated	subject to XCI	subject to XCI	subject to XCI	subject to XCI	subject to XCI	subject to XCI	subject to XCI	subject to XCI	threshold	hypermethylated	subject to XCI	hypermethylated	subject to XCI	subject to XCI	subject to XCI	subject to XCI	subject to XCI	subject to XCI	subject to XCI	subject to XCI	subject to XCI	subject to XCI	subject to XCI
DMD	subject to XCI	40	0	1	4	18	14	subject to XCI	subject to XCI	subject to XCI	subject to XCI	subject to XCI	subject to XCI	subject to XCI	subject to XCI	subject to XCI	subject to XCI	subject to XCI	subject to XCI	subject to XCI	hypermethylated	subject to XCI	subject to XCI	subject to XCI	subject to XCI	hypermethylated	subject to XCI	subject to XCI	subject to XCI	subject to XCI	subject to XCI	subject to XCI	subject to XCI	subject to XCI	threshold	hypermethylated	subject to XCI	hypermethylated	subject to XCI	subject to XCI	subject to XCI	subject to XCI	subject to XCI	subject to XCI	subject to XCI	subject to XCI	subject to XCI	subject to XCI	subject to XCI
DMD	subject to XCI	40	0	1	4	18	14	subject to XCI	subject to XCI	subject to XCI	subject to XCI	subject to XCI	subject to XCI	subject to XCI	subject to XCI	subject to XCI	subject to XCI	subject to XCI	subject to XCI	subject to XCI	hypermethylated	subject to XCI	subject to XCI	subject to XCI	subject to XCI	hypermethylated	subject to XCI	subject to XCI	subject to XCI	subject to XCI	subject to XCI	subject to XCI	subject to XCI	subject to XCI	threshold	hypermethylated	subject to XCI	hypermethylated	subject to XCI	subject to XCI	subject to XCI	subject to XCI	subject to XCI	subject to XCI	subject to XCI	subject to XCI	subject to XCI	subject to XCI	subject to XCI
DMD	subject to XCI	40	0	1	4	18	14	subject to XCI	subject to XCI	subject to XCI	subject to XCI	subject to XCI	subject to XCI	subject to XCI	subject to XCI	subject to XCI	subject to XCI	subject to XCI	subject to XCI	subject to XCI	hypermethylated	subject to XCI	subject to XCI	subject to XCI	subject to XCI	hypermethylated	subject to XCI	subject to XCI	subject to XCI	subject to XCI	subject to XCI	subject to XCI	subject to XCI	subject to XCI	threshold	hypermethylated	subject to XCI	hypermethylated	subject to XCI	subject to XCI	subject to XCI	subject to XCI	subject to XCI	subject to XCI	subject to XCI	subject to XCI	subject to XCI	subject to XCI	subject to XCI
DMD	subject to XCI	19	4	4	18	5	27	hypermethylated in males	subject to XCI	hypermethylated	hypermethylated	hypermethylated	hypermethylated	hypermethylated	threshold	subject to XCI	subject to XCI	escapes XCI	subject to XCI	subject to XCI	threshold	threshold	subject to XCI	escapes XCI	escapes XCI	subject to XCI	subject to XCI	subject to XCI	escapes XCI	subject to XCI	subject to XCI	subject to XCI	subject to XCI	hypermethylated	subject to XCI	hypermethylated	hypermethylated	hypermethylated	hypermethylated	hypermethylated	subject to XCI	subject to XCI	hypermethylated	hypermethylated	hypermethylated	threshold	hypermethylated	hypermethylated	hypermethylated
DMD	subject to XCI	14	0	0	31	0	32	hypermethylated in males	hypermethylated	hypermethylated	hypermethylated	hypermethylated	hypermethylated	hypermethylated	hypermethylated	subject to XCI	hypermethylated	hypermethylated	hypermethylated	hypermethylated	subject to XCI	hypermethylated	hypermethylated	hypermethylated	hypermethylated	subject to XCI	subject to XCI	subject to XCI	hypermethylated	hypermethylated	hypermethylated	hypermethylated	subject to XCI	hypermethylated	hypermethylated	hypermethylated	hypermethylated	hypermethylated	subject to XCI	hypermethylated	hypermethylated	hypermethylated	subject to XCI	subject to XCI	subject to XCI	hypermethylated	hypermethylated	hypermethylated	hypermethylated
DMD	subject to XCI	14	0	0	31	0	32	hypermethylated in males	hypermethylated	hypermethylated	hypermethylated	hypermethylated	hypermethylated	hypermethylated	hypermethylated	subject to XCI	hypermethylated	hypermethylated	hypermethylated	hypermethylated	subject to XCI	hypermethylated	hypermethylated	hypermethylated	hypermethylated	subject to XCI	subject to XCI	subject to XCI	hypermethylated	hypermethylated	hypermethylated	hypermethylated	subject to XCI	hypermethylated	hypermethylated	hypermethylated	hypermethylated	hypermethylated	subject to XCI	hypermethylated	hypermethylated	hypermethylated	subject to XCI	subject to XCI	subject to XCI	hypermethylated	hypermethylated	hypermethylated	hypermethylated
DMD	subject to XCI	14	0	0	31	0	32	hypermethylated in males	hypermethylated	hypermethylated	hypermethylated	hypermethylated	hypermethylated	hypermethylated	hypermethylated	subject to XCI	hypermethylated	hypermethylated	hypermethylated	hypermethylated	subject to XCI	hypermethylated	hypermethylated	hypermethylated	hypermethylated	subject to XCI	subject to XCI	subject to XCI	hypermethylated	hypermethylated	hypermethylated	hypermethylated	subject to XCI	hypermethylated	hypermethylated	hypermethylated	hypermethylated	hypermethylated	subject to XCI	hypermethylated	hypermethylated	hypermethylated	subject to XCI	subject to XCI	subject to XCI	hypermethylated	hypermethylated	hypermethylated	hypermethylated
DMD	subject to XCI	14	0	0	31	0	32	hypermethylated in males	hypermethylated	hypermethylated	hypermethylated	hypermethylated	hypermethylated	hypermethylated	hypermethylated	subject to XCI	hypermethylated	hypermethylated	hypermethylated	hypermethylated	subject to XCI	hypermethylated	hypermethylated	hypermethylated	hypermethylated	subject to XCI	subject to XCI	subject to XCI	hypermethylated	hypermethylated	hypermethylated	hypermethylated	subject to XCI	hypermethylated	hypermethylated	hypermethylated	hypermethylated	hypermethylated	subject to XCI	hypermethylated	hypermethylated	hypermethylated	subject to XCI	subject to XCI	subject to XCI	hypermethylated	hypermethylated	hypermethylated	hypermethylated
DMD	NA	14	0	0	31	0	32	hypermethylated in males	hypermethylated	hypermethylated	hypermethylated	hypermethylated	hypermethylated	hypermethylated	hypermethylated	subject to XCI	hypermethylated	hypermethylated	hypermethylated	hypermethylated	subject to XCI	hypermethylated	hypermethylated	hypermethylated	hypermethylated	subject to XCI	subject to XCI	subject to XCI	hypermethylated	hypermethylated	hypermethylated	hypermethylated	subject to XCI	hypermethylated	hypermethylated	hypermethylated	hypermethylated	hypermethylated	subject to XCI	hypermethylated	hypermethylated	hypermethylated	subject to XCI	subject to XCI	subject to XCI	hypermethylated	hypermethylated	hypermethylated	hypermethylated
DMD	subject to XCI	17	3	0	25	0	32	hypermethylated in males	hypermethylated	subject to XCI	hypermethylated	hypermethylated	hypermethylated	hypermethylated	hypermethylated	subject to XCI	hypermethylated	hypermethylated	hypermethylated	subject to XCI	hypermethylated	subject to XCI	subject to XCI	subject to XCI	hypermethylated	subject to XCI	subject to XCI	subject to XCI	hypermethylated	hypermethylated	hypermethylated	subject to XCI	hypermethylated	hypermethylated	hypermethylated	subject to XCI	hypermethylated	hypermethylated	hypermethylated	hypermethylated	subject to XCI	hypermethylated	subject to XCI	hypermethylated	subject to XCI	hypermethylated	subject to XCI	hypermethylated	hypermethylated
DMD	NA	17	3	0	25	0	32	hypermethylated in males	hypermethylated	subject to XCI	hypermethylated	hypermethylated	hypermethylated	hypermethylated	hypermethylated	subject to XCI	hypermethylated	hypermethylated	hypermethylated	subject to XCI	hypermethylated	subject to XCI	subject to XCI	subject to XCI	hypermethylated	subject to XCI	subject to XCI	subject to XCI	hypermethylated	hypermethylated	hypermethylated	subject to XCI	hypermethylated	hypermethylated	hypermethylated	subject to XCI	hypermethylated	hypermethylated	hypermethylated	hypermethylated	subject to XCI	hypermethylated	subject to XCI	hypermethylated	subject to XCI	hypermethylated	subject to XCI	hypermethylated	hypermethylated
MIR3915	NA	0	0	0	45	0	32	hypermethylated in males	hypermethylated	hypermethylated	hypermethylated	hypermethylated	hypermethylated	hypermethylated	hypermethylated	hypermethylated	hypermethylated	hypermethylated	hypermethylated	hypermethylated	hypermethylated	hypermethylated	hypermethylated	hypermethylated	hypermethylated	hypermethylated	hypermethylated	hypermethylated	hypermethylated	hypermethylated	hypermethylated	hypermethylated	hypermethylated	hypermethylated	hypermethylated	hypermethylated	hypermethylated	hypermethylated	hypermethylated	hypermethylated	hypermethylated	hypermethylated	hypermethylated	hypermethylated	hypermethylated	hypermethylated	hypermethylated	hypermethylated	hypermethylated
MIR548F5		5	0	0	40	0	32	hypermethylated in males	hypermethylated	hypermethylated	hypermethylated	hypermethylated	hypermethylated	hypermethylated	hypermethylated	hypermethylated	hypermethylated	hypermethylated	hypermethylated	hypermethylated	hypermethylated	hypermethylated	hypermethylated	hypermethylated	hypermethylated	subject to XCI	hypermethylated	subject to XCI	hypermethylated	hypermethylated	hypermethylated	hypermethylated	hypermethylated	hypermethylated	hypermethylated	hypermethylated	hypermethylated	hypermethylated	hypermethylated	hypermethylated	hypermethylated	hypermethylated	hypermethylated	hypermethylated	hypermethylated	hypermethylated	hypermethylated	hypermethylated	hypermethylated
DMD	subject to XCI	42	0	0	3	1	31	hypermethylated in males	subject to XCI	subject to XCI	subject to XCI	subject to XCI	subject to XCI	subject to XCI	subject to XCI	subject to XCI	subject to XCI	subject to XCI	subject to XCI	subject to XCI	subject to XCI	subject to XCI	subject to XCI	subject to XCI	subject to XCI	subject to XCI	subject to XCI	subject to XCI	subject to XCI	subject to XCI	subject to XCI	subject to XCI	hypermethylated	subject to XCI	subject to XCI	subject to XCI	subject to XCI	subject to XCI	subject to XCI	subject to XCI	hypermethylated	subject to XCI	subject to XCI	subject to XCI	subject to XCI	subject to XCI	subject to XCI	hypermethylated	subject to XCI
DMD	subject to XCI	42	0	0	3	1	31	hypermethylated in males	subject to XCI	subject to XCI	subject to XCI	subject to XCI	subject to XCI	subject to XCI	subject to XCI	subject to XCI	subject to XCI	subject to XCI	subject to XCI	subject to XCI	subject to XCI	subject to XCI	subject to XCI	subject to XCI	subject to XCI	subject to XCI	subject to XCI	subject to XCI	subject to XCI	subject to XCI	subject to XCI	subject to XCI	hypermethylated	subject to XCI	subject to XCI	subject to XCI	subject to XCI	subject to XCI	subject to XCI	subject to XCI	hypermethylated	subject to XCI	subject to XCI	subject to XCI	subject to XCI	subject to XCI	subject to XCI	hypermethylated	subject to XCI
DMD	subject to XCI	35	5	5	0	1	31	hypermethylated in males	threshold	subject to XCI	subject to XCI	subject to XCI	subject to XCI	subject to XCI	escapes XCI	escapes XCI	subject to XCI	escapes XCI	subject to XCI	subject to XCI	subject to XCI	subject to XCI	subject to XCI	subject to XCI	subject to XCI	subject to XCI	subject to XCI	subject to XCI	subject to XCI	subject to XCI	subject to XCI	subject to XCI	threshold	subject to XCI	subject to XCI	subject to XCI	subject to XCI	subject to XCI	threshold	subject to XCI	subject to XCI	threshold	subject to XCI	subject to XCI	subject to XCI	subject to XCI	subject to XCI	subject to XCI	subject to XCI
DMD	NA	31	4	7	3	5	27	hypermethylated in males	subject to XCI	hypermethylated	subject to XCI	subject to XCI	subject to XCI	subject to XCI	subject to XCI	threshold	subject to XCI	subject to XCI	subject to XCI	subject to XCI	subject to XCI	subject to XCI	subject to XCI	subject to XCI	subject to XCI	subject to XCI	threshold	subject to XCI	subject to XCI	subject to XCI	subject to XCI	subject to XCI	threshold	subject to XCI	escapes XCI	subject to XCI	subject to XCI	subject to XCI	threshold	subject to XCI	threshold	subject to XCI	threshold	subject to XCI	hypermethylated	subject to XCI	subject to XCI	hypermethylated	subject to XCI
FAM47A	Nocall	6	0	0	39	0	32	hypermethylated in males	hypermethylated	hypermethylated	hypermethylated	hypermethylated	hypermethylated	hypermethylated	hypermethylated	subject to XCI	hypermethylated	hypermethylated	hypermethylated	hypermethylated	hypermethylated	hypermethylated	hypermethylated	hypermethylated	hypermethylated	subject to XCI	hypermethylated	hypermethylated	hypermethylated	hypermethylated	hypermethylated	subject to XCI	hypermethylated	hypermethylated	hypermethylated	hypermethylated	hypermethylated	hypermethylated	hypermethylated	hypermethylated	subject to XCI	hypermethylated	hypermethylated	hypermethylated	hypermethylated	hypermethylated	hypermethylated	hypermethylated	hypermethylated
TMEM47	NA	31	0	4	10	21	11	subject to XCI	hypermethylated	hypermethylated	hypermethylated	hypermethylated	subject to XCI	hypermethylated	subject to XCI	threshold	subject to XCI	subject to XCI	subject to XCI	subject to XCI	subject to XCI	subject to XCI	subject to XCI	subject to XCI	subject to XCI	subject to XCI	hypermethylated	subject to XCI	subject to XCI	subject to XCI	subject to XCI	subject to XCI	subject to XCI	subject to XCI	subject to XCI	hypermethylated	subject to XCI	hypermethylated	hypermethylated	hypermethylated	subject to XCI	threshold	subject to XCI	subject to XCI	subject to XCI	subject to XCI	threshold	subject to XCI	threshold
FAM47B	NA	2	0	0	43	0	32	hypermethylated in males	hypermethylated	hypermethylated	hypermethylated	hypermethylated	hypermethylated	hypermethylated	hypermethylated	hypermethylated	hypermethylated	hypermethylated	hypermethylated	hypermethylated	hypermethylated	hypermethylated	hypermethylated	hypermethylated	hypermethylated	hypermethylated	hypermethylated	hypermethylated	hypermethylated	hypermethylated	hypermethylated	hypermethylated	hypermethylated	hypermethylated	hypermethylated	hypermethylated	hypermethylated	hypermethylated	subject to XCI	hypermethylated	hypermethylated	hypermethylated	hypermethylated	hypermethylated	hypermethylated	hypermethylated	hypermethylated	hypermethylated	hypermethylated
[truncated: 2,235 more rows]
[truncated: 37 more columns]

## Sheet: DNAme variable escape
gene	published status	DNAme call across samples	VE individuals	VE tissues	VE TSS	VE.blood	VE.brain	VE.breast	VE.colon	VE.thyroid	any
[truncated: 2,636 more rows]

[truncated: 3 more sheets: epigeneticPredictorCEMT, epigeneticPredictorCREST, TCGA]
