# Supplementary material for: Contribution of genetic and epigenetic changes to escape from X-chromosome inactivation
Source: Epigenetics Chromatin. 2021 Jun 29;14:30. doi: 10.1186/s13072-021-00404-9 (PMC8244145; doi:10.1186/s13072-021-00404-9)
Supplement: Supplementary file 5 — Additional file5: Table S16. Top 100 results from an analysis associating XCI status with genotype. See additional files. There are separate sheets for association with Xi/Xa and 450k based XCI status calls, and for comparing to all chromosomes, and just chromosome X. The adjusted p-value is calculated using the Benjamini-Hochberg method. For the sheet associating DNAme based XCI status calls with loci on all chromosomes, we included all 610 significant loci instead of the top 100. I have also included the amount of samples with each XCI status (E for escapes XCI, S for subject to XCI) and each genotype (ref for reference allele, het for heterozygous, alt for alternate allele) (columns E-J). Columns M-N are the ratio of reference to alternate alleles at samples escaping or subject to XCI, with O being the ratio of these two columns and P being the reciprocal of O if it is less than 1, to make comparison easier. This enrichment column (col P) shows enrichment of reference allele at samples with one XCI status over the other. For the DNAme allChr sheet we have also included a column showing the attributable risk per allele. [file 13072_2021_404_MOESM5_ESM.xlsx]

## Sheet: XiXa.allChr.top100
gene	chromosome	location	p-value	Eref - escapes XCI with reference allele	Ehet - escapes XCI heterozygous allele	Ealt - escapes XCI, alternate allele	Sref - subject to XCI, reference allele	Shet - subject to XCI, heterozygous allele	Salt - subject to XCI, alternate allele	adjusted p-value	adjusted p-value (X only)	col E/G	col H/J	col M/N	enrichment (best of column O or reciprocal of O)
TSIX,XIST	1	106232189	9.7493e-08	51	34	10	45	81	67	0.547517	NA	5.1	0.671642	7.59333	7.59333
IL13RA1	X	129202319	6.49128e-07	17	23	27	62	39	11	1	0.142458	0.62963	5.63636	0.111708	8.95187
HCFC1	4	30650759	1.63572e-06	36	83	71	89	82	47	1	NA	0.507042	1.89362	0.267764	3.73463
HCFC1	2	105382170	1.70725e-06	65	64	61	31	80	107	1	NA	1.06557	0.28972	3.67795	3.67795
HCFC1	2	105379160	1.93984e-06	65	65	60	31	82	105	1	NA	1.08333	0.295238	3.66935	3.66935
IL13RA1	6	51937889	2.27982e-06	18	23	26	4	33	75	1	NA	0.692308	0.0533333	12.9808	12.9808
IL13RA1	X	129247440	2.42563e-06	30	21	16	14	42	56	1	0.266165	1.875	0.25	7.5	7.5
IL13RA1	6	51948816	2.71868e-06	18	23	26	4	34	74	1	NA	0.692308	0.0540541	12.8077	12.8077
IL13RA1	6	51936982	2.71868e-06	26	23	18	74	34	4	1	NA	1.44444	18.5	0.0780781	12.8077
IL13RA1	6	51932599	6.52254e-06	28	21	18	73	35	4	1	NA	1.55556	18.25	0.0852359	11.7321
IL13RA1	6	51937546	6.89975e-06	26	24	17	73	35	4	1	NA	1.52941	18.25	0.0838034	11.9327
TFE3	10	13858071	8.40622e-06	11	34	51	62	68	54	1	NA	0.215686	1.14815	0.187856	5.32323
IL13RA1	6	51936652	9.1156e-06	26	23	18	73	34	5	1	NA	1.44444	14.6	0.0989346	10.1077
IL13RA1	1	66537082	9.26233e-06	34	26	7	24	47	41	1	NA	4.85714	0.585366	8.29762	8.29762
HCFC1	18	66943102	9.31712e-06	35	52	103	10	58	150	1	NA	0.339806	0.0666667	5.09709	5.09709
TSIX,XIST	19	57945948	9.85404e-06	49	27	19	122	65	6	1	NA	2.57895	20.3333	0.126833	7.88435
EFNB1	15	88858820	1.01635e-05	14	12	10	47	13	0	1	NA	1.4	Inf	0	Inf
PIN4	4	187424214	1.24369e-05	16	22	7	8	29	44	1	NA	2.28571	0.181818	12.5714	12.5714
IL13RA1	X	129212513	1.36712e-05	27	21	19	13	40	59	1	0.995289	1.42105	0.220339	6.44939	6.44939
IL13RA1	3	75071281	1.40009e-05	46	13	8	34	38	40	1	NA	5.75	0.85	6.76471	6.76471
TSIX,XIST	6	159639039	1.55525e-05	34	32	29	100	75	18	1	NA	1.17241	5.55556	0.211034	4.73856
TFE3	10	106005598	1.55651e-05	32	38	26	25	67	92	1	NA	1.23077	0.271739	4.52923	4.52923
TFE3	2	101464066	1.65284e-05	27	28	41	13	69	102	1	NA	0.658537	0.127451	5.16698	5.16698
OGT	8	85425690	1.73368e-05	1	7	8	25	5	2	1	NA	0.125	12.5	0.01	100
IL13RA1	X	129231253	1.81407e-05	19	19	29	56	42	14	1	0.995289	0.655172	4	0.163793	6.10526
TFE3	11	44629377	2.05681e-05	25	36	35	14	69	101	1	NA	0.714286	0.138614	5.15306	5.15306
HCFC1	18	38482221	2.07085e-05	44	66	80	20	65	133	1	NA	0.55	0.150376	3.6575	3.6575
TFE3	5	149946500	2.14148e-05	46	31	19	125	51	8	1	NA	2.42105	15.625	0.154947	6.4538
TFE3	4	151338607	2.43827e-05	33	31	32	22	70	92	1	NA	1.03125	0.23913	4.3125	4.3125
TFE3	12	58481915	2.52069e-05	37	36	23	27	83	74	1	NA	1.6087	0.364865	4.40902	4.40902
HCFC1	4	184714157	2.59055e-05	54	66	70	28	72	118	1	NA	0.771429	0.237288	3.25102	3.25102
ATRX	12	67458687	2.66512e-05	3	14	18	31	18	11	1	NA	0.166667	2.81818	0.0591398	16.9091
TSIX,XIST	19	57914670	2.75613e-05	46	29	20	123	61	9	1	NA	2.3	13.6667	0.168293	5.94203
HCFC1	4	184703234	2.83809e-05	79	66	45	122	77	19	1	NA	1.75556	6.42105	0.273406	3.65756
HCFC1	4	30655612	2.83918e-05	36	86	68	87	79	52	1	NA	0.529412	1.67308	0.31643	3.16026
OGT	8	85341753	3.13413e-05	0	9	7	18	13	1	1	NA	0	18	0	Inf
TFE3	X	27803743	3.23091e-05	39	30	27	33	62	89	1	1	1.44444	0.370787	3.89562	3.89562
HCFC1	8	94212945	3.28897e-05	28	52	110	7	54	157	1	NA	0.254545	0.044586	5.70909	5.70909
TFE3	11	7627519	3.29715e-05	51	31	14	137	43	4	1	NA	3.64286	34.25	0.106361	9.40196
EFNB1	3	115524884	3.31123e-05	11	20	5	4	20	36	1	NA	2.2	0.111111	19.8	19.8
IL13RA1	19	29640655	3.42667e-05	16	21	30	52	43	17	1	NA	0.533333	3.05882	0.174359	5.73529
OGT	8	85458166	3.46928e-05	8	7	1	2	7	23	1	NA	8	0.0869565	92	92
HCFC1	3	106298523	3.48117e-05	44	77	69	88	85	45	1	NA	0.637681	1.95556	0.326087	3.06667
ATRX	3	82678358	3.64956e-05	10	15	10	1	20	39	1	NA	1	0.025641	39	39
TSPAN7	11	74545007	3.6803e-05	0	7	8	16	8	1	1	NA	0	16	0	Inf
TSPAN7	11	74539942	3.6803e-05	8	7	0	1	8	16	1	NA	Inf	0.0625	Inf	Inf
PIN4	2	45258094	3.77268e-05	13	18	14	2	36	43	1	NA	0.928571	0.0465116	19.9643	19.9643
PIR	21	41096987	3.86729e-05	39	31	36	19	41	74	1	NA	1.08333	0.256757	4.2193	4.2193
EFNB1	15	88859694	3.90571e-05	14	11	11	44	15	1	1	NA	1.27273	44	0.0289256	34.5714
SHROOM2	1	7160910	4.03593e-05	18	8	3	3	11	16	1	NA	6	0.1875	32	32
WASH6P	5	35869716	4.11826e-05	21	18	19	6	31	47	1	NA	1.10526	0.12766	8.65789	8.65789
TSIX,XIST	18	10616520	4.1878e-05	62	30	3	85	68	40	1	NA	20.6667	2.125	9.72549	9.72549
PIR	19	33496518	4.2445e-05	17	24	65	1	38	95	1	NA	0.261538	0.0105263	24.8462	24.8462
PIR	11	87054028	4.31862e-05	42	40	24	25	48	61	1	NA	1.75	0.409836	4.27	4.27
IL13RA1	9	124365995	4.4957e-05	32	28	7	22	54	36	1	NA	4.57143	0.611111	7.48052	7.48052
TFE3	21	34639390	4.54954e-05	30	30	36	19	68	97	1	NA	0.833333	0.195876	4.25439	4.25439
TSIX,XIST	22	37661331	4.5692e-05	18	45	32	76	87	30	1	NA	0.5625	2.53333	0.222039	4.5037
PIR	11	112393758	4.73774e-05	13	39	54	40	60	34	1	NA	0.240741	1.17647	0.20463	4.88688
HCFC1	4	30661618	4.74429e-05	43	81	66	89	84	45	1	NA	0.651515	1.97778	0.329418	3.03566
IL13RA1	1	66575192	4.87298e-05	31	27	9	26	39	47	1	NA	3.44444	0.553191	6.2265	6.2265
OGT	8	85440159	4.89251e-05	3	7	6	26	6	0	1	NA	0.5	Inf	0	Inf
PIR	8	49204138	4.89323e-05	42	37	27	23	49	62	1	NA	1.55556	0.370968	4.19324	4.19324
TFE3	10	105973782	4.8996e-05	35	34	27	27	73	84	1	NA	1.2963	0.321429	4.03292	4.03292
OGT	8	85453758	4.92287e-05	8	7	1	2	8	22	1	NA	8	0.0909091	88	88
IL13RA1	4	88325062	4.97942e-05	14	23	30	50	43	19	1	NA	0.466667	2.63158	0.177333	5.6391
PIR	8	49192652	5.23675e-05	41	37	28	22	49	63	1	NA	1.46429	0.349206	4.19318	4.19318
IL13RA1	4	100793800	5.2461e-05	28	26	13	78	31	3	1	NA	2.15385	26	0.0828402	12.0714
TFE3	4	151337303	5.34807e-05	33	31	32	23	71	90	1	NA	1.03125	0.255556	4.03533	4.03533
HCFC1	X	91466434	5.4268e-05	18	82	90	56	83	79	1	1	0.2	0.708861	0.282143	3.5443
PIR	4	24055643	5.44494e-05	30	47	29	13	57	64	1	NA	1.03448	0.203125	5.09284	5.09284
IL13RA1	16	75694821	5.45885e-05	9	30	28	40	54	18	1	NA	0.321429	2.22222	0.144643	6.91358
PIR	3	155554036	5.53652e-05	13	34	59	44	46	44	1	NA	0.220339	1	0.220339	4.53846
IL13RA1	16	20894735	5.62006e-05	9	28	30	44	45	23	1	NA	0.3	1.91304	0.156818	6.37681
TFE3	2	101464464	5.66144e-05	27	30	39	15	71	98	1	NA	0.692308	0.153061	4.52308	4.52308
HCFC1	13	30597641	5.77377e-05	60	64	66	30	87	101	1	NA	0.909091	0.29703	3.06061	3.06061
WASH6P	2	86228369	5.79522e-05	7	31	20	42	28	14	1	NA	0.35	3	0.116667	8.57143
HCFC1	3	106370380	5.88305e-05	52	85	53	106	77	35	1	NA	0.981132	3.02857	0.323959	3.08681
HCFC1	4	30650903	5.9523e-05	57	88	45	39	84	95	1	NA	1.26667	0.410526	3.08547	3.08547
TFE3	12	115445624	6.00602e-05	31	29	36	20	69	95	1	NA	0.861111	0.210526	4.09028	4.09028
IL13RA1	13	98582107	6.07295e-05	44	23	0	52	35	25	1	NA	Inf	2.08	Inf	Inf
PIR	11	112394629	6.15561e-05	17	35	54	41	64	29	1	NA	0.314815	1.41379	0.222674	4.49087
SRPX	1	85712020	6.17068e-05	15	11	2	3	10	16	1	NA	7.5	0.1875	40	40
TBL1X	X	146318888	6.25984e-05	25	10	1	7	7	12	1	1	25	0.583333	42.8571	42.8571
PIR	8	49195750	6.34254e-05	43	35	28	23	50	61	1	NA	1.53571	0.377049	4.07298	4.07298
TFE3	1	22327057	6.42391e-05	49	27	20	114	62	8	1	NA	2.45	14.25	0.17193	5.81633
TFE3	2	101452253	6.4911e-05	27	29	40	15	70	99	1	NA	0.675	0.151515	4.455	4.455
TSIX,XIST	13	94633326	6.58048e-05	56	32	7	81	57	55	1	NA	8	1.47273	5.4321	5.4321
TBL1X	2	156760828	6.72031e-05	1	19	16	11	13	2	1	NA	0.0625	5.5	0.0113636	88
IL13RA1	12	94214775	6.94618e-05	27	25	15	70	38	4	1	NA	1.8	17.5	0.102857	9.72222
TFE3	11	97204075	7.01153e-05	40	37	19	40	69	75	1	NA	2.10526	0.533333	3.94737	3.94737
PIR	10	126081029	7.08394e-05	30	41	35	12	53	69	1	NA	0.857143	0.173913	4.92857	4.92857
EFNB1	15	47581408	7.2962e-05	14	10	12	4	14	42	1	NA	1.16667	0.0952381	12.25	12.25
PIR	7	24139408	7.35316e-05	52	31	23	75	55	4	1	NA	2.26087	18.75	0.12058	8.29327
PIR	10	24567385	7.366e-05	26	34	46	7	52	75	1	NA	0.565217	0.0933333	6.0559	6.0559
TSIX,XIST	6	29019281	7.45694e-05	13	13	69	3	27	163	1	NA	0.188406	0.0184049	10.2367	10.2367
SRPX	6	136726219	7.48649e-05	1	12	15	15	10	4	1	NA	0.0666667	3.75	0.0177778	56.25
TFE3	13	94940427	7.5216e-05	39	32	25	109	59	16	1	NA	1.56	6.8125	0.228991	4.36699
IL13RA1	1	179053515	7.55211e-05	18	27	22	8	37	67	1	NA	0.818182	0.119403	6.85227	6.85227
TSIX,XIST	12	129183490	7.58157e-05	10	42	43	62	75	56	1	NA	0.232558	1.10714	0.210053	4.76071
PIR	21	41100940	7.61179e-05	31	38	37	69	45	20	1	NA	0.837838	3.45	0.242852	4.11774

## Sheet: XiXa.chrX.top100
gene	chromosome	location	p-value	Eref - escapes XCI with reference allele	Ehet - escapes XCI heterozygous allele	Ealt - escapes XCI, alternate allele	Sref - subject to XCI, reference allele	Shet - subject to XCI, heterozygous allele	Salt - subject to XCI, alternate allele	adjusted p-value	adjusted p-value (X only)	col E/G	col H/J	col M/N	enrichment (best of column O or reciprocal of O)
IL13RA1	X	129202319	6.49128e-07	17	23	27	62	39	11	1	0.142458	0.62963	5.63636	0.111708	8.95187
IL13RA1	X	129247440	2.42563e-06	30	21	16	14	42	56	1	0.266165	1.875	0.25	7.5	7.5
IL13RA1	X	129212513	1.36712e-05	27	21	19	13	40	59	1	0.995289	1.42105	0.220339	6.44939	6.44939
IL13RA1	X	129231253	1.81407e-05	19	19	29	56	42	14	1	0.995289	0.655172	4	0.163793	6.10526
TFE3	X	27803743	3.23091e-05	39	30	27	33	62	89	1	1	1.44444	0.370787	3.89562	3.89562
HCFC1	X	91466434	5.4268e-05	18	82	90	56	83	79	1	1	0.2	0.708861	0.282143	3.5443
TBL1X	X	146318888	6.25984e-05	25	10	1	7	7	12	1	1	25	0.583333	42.8571	42.8571
HCFC1	X	91454939	9.38784e-05	97	75	18	86	78	54	1	1	5.38889	1.59259	3.38372	3.38372
TFE3	X	27817165	0.000103578	28	30	38	87	64	33	1	1	0.736842	2.63636	0.279492	3.57792
HCFC1	X	91443787	0.000175016	99	70	21	84	79	55	1	1	4.71429	1.52727	3.08673	3.08673
HCFC1	X	91448601	0.000178429	93	77	20	83	79	56	1	1	4.65	1.48214	3.13735	3.13735
HCFC1	X	91455560	0.000187308	91	77	22	77	84	57	1	1	4.13636	1.35088	3.06198	3.06198
TSPAN7	X	142277629	0.000213737	9	6	0	2	10	13	1	1	Inf	0.153846	Inf	Inf
PIN4	X	32472591	0.000222719	17	13	15	57	17	7	1	1	1.13333	8.14286	0.139181	7.18487
ATRX	X	41135974	0.000223374	19	12	4	14	16	30	1	1	4.75	0.466667	10.1786	10.1786
HCFC1	X	91493418	0.000259912	18	71	101	51	76	91	1	1	0.178218	0.56044	0.317997	3.14469
TFE3	X	27803697	0.000272958	41	26	29	37	63	84	1	1	1.41379	0.440476	3.20969	3.20969
HCFC1	X	22732314	0.000274174	30	68	92	60	92	66	1	1	0.326087	0.909091	0.358696	2.78788
EFNB1	X	28854115	0.000275394	8	13	15	29	26	5	1	1	0.533333	5.8	0.091954	10.875
ATRX	X	103716956	0.000278605	8	17	10	2	13	45	1	1	0.8	0.0444444	18	18
HCFC1	X	91455058	0.000282275	100	71	19	89	77	52	1	1	5.26316	1.71154	3.0751	3.0751
TFE3	X	140864848	0.000312684	16	32	48	8	50	126	1	1	0.333333	0.0634921	5.25	5.25
TFE3	X	27799616	0.000341781	27	31	38	85	62	37	1	1	0.710526	2.2973	0.309288	3.23323
IL13RA1	X	10534418	0.000377129	15	13	39	3	38	71	1	1	0.384615	0.0422535	9.10256	9.10256
HCFC1	X	91456049	0.00038488	95	76	19	88	77	53	1	1	5	1.66038	3.01136	3.01136
TBL1X	X	146302062	0.000404832	25	11	0	8	10	8	1	1	Inf	1	Inf	Inf
ATRX	X	41234160	0.000429762	5	10	20	29	17	14	1	1	0.25	2.07143	0.12069	8.28571
HCFC1	X	91443368	0.000458628	18	72	100	50	76	92	1	1	0.18	0.543478	0.3312	3.01932
PIR	X	146506346	0.00052019	19	29	58	4	47	83	1	1	0.327586	0.0481928	6.79741	6.79741
ATRX	X	51485699	0.000554981	14	10	11	37	21	2	1	1	1.27273	18.5	0.0687961	14.5357
TFE3	X	8328673	0.000556506	27	37	32	88	64	32	1	1	0.84375	2.75	0.306818	3.25926
HCFC1	X	22732948	0.000556651	94	66	30	73	84	61	1	1	3.13333	1.19672	2.61826	2.61826
PIN4	X	98794819	0.000569955	0	8	37	16	29	36	1	1	0	0.444444	0	Inf
SRPX	X	29489270	0.000580849	1	13	14	13	11	5	1	1	0.0714286	2.6	0.0274725	36.4
PIR	X	27417344	0.000596675	12	31	63	1	35	98	1	1	0.190476	0.0102041	18.6667	18.6667
TBL1X	X	146304706	0.000613905	1	9	26	9	9	8	1	1	0.0384615	1.125	0.034188	29.25
TBL1X	X	146316877	0.000613905	26	9	1	8	9	9	1	1	26	0.888889	29.25	29.25
TBL1X	X	146319745	0.000627545	26	8	2	6	11	9	1	1	13	0.666667	19.5	19.5
IL13RA1	X	146153300	0.000682857	7	26	34	37	40	35	1	1	0.205882	1.05714	0.194754	5.13469
IL13RA1	X	132776183	0.000687505	35	18	14	73	35	4	1	1	2.5	18.25	0.136986	7.3
IL13RA1	X	6138019	0.000689018	37	17	13	74	35	3	1	1	2.84615	24.6667	0.115385	8.66667
ATRX	X	41143591	0.000711385	16	15	4	12	20	28	1	1	4	0.428571	9.33333	9.33333
TBL1X	X	146309767	0.000721755	2	9	25	10	9	7	1	1	0.08	1.42857	0.056	17.8571
HCFC1	X	94548369	0.000730215	30	56	104	12	62	144	1	1	0.288462	0.0833333	3.46154	3.46154
SHROOM2	X	30764877	0.00073602	1	9	19	12	10	8	1	1	0.0526316	1.5	0.0350877	28.5
SHROOM2	X	3258451	0.000752523	16	12	1	6	12	12	1	1	16	0.5	32	32
HCFC1	X	91454782	0.000769806	98	70	22	88	76	54	1	1	4.45455	1.62963	2.73347	2.73347
EFNB1	X	28854491	0.00079773	15	11	10	5	26	29	1	1	1.5	0.172414	8.7	8.7
IL13RA1	X	151672125	0.000804613	40	18	9	86	25	1	1	1	4.44444	86	0.0516796	19.35
IL13RA1	X	6166589	0.000826828	41	13	13	79	30	3	1	1	3.15385	26.3333	0.119766	8.34959
TFE3	X	27821455	0.000857299	19	27	50	61	71	52	1	1	0.38	1.17308	0.323934	3.08704
PIN4	X	114464006	0.000875077	13	12	20	4	28	49	1	1	0.65	0.0816327	7.9625	7.9625
ATRX	X	51447630	0.000883736	11	7	17	2	18	40	1	1	0.647059	0.05	12.9412	12.9412
HCFC1	X	94642107	0.00090674	48	62	80	27	74	117	1	1	0.6	0.230769	2.6	2.6
WWC3	X	134295930	0.000921693	1	9	14	12	14	5	1	1	0.0714286	2.4	0.0297619	33.6
PIN4	X	32480893	0.000974804	15	10	20	8	14	59	1	1	0.75	0.135593	5.53125	5.53125
IL13RA1	X	123825451	0.000977603	27	28	12	22	47	43	1	1	2.25	0.511628	4.39773	4.39773
IL13RA1	X	103145986	0.000996285	34	16	17	78	26	8	1	1	2	9.75	0.205128	4.875
ATRX	X	51454361	0.00100786	18	6	11	41	17	2	1	1	1.63636	20.5	0.0798226	12.5278
HCFC1	X	94585978	0.00100794	82	61	47	118	74	26	1	1	1.74468	4.53846	0.384421	2.60131
HCFC1	X	91453133	0.00101031	22	71	97	53	78	87	1	1	0.226804	0.609195	0.372301	2.686
ATRX	X	51547430	0.00103967	12	11	12	4	20	36	1	1	1	0.111111	9	9
HCFC1	X	108283279	0.00105347	18	41	131	3	62	153	1	1	0.137405	0.0196078	7.00763	7.00763
PIR	X	146475318	0.00107539	22	35	49	8	47	79	1	1	0.44898	0.101266	4.43367	4.43367
HCFC1	X	91455337	0.00109743	20	78	92	52	79	87	1	1	0.217391	0.597701	0.363712	2.74943
HCFC1	X	91455246	0.00113548	94	75	21	88	77	53	1	1	4.47619	1.66038	2.69589	2.69589
IL13RA1	X	103213553	0.00113828	17	15	35	7	32	73	1	1	0.485714	0.0958904	5.06531	5.06531
EFNB1	X	12684599	0.00114209	7	10	19	0	15	45	1	1	0.368421	0	Inf	Inf
HCFC1	X	91454896	0.00114782	99	69	22	88	78	52	1	1	4.5	1.69231	2.65909	2.65909
PIR	X	103250584	0.00114886	46	36	24	77	47	10	1	1	1.91667	7.7	0.248918	4.01739
IL13RA1	X	123671570	0.00116051	8	12	47	0	27	85	1	1	0.170213	0	Inf	Inf
EFNB1	X	28851102	0.00116573	15	10	11	35	23	2	1	1	1.36364	17.5	0.0779221	12.8333
HCFC1	X	94614335	0.00117427	50	60	80	28	77	113	1	1	0.625	0.247788	2.52232	2.52232
TFE3	X	95976527	0.00117982	10	16	70	2	39	143	1	1	0.142857	0.013986	10.2143	10.2143
HCFC1	X	91454088	0.00120453	24	81	85	57	84	77	1	1	0.282353	0.74026	0.381424	2.62175
PIR	X	101663074	0.00120726	18	31	57	5	42	87	1	1	0.315789	0.0574713	5.49474	5.49474
HCFC1	X	47570766	0.00121933	102	67	21	95	71	52	1	1	4.85714	1.82692	2.65865	2.65865
HCFC1	X	22731973	0.00123834	34	71	85	62	93	63	1	1	0.4	0.984127	0.406452	2.46032
HCFC1	X	142281540	0.00123871	18	32	140	4	35	179	1	1	0.128571	0.0223464	5.75357	5.75357
IL13RA1	X	115995257	0.00124092	12	30	25	47	42	23	1	1	0.48	2.04348	0.234894	4.25725
ATRX	X	51599583	0.00124886	15	9	11	40	17	3	1	1	1.36364	13.3333	0.102273	9.77778
ATRX	X	103725719	0.00125049	1	16	18	16	31	13	1	1	0.0555556	1.23077	0.0451389	22.1538
HCFC1	X	91448542	0.00125358	94	72	24	85	77	56	1	1	3.91667	1.51786	2.58039	2.58039
PIR	X	103228621	0.00125752	49	32	25	77	47	10	1	1	1.96	7.7	0.254545	3.92857
IL13RA1	X	151392164	0.00126231	14	30	23	53	38	21	1	1	0.608696	2.52381	0.241181	4.14626
HCFC1	X	143151832	0.00126366	32	63	95	14	74	130	1	1	0.336842	0.107692	3.12782	3.12782
TSPAN7	X	9707285	0.00128233	0	7	8	12	10	3	1	1	0	4	0	Inf
HCFC1	X	94548286	0.00128373	82	68	40	126	69	23	1	1	2.05	5.47826	0.374206	2.67232
SHROOM2	X	150072735	0.00130956	6	7	16	13	15	2	1	1	0.375	6.5	0.0576923	17.3333
ATRX	X	41204931	0.00135343	19	10	6	14	17	29	1	1	3.16667	0.482759	6.55952	6.55952
HCFC1	X	2408741	0.00137845	127	46	17	172	42	4	1	1	7.47059	43	0.173735	5.75591
PIN4	X	48027602	0.00140434	13	14	18	34	39	8	1	1	0.722222	4.25	0.169935	5.88462
IL13RA1	X	12180105	0.00140941	12	19	36	40	41	31	1	1	0.333333	1.29032	0.258333	3.87097
HCFC1	X	133330472	0.0014478	94	65	31	138	65	15	1	1	3.03226	9.2	0.329593	3.03404
TSPAN7	X	153880945	0.00148545	0	10	5	15	8	2	1	1	0	7.5	0	Inf
IL13RA1	X	135273221	0.0015024	10	15	42	2	23	87	1	1	0.238095	0.0229885	10.3571	10.3571
ATRX	X	51454859	0.00150446	17	8	10	41	17	2	1	1	1.7	20.5	0.0829268	12.0588
EFNB1	X	123233339	0.00153341	13	12	11	35	22	3	1	1	1.18182	11.6667	0.101299	9.87179
HCFC1	X	101080254	0.00153559	143	31	16	181	34	3	1	1	8.9375	60.3333	0.148135	6.75058
HCFC1	X	91478232	0.00155201	20	72	98	50	76	92	1	1	0.204082	0.543478	0.37551	2.66304

## Sheet: DNAme.allChr.Significant
gene	chromosome	location	p-value	Eref - escapes XCI with reference allele	Ehet - escapes XCI heterozygous allele	Ealt - escapes XCI, alternate allele	Sref - subject to XCI, reference allele	Shet - subject to XCI, heterozygous allele	Salt - subject to XCI, alternate allele	adjusted p-value	adjusted p-value (X only)	col E/G	col H/J	col M/N	enrichment (best of column O or reciprocal of O)		Attributable Risk (%)
DDX26B-AS1	4	130533697	8.01319e-17	8	8	114	12	183	3376	6.15445e-09	NA	0.0701754	0.0035545	19.7427	19.7427		6.20319
DDX26B	4	130533697	1.38548e-16	8	11	124	11	185	3412	6.15445e-09	NA	0.0645161	0.00322392	20.0117	20.0117		5.73925
GRIPAP1	11	23063355	1.93812e-15	4	3	93	3	107	3681	5.73956e-08	NA	0.0430108	0.000814996	52.7742	52.7742		4.04228
2021-09-06	14	72308960	4.46328e-15	94	5	4	3627	140	3	9.91317e-08	NA	23.5	1209	0.0194376	51.4468		3.99899
SHROOM4	3	103660982	1.22106e-14	9	5	94	17	168	2574	1.86165e-07	NA	0.0957447	0.00660451	14.4969	14.4969		8.08175
USP9X	2	81447853	1.4567e-14	3234	578	88	87	13	17	1.86165e-07	NA	36.75	5.11765	7.18103	7.18103		13.6971
GPR64	15	32671616	1.46682e-14	166	7	5	3103	78	1	1.86165e-07	NA	33.2	3103	0.0106993	93.4639		2.89176
USP9X	6	101654362	4.3806e-14	3700	190	10	104	7	6	4.53128e-07	NA	370	17.3333	21.3462	21.3462		5.185
TXLNG	6	40710542	4.68206e-14	11	222	3651	7	6	126	4.53128e-07	NA	0.00301287	0.0555556	0.0542317	18.4394		4.96278
SHROOM4	3	103685267	5.10038e-14	93	7	8	2583	162	14	4.53128e-07	NA	11.625	184.5	0.0630081	15.871		7.38171
PNCK	7	25556752	7.63484e-14	89	6	8	3045	282	19	6.16631e-07	NA	11.125	160.263	0.0694171	14.4057		7.62732
GPKOW	20	16257118	1.24649e-13	6	3	96	11	216	3537	9.22843e-07	NA	0.0625	0.00310998	20.0966	20.0966		5.57232
GRPR	11	4556167	1.35607e-13	9	227	3245	8	15	164	9.2674e-07	NA	0.0027735	0.0487805	0.0568567	17.5881		4.37458
GRIPAP1	3	103685267	1.52564e-13	88	5	7	3547	226	18	9.68147e-07	NA	12.5714	197.056	0.0637964	15.6749		6.86351
GRIPAP1	3	103660982	2.04731e-13	8	3	89	24	234	3533	1.21258e-06	NA	0.0898876	0.00679309	13.2322	13.2322		7.5727
SLC16A2	19	39284905	3.34347e-13	130	4	6	3156	150	6	1.78532e-06	NA	21.6667	526	0.0411914	24.2769		4.22201
2021-09-06	6	86375045	3.41622e-13	87	8	8	3516	229	25	1.78532e-06	NA	10.875	140.64	0.0773251	12.9324		7.71504
PIGA	11	28534965	3.92126e-13	111	9	4	3679	115	3	1.9354e-06	NA	27.75	1226.33	0.0226284	44.1922		3.39678
IL1RAPL2	8	40856275	6.84049e-13	104	4	4	3387	118	3	3.05147e-06	NA	26	1129	0.0230292	43.4231		3.61521
GPKOW	3	103685267	6.86944e-13	92	6	7	3524	222	18	3.05147e-06	NA	13.1429	195.778	0.0671315	14.8961		6.56252
HDAC8	3	103685267	8.51479e-13	87	8	7	3460	215	19	3.55984e-06	NA	12.4286	182.105	0.0682494	14.6521		6.90067
HDAC8	3	103660982	8.81524e-13	8	6	88	25	221	3448	3.55984e-06	NA	0.0909091	0.00725058	12.5382	12.5382		7.61349
BEX2	4	130533697	1.05924e-12	6	6	89	12	177	3258	4.05492e-06	NA	0.0674157	0.00368324	18.3034	18.3034		5.94882
HDAC8	14	72308960	1.09541e-12	96	2	4	3550	140	4	4.05492e-06	NA	24	887.5	0.0270423	36.9792		3.88745
DDX26B-AS1	4	130575218	1.36926e-12	6	9	115	9	165	3397	4.86589e-06	NA	0.0521739	0.0026494	19.6928	19.6928		4.69444
SHROOM4	11	23063355	2.08761e-12	4	3	101	2	76	2681	7.13336e-06	NA	0.039604	0.00074599	53.0891	53.0891		3.73498
LINC00894	4	130533697	2.51842e-12	6	3	91	14	200	3607	8.28672e-06	NA	0.0659341	0.00388134	16.9874	16.9874		5.79893
PRRG1	2	140933294	2.87671e-12	6	7	131	8	166	3483	8.81284e-06	NA	0.0458015	0.00229687	19.9408	19.9408		4.1504
RP5-972B16.2	2	140933294	2.87671e-12	6	7	131	8	166	3483	8.81284e-06	NA	0.0458015	0.00229687	19.9408	19.9408		4.1504
SLC16A2	19	39284601	3.7722e-12	129	5	6	3138	167	7	1.11022e-05	NA	21.5	448.286	0.0479605	20.8505		4.22187
BEX2	12	69609715	3.87393e-12	94	3	4	3320	123	4	1.11022e-05	NA	23.5	830	0.0283133	35.3191		3.9613
MBNL3	10	123395952	4.23147e-12	88	6	6	3611	197	15	1.17479e-05	NA	14.6667	240.733	0.060925	16.4136		5.9693
ATG4A	7	31252433	4.63125e-12	5	8	100	8	203	3591	1.18794e-05	NA	0.05	0.00222779	22.4438	22.4438		4.53962
PSMD10	7	31252433	4.63125e-12	5	8	100	8	203	3591	1.18794e-05	NA	0.05	0.00222779	22.4438	22.4438		4.53962
PRRG1	3	103685267	4.9329e-12	127	9	8	3427	213	17	1.18794e-05	NA	15.875	201.588	0.0787496	12.6985		5.43231
RP5-972B16.2	3	103685267	4.9329e-12	127	9	8	3427	213	17	1.18794e-05	NA	15.875	201.588	0.0787496	12.6985		5.43231
HDAC8	16	5220833	4.94742e-12	90	8	4	3571	118	5	1.18794e-05	NA	22.5	714.2	0.0315038	31.7422		4.1155
CTA-38K21.2	14	72308960	5.27559e-12	193	8	5	3465	136	2	1.2333e-05	NA	38.6	1732.5	0.0222799	44.8834		2.46757
ARHGAP4	13	29922428	5.41395e-12	96	13	6	3499	243	13	1.2333e-05	NA	16	269.154	0.0594456	16.8221		5.51219
HDAC8	4	130533697	6.30983e-12	6	5	91	14	189	3491	1.36917e-05	NA	0.0659341	0.00401031	16.4411	16.4411		5.78614
IL1RAPL2	16	5220833	6.31862e-12	98	10	4	3392	112	4	1.36917e-05	NA	24.5	848	0.0288915	34.6122		3.80378
IL1RAPL2	4	130533697	6.75961e-12	6	9	97	12	185	3311	1.42985e-05	NA	0.0618557	0.00362428	17.067	17.067		5.46412
SLC16A2	6	85968707	9.46808e-12	131	5	4	3253	57	2	1.95619e-05	NA	32.75	1626.5	0.0201353	49.6641		2.90152
LINC00894	7	108178406	1.00288e-11	14	13	73	89	562	3170	1.98221e-05	NA	0.191781	0.0280757	6.83085	6.83085		13.3611
USP9X	2	81442264	1.01882e-11	86	594	3220	15	15	87	1.98221e-05	NA	0.0267081	0.172414	0.154907	6.45549		12.1046
USP9X	6	83536209	1.02633e-11	4	109	3787	4	1	112	1.98221e-05	NA	0.00105625	0.0357143	0.0295749	33.8125		3.34276
DDX26B	4	130575218	1.14766e-11	6	11	126	9	165	3434	2.16936e-05	NA	0.047619	0.00262085	18.1693	18.1693		4.28405
2021-09-06	14	72236256	1.18456e-11	95	4	4	3637	128	5	2.19248e-05	NA	23.75	727.4	0.0326505	30.6274		3.90312
MORF4L2	3	103685267	1.37546e-11	98	7	7	3515	222	19	2.49386e-05	NA	14	185	0.0756757	13.2143		6.12903
USP11	1	49040910	1.40523e-11	197	5	5	3401	73	2	2.49687e-05	NA	39.4	1700.5	0.0231697	43.1599		2.41648
SLC16A2	3	115576837	1.55123e-11	4	5	131	2	121	3189	2.70225e-05	NA	0.0305344	0.000627156	48.687	48.687		2.90029
HNRNPH2	7	108178406	1.88386e-11	16	18	95	87	554	3123	3.21858e-05	NA	0.168421	0.0278578	6.04574	6.04574		11.7041
SLC16A2	10	122197533	1.96735e-11	135	1	4	3252	58	2	3.29781e-05	NA	33.75	1626	0.0207565	48.1778		2.81624
USP9X	2	81440930	2.63457e-11	3224	587	89	87	15	15	4.33445e-05	NA	36.2247	5.8	6.24564	6.24564		12.0195
BEX2	19	52440292	3.0396e-11	4	7	90	5	117	3325	4.90989e-05	NA	0.0444444	0.00150376	29.5556	29.5556		4.10517
SYAP1	2	32981442	3.13819e-11	3551	292	23	111	3	8	4.97862e-05	NA	154.391	13.875	11.1273	11.1273		6.07915
SHROOM4	3	103713460	4.08178e-11	8	8	92	19	195	2545	6.36199e-05	NA	0.0869565	0.00746562	11.6476	11.6476		7.25897
RGAG4	6	130443146	4.31844e-11	142	2	4	3306	153	2	6.50269e-05	NA	35.5	1653	0.0214761	46.5634		2.67927
RP11-262D11.1	6	130443146	4.31844e-11	142	2	4	3306	153	2	6.50269e-05	NA	35.5	1653	0.0214761	46.5634		2.67927
SHROOM4	3	103697734	4.57232e-11	93	7	8	2560	180	19	6.74475e-05	NA	11.625	134.737	0.0862793	11.5903		7.18407
BEX2	19	51678028	4.69758e-11	88	6	7	3158	269	20	6.74475e-05	NA	12.5714	157.9	0.0796164	12.5602		6.73909
USP9X	2	81438308	4.70695e-11	3229	580	91	87	15	15	6.74475e-05	NA	35.4835	5.8	6.11785	6.11785		11.9649
USP9X	2	81442403	4.93941e-11	3225	585	90	88	14	15	6.96551e-05	NA	35.8333	5.86667	6.10795	6.10795		11.8482
PIGA	5	10070648	5.61416e-11	4	2	118	4	75	3718	7.79333e-05	NA	0.0338983	0.00107585	31.5085	31.5085		3.17122
GPKOW	8	59840439	5.87432e-11	96	4	5	3640	114	10	8.02902e-05	NA	19.2	364	0.0527473	18.9583		4.67652
LINC00894	7	108152927	8.78558e-11	5	4	91	11	169	3641	0.000116792	NA	0.0549451	0.00302115	18.1868	18.1868		4.90713
IL1RAPL2	3	103685267	8.91117e-11	98	7	7	3277	212	19	0.000116792	NA	14	172.474	0.0811718	12.3195		6.09021
HSD17B10	12	18935094	8.93932e-11	166	8	5	3517	147	4	0.000116792	NA	33.2	879.25	0.0377595	26.4834		2.81037
GPR64	3	70835642	9.09519e-11	5	8	165	3	109	3070	0.000117106	NA	0.030303	0.000977199	31.0101	31.0101		2.84355
USP9X	2	81461964	9.90738e-11	3216	592	92	88	14	15	0.000125568	NA	34.9565	5.86667	5.9585	5.9585		11.782
MORF4L2	2	211242675	1.0035e-10	7	10	95	21	310	3425	0.000125568	NA	0.0736842	0.00613139	12.0175	12.0175		6.25334
GK	8	40856275	1.20206e-10	116	3	4	3540	134	4	0.000146888	NA	29	885	0.0327684	30.5172		3.22047
EIF2S3	8	31006088	1.20764e-10	3094	458	49	244	36	20	0.000146888	NA	63.1429	12.2	5.17564	5.17564		6.01674
GRIPAP1	3	103697734	1.22348e-10	88	5	7	3519	248	24	0.000146888	NA	12.5714	146.625	0.0857386	11.6634		6.69103
EIF1AX	6	112382019	1.24984e-10	3342	467	64	103	26	13	0.000148051	NA	52.2188	7.92308	6.59072	6.59072		9.32786
SLC25A53	1	54140849	1.41382e-10	7	7	117	17	174	3498	0.000162081	NA	0.0598291	0.00485992	12.3107	12.3107		5.16152
BEX2	7	123680106	1.4252e-10	85	8	8	3148	270	29	0.000162081	NA	10.625	108.552	0.0978796	10.2166		7.68934
TBC1D8B	5	165754236	1.44017e-10	103	2	4	3547	94	5	0.000162081	NA	25.75	709.4	0.0362983	27.5495		3.59755
SHROOM4	8	71170226	1.4612e-10	4	4	100	3	120	2636	0.000162081	NA	0.04	0.00113809	35.1467	35.1467		3.73247
HDAC8	21	33245784	1.47339e-10	11	15	76	60	520	3114	0.000162081	NA	0.144737	0.0192678	7.51184	7.51184		10.7533
RAB9B	12	16483409	1.47774e-10	11	5	102	46	330	3237	0.000162081	NA	0.107843	0.0142107	7.58887	7.58887		8.33336
CTA-38K21.2	10	4770962	1.63287e-10	5	9	192	3	130	3470	0.00017504	NA	0.0260417	0.000864553	30.1215	30.1215		2.45169
BEX2	4	130575218	1.64721e-10	5	6	90	10	157	3280	0.00017504	NA	0.0555556	0.00304878	18.2222	18.2222		4.95921
AL022578.1	7	13638076	1.655e-10	5	7	173	4	97	3566	0.00017504	NA	0.0289017	0.0011217	25.7659	25.7659		2.69694
BEX2	1	93136637	1.76694e-10	88	5	8	3133	286	28	0.000184681	NA	11	111.893	0.0983083	10.1721		7.44754
ARHGAP4	20	41896459	1.83852e-10	100	9	6	3530	210	15	0.000189927	NA	16.6667	235.333	0.0708215	14.12		5.23725
LINC00894	15	88908280	1.98184e-10	27	36	37	360	1135	2326	0.00020238	NA	0.72973	0.154772	4.71486	4.71486		28.7847
USP9X	12	59720129	2.03325e-10	10	260	3630	5	11	101	0.000203656	NA	0.00275482	0.049505	0.0556474	17.9703		4.44226
AL022578.1	5	10070648	2.07068e-10	5	4	176	4	72	3591	0.000203656	NA	0.0284091	0.0011139	25.5043	25.5043		2.65117
MAGT1	7	108178406	2.07546e-10	16	19	104	84	542	3043	0.000203656	NA	0.153846	0.0276043	5.57326	5.57326		10.6471
ATP6AP2	1	210907839	2.10327e-10	18	15	118	89	581	3000	0.000203656	NA	0.152542	0.0296667	5.14188	5.14188		10.3541
HNRNPH2	8	40856275	2.10895e-10	122	3	4	3627	133	4	0.000203656	NA	30.5	906.75	0.0336366	29.7295		3.06444
COL4A6	12	84444877	2.24014e-10	6	7	99	8	173	2249	0.000213998	NA	0.0606061	0.00355714	17.0379	17.0379		5.35983
GLA	7	108178406	2.67327e-10	19	28	138	85	541	3041	0.000252658	NA	0.137681	0.0279513	4.92575	4.92575		9.38278
GRIPAP1	3	103705062	2.80827e-10	7	5	88	25	246	3520	0.000262624	NA	0.0795455	0.00710227	11.2	11.2		6.6632
ARMCX3-AS1	4	130533697	2.9405e-10	6	5	102	15	194	3528	0.000270366	NA	0.0588235	0.0042517	13.8353	13.8353		5.13219
SHROOM4	11	97367296	2.98146e-10	4	1	103	3	129	2627	0.000270366	NA	0.038835	0.00114199	34.0065	34.0065		3.62425
GK	18	933896	2.98236e-10	116	2	5	3506	164	8	0.000270366	NA	23.2	438.25	0.0529378	18.8901		3.90457
GK	12	74178382	3.13241e-10	107	10	6	3313	352	13	0.0002811	NA	17.8333	254.846	0.0699769	14.2904		4.91887
GK	3	103685267	3.23871e-10	109	7	7	3443	216	19	0.000287733	NA	15.5714	181.211	0.08593	11.6374		5.48567
SLC16A2	1	54140849	3.30806e-10	7	7	126	14	153	3145	0.000290985	NA	0.0555556	0.00445151	12.4802	12.4802		4.81998
HDAC8	4	130575218	3.41693e-10	5	4	93	11	172	3511	0.00029422	NA	0.0537634	0.00313301	17.1603	17.1603		4.78972
TXLNG	17	71850752	3.41901e-10	4	133	3747	4	6	129	0.00029422	NA	0.00106752	0.0310078	0.0344275	29.0465		2.90088
TXLNG	6	83536209	3.44419e-10	4	106	3774	4	5	130	0.00029422	NA	0.00105988	0.0307692	0.0344462	29.0308		2.8792
HDAC8	20	16257118	3.53067e-10	5	5	92	11	213	3470	0.000298735	NA	0.0543478	0.00317003	17.1443	17.1443		4.83864
ZNF81	7	13638076	3.5815e-10	5	7	179	4	97	3563	0.000300177	NA	0.027933	0.00112265	24.8813	24.8813		2.60525
MAGT1	19	34381477	3.64853e-10	5	6	128	7	153	3509	0.000302937	NA	0.0390625	0.00199487	19.5815	19.5815		3.56031
HDAC8	3	103697734	4.02205e-10	87	8	7	3432	237	25	0.000330859	NA	12.4286	137.28	0.0905345	11.0455		6.72364
GPKOW	3	103697734	4.10182e-10	92	6	7	3496	244	24	0.000334325	NA	13.1429	145.667	0.0902256	11.0833		6.38889
BEX2	19	52446315	4.17841e-10	90	7	4	3320	121	6	0.000337471	NA	22.5	553.333	0.0406627	24.5926		4.07492
LINC00894	4	130575218	4.25499e-10	5	4	91	12	179	3630	0.00034056	NA	0.0549451	0.00330579	16.6209	16.6209		4.87884
SLC16A2	4	92111011	4.34245e-10	125	8	7	3086	212	14	0.000344457	NA	17.8571	220.429	0.081011	12.344		4.85142
ZNF81	5	10070648	4.3948e-10	5	4	182	4	72	3588	0.000345525	NA	0.0274725	0.00111483	24.6429	24.6429		2.56244
MAGT1	1	54140849	4.53657e-10	7	4	128	16	179	3474	0.000350496	NA	0.0546875	0.00460564	11.874	11.874		4.72673
BEX2	7	123727639	4.53693e-10	84	11	6	3171	259	17	0.000350496	NA	14	186.529	0.0750552	13.3235		6.13342
USP9X	2	81460939	4.77952e-10	88	582	3230	14	16	87	0.000364067	NA	0.0272446	0.16092	0.169306	5.90648		11.2092
GPKOW	3	103660982	4.80248e-10	7	5	93	24	231	3509	0.000364067	NA	0.0752688	0.00683956	11.0049	11.0049		6.32069
MORF4L2	2	85240879	4.83554e-10	103	4	5	3563	183	10	0.000364067	NA	20.6	356.3	0.0578164	17.2961		4.34975
2021-09-06	14	72312927	4.89042e-10	91	7	5	3608	150	12	0.000365105	NA	18.2	300.667	0.0605322	16.5201		4.87684
ATP6AP2	6	130443146	4.955e-10	142	5	4	3505	162	3	0.000366286	NA	35.5	1168.33	0.0303852	32.9108		2.65421
COL4A6	5	163472011	4.9887e-10	5	6	101	5	162	2263	0.000366286	NA	0.049505	0.00220946	22.4059	22.4059		4.49652
GPKOW	8	9359685	5.604e-10	4	1	100	6	132	3626	0.000405519	NA	0.04	0.00165472	24.1733	24.1733		3.68096
PRRG1	8	59840439	5.65997e-10	133	5	6	3535	111	11	0.000405519	NA	22.1667	321.364	0.0689769	14.4976		4.00634
RP5-972B16.2	8	59840439	5.65997e-10	133	5	6	3535	111	11	0.000405519	NA	22.1667	321.364	0.0689769	14.4976		4.00634
DDX3X	7	7729874	5.74581e-10	3714	142	4	131	5	4	0.000408375	NA	928.5	32.75	28.3511	28.3511		2.85538
MORF4L2	2	211235374	6.09115e-10	95	10	7	3425	308	23	0.000429484	NA	13.5714	148.913	0.0911366	10.9725		6.19569
USP9X	2	81463350	6.38051e-10	89	581	3230	14	16	87	0.000446344	NA	0.0275542	0.16092	0.17123	5.84011		11.1799
USP11	6	16489854	6.51839e-10	5	2	200	3	81	3392	0.000452427	NA	0.025	0.000884434	28.2667	28.2667		2.35066
BEX2	18	49110413	6.59398e-10	92	5	4	3321	120	6	0.000454126	NA	23	553.5	0.0415537	24.0652		3.98632
RAB9B	4	48188348	7.01627e-10	109	4	5	3440	164	9	0.000474061	NA	21.8	382.222	0.0570349	17.5331		4.12502
SLC16A2	15	100842305	7.04823e-10	127	7	6	3138	164	10	0.000474061	NA	21.1667	313.8	0.0674527	14.8252		4.19362
TCEAL8	3	103685267	7.15837e-10	88	11	6	3398	212	18	0.000474061	NA	14.6667	188.778	0.0776928	12.8712		5.85605
LINC00630	4	3452727	7.16253e-10	26	37	128	74	505	1550	0.000474061	NA	0.203125	0.0477419	4.25465	4.25465		12.3265
SLC25A53	7	108178406	7.22094e-10	15	19	97	85	547	3057	0.000474061	NA	0.154639	0.027805	5.56155	5.56155		10.6876
IL1RAPL2	6	107835923	7.25445e-10	30	32	50	323	996	2189	0.000474061	NA	0.6	0.147556	4.06625	4.06625		24.6417
BEX2	17	7182048	7.27185e-10	4	5	92	6	135	3306	0.000474061	NA	0.0434783	0.00181488	23.9565	23.9565		3.98551
GPKOW	7	108178406	7.31032e-10	13	18	74	89	551	3124	0.000474061	NA	0.175676	0.0284891	6.16641	6.16641		12.1725
SLC16A2	X	119635647	7.73947e-10	131	5	4	3173	136	3	0.000498253	0.00261626	32.75	1057.67	0.0309644	32.2952		2.8685
MBNL3	18	49110413	7.87883e-10	93	3	4	3679	137	7	0.000503577	NA	23.25	525.571	0.0442376	22.6052		3.9338
PNCK	7	108178406	8.27824e-10	13	16	74	78	508	2760	0.000525325	NA	0.175676	0.0282609	6.21622	6.21622		12.1941
SYAP1	2	33083214	8.44037e-10	27	315	3524	8	4	110	0.000531815	NA	0.00766175	0.0727273	0.105349	9.49226		6.01931
2021-09-06	6	86362966	8.66476e-10	86	10	7	3504	239	27	0.000539887	NA	12.2857	129.778	0.0946673	10.5633		6.76223
BEX2	8	9359685	8.69001e-10	4	4	93	6	128	3313	0.000539887	NA	0.0430108	0.00181105	23.7491	23.7491		3.94293
WBP5	12	18935094	8.92237e-10	103	5	4	2496	106	3	0.000550473	NA	25.75	832	0.0309495	32.3107		3.61827
GPKOW	3	103705062	9.0738e-10	7	6	92	25	242	3497	0.000555955	NA	0.076087	0.00714898	10.643	10.643		6.36088
IL1RAPL2	4	130575218	9.32759e-10	5	8	99	10	167	3331	0.00056759	NA	0.0505051	0.0030021	16.8232	16.8232		4.50838
USP9X	2	81448296	9.39183e-10	3218	592	90	87	16	14	0.000567612	NA	35.7556	6.21429	5.75377	5.75377		11.1407
LINC00894	17	70617624	9.59217e-10	7	7	86	27	305	3489	0.000575529	NA	0.0813953	0.00773861	10.5181	10.5181		6.75896
LINC00894	6	154557264	9.65239e-10	3	2	95	3	39	3779	0.000575529	NA	0.0315789	0.000793861	39.7789	39.7789		2.9819
MBNL3	8	9359685	9.88799e-10	4	2	94	7	138	3678	0.000582602	NA	0.0425532	0.00190321	22.3587	22.3587		3.89167
ABCB7	4	47085960	9.90218e-10	134	4	5	3507	141	7	0.000582602	NA	26.8	501	0.053493	18.694		3.39792
LINC00894	8	9359685	1.02388e-09	4	2	94	7	142	3672	0.000598442	NA	0.0425532	0.00190632	22.3222	22.3222		3.89136
HNRNPH2	20	23265259	1.05481e-09	112	8	9	3356	376	32	0.000612493	NA	12.4444	104.875	0.11866	8.42746		6.49351
GRIPAP1	8	9359685	1.17027e-09	4	2	94	7	135	3649	0.000675127	NA	0.0425532	0.00191833	22.1824	22.1824		3.89017
2021-09-06	6	82712481	1.23221e-09	94	4	5	3571	187	12	0.000706269	NA	18.8	297.583	0.0631756	15.8289		4.71559
DDX3X	6	42748696	1.25544e-09	3537	298	25	120	12	8	0.000714972	NA	141.48	15	9.432	9.432		5.54815
TBC1D8B	5	143524525	1.28023e-09	98	4	7	3418	205	23	0.000718746	NA	14	148.609	0.0942071	10.6149		5.99826
EIF2S3	12	26771163	1.28502e-09	3	144	3454	6	16	278	0.000718746	NA	0.000868558	0.0215827	0.0402432	24.8489		2.0259
MAGT1	19	34458127	1.28634e-09	129	6	4	3522	143	4	0.000718746	NA	32.25	880.5	0.0366269	27.3023		2.89408
BEX2	8	9342752	1.34671e-09	96	1	4	3346	95	6	0.000747777	NA	24	557.667	0.0430365	23.2361		3.821
LINC00894	20	1038074	1.36763e-09	3	2	95	3	103	3715	0.000753453	NA	0.0315789	0.000807537	39.1053	39.1053		2.98054
TSPAN6	2	211242675	1.37389e-09	8	12	124	21	298	3167	0.000753453	NA	0.0645161	0.00663088	9.72965	9.72965		5.40189
PNCK	11	114236722	1.52236e-09	5	1	97	10	142	3194	0.00082975	NA	0.0515464	0.00313087	16.4639	16.4639		4.58985
GRIPAP1	3	103713460	1.53853e-09	7	5	88	27	270	3494	0.000833454	NA	0.0795455	0.00772753	10.2938	10.2938		6.60159
PIGA	11	113677587	1.5731e-09	4	3	117	5	195	3597	0.000844535	NA	0.034188	0.00139005	24.5949	24.5949		3.16697
DDX3X	9	14260685	1.578e-09	8	221	3631	5	5	130	0.000844535	NA	0.00220325	0.0384615	0.0572845	17.4567		3.48386
MAGT1	7	31252433	1.61522e-09	5	10	124	8	196	3465	0.000859278	NA	0.0403226	0.0023088	17.4647	17.4647		3.64562
CSTF2	14	22046141	1.62958e-09	69	20	16	2946	730	131	0.000861242	NA	4.3125	22.4885	0.191764	5.21474		14.5661
USP9X	2	81438970	1.6383e-09	3217	591	92	87	16	14	0.000861242	NA	34.9674	6.21429	5.62694	5.62694		11.0811
GLA	22	31834362	1.68459e-09	169	10	6	3441	218	8	0.000880368	NA	28.1667	430.125	0.0654848	15.2707		3.19662
HSD17B10	1	220291568	1.69633e-09	170	4	5	3538	125	5	0.000881317	NA	34	707.6	0.0480497	20.8118		2.71602
2021-09-06	6	113352422	1.73462e-09	4	4	95	7	145	3618	0.000895974	NA	0.0421053	0.00193477	21.7624	21.7624		3.8473
USP9X	2	81463092	1.76789e-09	3206	601	93	86	17	14	0.000903116	NA	34.4731	6.14286	5.6119	5.6119		11.181
GK	18	928034	1.76878e-09	116	2	5	3501	168	9	0.000903116	NA	23.2	389	0.0596401	16.7672		3.87582
GRIPAP1	2	209709432	1.81016e-09	96	1	3	3701	87	3	0.000918961	NA	32	1233.67	0.0259389	38.5521		2.94931
IL1RAPL2	9	106393186	1.85587e-09	105	1	6	3348	145	15	0.000936813	NA	17.5	223.2	0.078405	12.7543		4.95938
MAGT1	8	40856275	1.87848e-09	132	3	4	3536	129	4	0.000942868	NA	33	884	0.0373303	26.7879		2.82818
ABCB7	16	5220833	1.9223e-09	132	7	4	3532	119	4	0.000959445	NA	33	883	0.0373726	26.7576		2.82805
SLC16A2	19	39293422	1.93423e-09	7	5	128	15	185	3112	0.000960004	NA	0.0546875	0.00482005	11.3458	11.3458		4.70549
AL022578.1	6	612788	2.02286e-09	174	5	6	3510	149	8	0.000987517	NA	29	438.75	0.0660969	15.1293		3.10593
PRRG1	3	103697734	2.02301e-09	126	10	8	3397	237	23	0.000987517	NA	15.75	147.696	0.106638	9.3775		5.29763
RP5-972B16.2	3	103697734	2.02301e-09	126	10	8	3397	237	23	0.000987517	NA	15.75	147.696	0.106638	9.3775		5.29763
RGAG4	7	7131631	2.09583e-09	6	11	131	11	164	3286	0.00101195	NA	0.0458015	0.00334753	13.6822	13.6822		4.04593
RP11-262D11.1	7	7131631	2.09583e-09	6	11	131	11	164	3286	0.00101195	NA	0.0458015	0.00334753	13.6822	13.6822		4.04593
GRIPAP1	1	96050033	2.1186e-09	97	0	3	3709	79	3	0.00101741	NA	32.3333	1236.33	0.0261526	38.2371		2.91918
CSTF2	2	141040140	2.17298e-09	95	7	3	3630	174	3	0.00103791	NA	31.6667	1210	0.0261708	38.2105		2.97865
GK	5	166396312	2.20952e-09	117	2	4	3538	135	5	0.00104972	NA	29.25	707.6	0.0413369	24.1915		3.16466
HNRNPH2	10	123392419	2.23181e-09	117	5	7	3532	212	20	0.00105467	NA	16.7143	176.6	0.0946449	10.5658		5.0821
MORF4L2	1	84907874	2.29647e-09	102	5	5	3520	225	11	0.00107874	NA	20.4	320	0.06375	15.6863		4.36137
GRIPAP1	10	36986478	2.30702e-09	94	3	3	3582	206	3	0.00107874	NA	31.3333	1194	0.0262423	38.1064		3.0091
GRPR	5	87847666	2.36344e-09	3369	110	2	175	8	4	0.00109933	NA	1684.5	43.75	38.5029	38.5029		2.17531
USP9X	2	81438273	2.41733e-09	3200	606	94	86	17	14	0.00111855	NA	34.0426	6.14286	5.54181	5.54181		11.1463
CSTF2	8	9359685	2.50993e-09	4	3	98	7	138	3662	0.00115538	NA	0.0408163	0.00191152	21.3528	21.3528		3.73078
PRRG1	3	103660982	2.60476e-09	8	8	128	23	223	3411	0.00117787	NA	0.0625	0.00674289	9.26902	9.26902		5.21258
RP5-972B16.2	3	103660982	2.60476e-09	8	8	128	23	223	3411	0.00117787	NA	0.0625	0.00674289	9.26902	9.26902		5.21258
DDX26B-AS1	16	69025313	2.61129e-09	6	6	118	13	244	3314	0.00117787	NA	0.0508475	0.00392275	12.9622	12.9622		4.44797
GPR64	4	163584683	2.61182e-09	5	3	170	4	92	3086	0.00117787	NA	0.0294118	0.00129618	22.6912	22.6912		2.72769
ARHGAP4	11	126745867	2.62563e-09	108	3	4	3630	119	6	0.00117811	NA	27	605	0.0446281	22.4074		3.40641
GRPR	14	83535654	2.65669e-09	3349	130	2	175	8	4	0.00118285	NA	1674.5	43.75	38.2743	38.2743		2.17495
SLC25A53	20	23265259	2.67143e-09	114	8	9	3284	373	32	0.00118285	NA	12.6667	102.625	0.123427	8.10197		6.35206
GRIPAP1	3	103707016	2.68877e-09	7	5	88	28	248	3515	0.00118285	NA	0.0795455	0.00796586	9.9858	9.9858		6.57813
SLC25A53	16	5220833	2.68945e-09	119	8	4	3562	122	5	0.00118285	NA	29.75	712.4	0.0417602	23.9462		3.11186
BEX2	7	123679583	2.81569e-09	84	10	7	3157	264	26	0.00123227	NA	12	121.423	0.098828	10.1186		6.87547
BEX2	19	51675297	2.87325e-09	6	8	87	18	269	3160	0.0012513	NA	0.0689655	0.0056962	12.1073	12.1073		5.88522
IRS4	2	82591536	2.91096e-09	179	2	5	2036	72	1	0.00125647	NA	35.8	2036	0.0175835	56.8715		2.6683
HNRNPH2	22	31834362	2.9134e-09	120	4	5	3533	222	9	0.00125647	NA	24	392.556	0.0611378	16.3565		3.74591
GK	16	55861373	2.98081e-09	112	6	5	3553	115	10	0.00127933	NA	22.4	355.3	0.0630453	15.8616		3.99284
MORF4L2	3	103697734	3.06948e-09	97	8	7	3487	244	25	0.00130274	NA	13.8571	139.48	0.0993486	10.0656		6.01892
HDAC8	X	29005528	3.07115e-09	3	3	96	3	88	3603	0.00130274	0.00519088	0.03125	0.000832639	37.5312	37.5312		2.94711
HDAC8	8	9359685	3.07934e-09	4	2	96	7	133	3554	0.00130274	NA	0.0416667	0.00196961	21.1548	21.1548		3.80343
CXorf57	22	31834362	3.12468e-09	160	8	6	3418	219	9	0.00131565	NA	26.6667	379.778	0.0702165	14.2417		3.35184
ABCB7	8	40856275	3.1434e-09	135	4	4	3523	128	4	0.00131729	NA	33.75	880.75	0.0383196	26.0963		2.76429
TCEAL8	7	108178406	3.27092e-09	13	14	78	86	541	3001	0.00136132	NA	0.166667	0.0286571	5.81589	5.81589		11.4998
GLA	1	54140849	3.27912e-09	8	9	168	17	174	3476	0.00136132	NA	0.047619	0.00489068	9.73669	9.73669		4.05877
MBNL3	10	123392419	3.43327e-09	88	6	6	3585	217	21	0.00141869	NA	14.6667	170.714	0.0859135	11.6396		5.80062
GK	1	205368386	3.48118e-09	72	27	24	2510	961	207	0.00143021	NA	3	12.1256	0.24741	4.04187		17.3813
2021-09-06	8	138303980	3.50884e-09	3	1	99	3	80	3687	0.00143021	NA	0.030303	0.00081367	37.2424	37.2424		2.85988
CTA-38K21.2	16	62284789	3.50944e-09	19	24	163	76	575	2952	0.00143021	NA	0.116564	0.0257453	4.52761	4.52761		7.92965
PRRG1	8	40856275	3.56434e-09	136	4	4	3526	127	4	0.00143938	NA	34	881.5	0.0385706	25.9265		2.74383
RP5-972B16.2	8	40856275	3.56434e-09	136	4	4	3526	127	4	0.00143938	NA	34	881.5	0.0385706	25.9265		2.74383
2021-09-06	1	110509377	3.69086e-09	4	1	98	7	170	3593	0.00147746	NA	0.0408163	0.00194823	20.9504	20.9504		3.72712
GPKOW	3	103713460	3.6919e-09	7	7	91	27	267	3470	0.00147746	NA	0.0769231	0.00778098	9.88604	9.88604		6.37077
BEX2	1	93431208	3.73419e-09	88	7	6	3156	273	18	0.00148768	NA	14.6667	175.333	0.0836502	11.9545		5.81587
GPR64	2	239398180	3.78789e-09	7	11	160	11	163	3008	0.00149865	NA	0.04375	0.00365691	11.9636	11.9636		3.82726
2021-09-06	14	72225203	3.79545e-09	5	5	93	13	196	3561	0.00149865	NA	0.0537634	0.00365066	14.727	14.727		4.7383
SLC16A2	1	166586014	3.86059e-09	126	7	7	3117	179	16	0.00151762	NA	18	194.812	0.0923965	10.8229		4.75247
OCRL	2	46361349	3.94635e-09	10	15	143	31	322	3286	0.0015445	NA	0.0699301	0.00943396	7.41259	7.41259		5.60137
SHROOM4	15	46088724	3.9799e-09	101	3	4	2627	128	4	0.0015508	NA	25.25	656.75	0.0384469	26.0099		3.65749
HNRNPH2	4	130533697	4.03087e-09	6	7	116	15	195	3554	0.00155833	NA	0.0517241	0.0042206	12.2552	12.2552		4.49775
TBC1D8B	8	86611357	4.07544e-09	87	10	12	3137	438	71	0.00155833	NA	7.25	44.1831	0.16409	6.09422		9.908
HDAC8	6	85968707	4.08572e-09	98	1	3	3622	69	3	0.00155833	NA	32.6667	1207.33	0.0270569	36.9592		2.88754
SLC16A2	3	148726941	4.08672e-09	5	6	129	7	145	3160	0.00155833	NA	0.0387597	0.00221519	17.4972	17.4972		3.51031
HDAC8	2	110980376	4.08692e-09	3	2	97	3	105	3586	0.00155833	NA	0.0309278	0.000836587	36.9691	36.9691		2.91641
DDX26B	8	40856275	4.12172e-09	135	4	4	3475	129	4	0.00156488	NA	33.75	868.75	0.0388489	25.7407		2.76272
2021-09-06	12	74150244	4.21497e-09	99	1	3	3652	115	3	0.00159348	NA	33	1217.33	0.0271084	36.8889		2.8591
ATG4A	3	62114587	4.26292e-09	101	7	5	3609	181	12	0.001598	NA	20.2	300.75	0.0671654	14.8886		4.38558
PSMD10	3	62114587	4.26292e-09	101	7	5	3609	181	12	0.001598	NA	20.2	300.75	0.0671654	14.8886		4.38558
TXLNG	6	48873145	4.30252e-09	3763	116	5	129	6	4	0.00160607	NA	752.6	32.25	23.3364	23.3364		2.87482
DDX26B	6	50701698	4.33133e-09	129	9	5	3434	166	8	0.00161006	NA	25.8	429.25	0.0601048	16.6376		3.49892
2021-09-06	16	57759609	4.51784e-09	98	2	3	3603	164	3	0.00167239	NA	32.6667	1201	0.0271996	36.7653		2.8871
CXorf57	12	84085648	4.6481e-09	150	15	9	3299	323	24	0.00171347	NA	16.6667	137.458	0.121249	8.2475		4.93814
RP11-761E20.1	7	128515509	4.83924e-09	153	31	13	2713	360	38	0.00177358	NA	11.7692	71.3947	0.164847	6.06622		6.45001
LINC00630	5	143036666	4.85971e-09	8	9	174	7	131	1991	0.00177358	NA	0.045977	0.00351582	13.0772	13.0772		4.04525
SYAP1	2	228850237	4.87106e-09	6	151	3709	4	4	114	0.00177358	NA	0.00161769	0.0350877	0.0461041	21.6901		3.22832
TCEAL8	7	7131631	4.93159e-09	5	9	91	13	171	3444	0.00178829	NA	0.0549451	0.00377468	14.5562	14.5562		4.83228
RGAG4	12	44428486	5.03446e-09	20	30	98	124	710	2627	0.00181082	NA	0.204082	0.0472021	4.32357	4.32357		12.4417
RP11-262D11.1	12	44428486	5.03446e-09	20	30	98	124	710	2627	0.00181082	NA	0.204082	0.0472021	4.32357	4.32357		12.4417
HNRNPH2	1	210907839	5.08227e-09	15	18	96	94	581	3089	0.00182064	NA	0.15625	0.0304306	5.13464	5.13464		10.5603
ATG4A	7	108178406	5.13948e-09	13	17	83	87	563	3152	0.00182641	NA	0.156627	0.0276015	5.67456	5.67456		10.8557
PSMD10	7	108178406	5.13948e-09	13	17	83	87	563	3152	0.00182641	NA	0.156627	0.0276015	5.67456	5.67456		10.8557
COL4A6	5	91102100	5.32956e-09	106	2	4	2347	80	3	0.00188641	NA	26.5	782.333	0.033873	29.522		3.5087
HSD17B10	22	37809053	5.37364e-09	157	14	8	3324	326	18	0.00189175	NA	19.625	184.667	0.106273	9.40977		4.30989
GPKOW	2	209709432	5.38797e-09	101	1	3	3676	85	3	0.00189175	NA	33.6667	1225.33	0.0274755	36.396		2.80307
HDAC8	2	13751967	5.40852e-09	3	1	98	3	122	3569	0.00189175	NA	0.0306122	0.000840572	36.4184	36.4184		2.88631
USP9X	7	128501811	5.47401e-09	3083	703	114	79	23	15	0.00190714	NA	27.0439	5.26667	5.13491	5.13491		12.3916
HNRNPH2	10	123395952	5.60807e-09	118	5	6	3557	192	15	0.00194622	NA	19.6667	237.133	0.0829351	12.0576		4.41878
AP1S2	17	71850752	5.65307e-09	3	126	3543	5	9	233	0.00194929	NA	0.00084674	0.0214592	0.0394581	25.3433		2.01624
OCRL	4	112819845	5.68013e-09	4	4	160	3	144	3492	0.00194929	NA	0.025	0.000859107	29.1	29.1		2.35319
SLC25A53	X	119635647	5.68275e-09	123	4	4	3542	142	5	0.00194929	0.00640334	30.75	708.4	0.0434077	23.0374		3.00864
SYAP1	17	21021210	5.7649e-09	216	920	2730	23	27	72	0.00196558	NA	0.0791209	0.319444	0.247683	4.03742		16.8786
HDAC8	10	111098247	5.7938e-09	3	1	98	3	135	3556	0.00196558	NA	0.0306122	0.000843645	36.2857	36.2857		2.886
ARHGAP4	18	13926053	5.81738e-09	9	15	91	43	407	3305	0.00196558	NA	0.0989011	0.0130106	7.60158	7.60158		7.71565
BEX2	4	130516125	5.82032e-09	4	5	92	7	136	3304	0.00196558	NA	0.0434783	0.00211864	20.5217	20.5217		3.95525
TSPAN6	16	5220833	5.84086e-09	133	7	4	3364	118	4	0.00196558	NA	33.25	841	0.0395363	25.2932		2.80094
GPKOW	1	96050033	6.29087e-09	102	0	3	3681	80	3	0.00210903	NA	34	1227	0.0277099	36.0882		2.77571
TCEAL8	8	9359685	6.56514e-09	4	3	98	7	131	3490	0.00219271	NA	0.0408163	0.00200573	20.3499	20.3499		3.7214
DDX3X	18	70191234	6.69358e-09	3762	93	5	132	4	4	0.0022163	NA	752.4	33	22.8	22.8		2.80844
DDX3X	18	70158574	6.70518e-09	34	285	3541	9	9	122	0.0022163	NA	0.00960181	0.0737705	0.130158	7.68298		5.91918
DDX3X	14	100218431	6.71062e-09	3706	149	5	130	6	4	0.0022163	NA	741.2	32.5	22.8062	22.8062		2.85034
ATG4A	11	23204734	6.84564e-09	85	16	12	3160	567	75	0.00224233	NA	7.08333	42.1333	0.168117	5.94824		10.0527
PSMD10	11	23204734	6.84564e-09	85	16	12	3160	567	75	0.00224233	NA	7.08333	42.1333	0.168117	5.94824		10.0527
SYAP1	22	27231637	6.86514e-09	32	349	3485	8	11	103	0.00224233	NA	0.00918221	0.0776699	0.118221	8.45874		6.29734
GPKOW	10	36986478	6.89852e-09	99	3	3	3558	203	3	0.00224497	NA	33	1186	0.0278246	35.9394		2.85693
USP11	10	24899356	6.95452e-09	185	14	8	3205	257	14	0.00225222	NA	23.125	228.929	0.101014	9.89961		3.71016
NAA10	11	109956315	6.97147e-09	126	11	8	3439	266	25	0.00225222	NA	15.75	137.56	0.114495	8.73397		5.24844
TXLNG	4	69105617	7.04576e-09	3432	409	43	115	14	10	0.00226758	NA	79.814	11.5	6.94034	6.94034		6.76259
TBC1D8B	8	9359685	7.07008e-09	4	6	99	7	128	3511	0.00226758	NA	0.040404	0.00199373	20.2655	20.2655		3.68452
GK	18	936560	7.10063e-09	5	2	116	10	145	3523	0.00226919	NA	0.0431034	0.00283849	15.1853	15.1853		3.84919
MORF4L2	3	103660982	7.15395e-09	7	7	98	26	230	3500	0.00227803	NA	0.0714286	0.00742857	9.61538	9.61538		5.92929
MORF4L2	15	88908280	7.22071e-09	27	42	43	356	1110	2290	0.00228832	NA	0.627907	0.155459	4.03906	4.03906		25.1172
RPS4X	8	42329636	7.23776e-09	48	456	3167	19	48	272	0.00228832	NA	0.0151563	0.0698529	0.216974	4.60884		5.03621
PIGA	1	220291568	7.37169e-09	115	5	4	3662	129	6	0.00230654	NA	28.75	610.333	0.0471054	21.229		3.19777
PRRG1	12	102968409	7.37392e-09	134	5	5	3470	179	8	0.00230654	NA	26.8	433.75	0.0617867	16.1847		3.36711
RP5-972B16.2	12	102968409	7.37392e-09	134	5	5	3470	179	8	0.00230654	NA	26.8	433.75	0.0617867	16.1847		3.36711
ARSD	3	197585962	7.39925e-09	937	1050	759	305	245	126	0.00230654	NA	1.23452	2.42063	0.509998	1.96079		15.518
HNRNPH2	1	153539871	7.58148e-09	7	9	113	22	255	3487	0.00235508	NA	0.0619469	0.00630915	9.81858	9.81858		5.20637
SLC16A2	7	91517776	7.67142e-09	128	8	4	3195	113	4	0.00237472	NA	32	798.75	0.0400626	24.9609		2.90526
GPKOW	3	103707016	7.81021e-09	7	6	92	28	243	3493	0.00240929	NA	0.076087	0.00801603	9.49185	9.49185		6.27548
SLC25A53	20	18195857	8.00421e-09	116	9	6	3440	234	15	0.00246059	NA	19.3333	229.333	0.0843023	11.8621		4.48388
IL1RAPL2	10	14263454	8.10802e-09	107	1	4	3398	104	6	0.00248391	NA	26.75	566.333	0.0472337	21.1713		3.42734
MAGT1	2	4379521	8.16148e-09	124	10	5	3467	193	9	0.00249169	NA	24.8	385.222	0.0643784	15.5332		3.61705
TCEAL8	11	113703641	8.21729e-09	98	4	3	3490	135	3	0.00250014	NA	32.6667	1163.33	0.0280802	35.6122		2.88441
HDAC8	3	103713460	8.27293e-09	7	8	87	29	261	3404	0.00250848	NA	0.0804598	0.00851939	9.44431	9.44431		6.60207
ATP6AP2	12	73817718	8.55082e-09	4	4	143	4	127	3539	0.00258392	NA	0.027972	0.00113026	24.7483	24.7483		2.60819
TBC1D8B	5	165778381	8.6732e-09	100	5	4	3508	131	7	0.00261201	NA	25	501.143	0.049886	20.0457		3.64701
SHROOM4	3	103705062	8.77754e-09	7	8	93	19	177	2563	0.00263451	NA	0.0752688	0.00741319	10.1534	10.1534		6.26414
SYAP1	18	48191825	9.00603e-09	3666	189	11	114	3	5	0.00269399	NA	333.273	22.8	14.6172	14.6172		3.90252
BEX2	10	13799768	9.09739e-09	3	4	94	3	111	3333	0.00271218	NA	0.0319149	0.00090009	35.4574	35.4574		3.00286
ABCB7	4	130533697	9.19202e-09	6	6	131	13	190	3452	0.00272398	NA	0.0458015	0.00376593	12.1621	12.1621		4.00438
BEX2	15	54209281	9.1983e-09	3	4	94	3	113	3331	0.00272398	NA	0.0319149	0.00090063	35.4362	35.4362		3.0028
TCEAL8	1	100544511	9.31237e-09	94	6	5	3443	172	13	0.0027486	NA	18.8	264.846	0.0709846	14.0876		4.67435
RPS4X	8	42328734	9.38514e-09	3170	448	53	273	46	20	0.00276091	NA	59.8113	13.65	4.38178	4.38178		5.18151
TBC1D8B	4	128995240	9.4765e-09	95	8	6	3390	237	19	0.00277386	NA	15.8333	178.421	0.0887414	11.2687		5.38325
CTA-38K21.2	X	29005528	9.50296e-09	4	5	197	2	84	3517	0.00277386	0.00803098	0.0203046	0.000568666	35.7056	35.7056		1.93322
HSD17B10	4	130533697	9.53499e-09	7	9	163	14	184	3470	0.00277386	NA	0.0429448	0.00403458	10.6442	10.6442		3.71581
TBC1D8B	4	64438504	9.55889e-09	101	4	4	3524	115	7	0.00277386	NA	25.25	503.429	0.0501561	19.9378		3.61128
EIF1AX	2	78708374	9.59814e-09	3719	149	5	133	5	4	0.00277386	NA	743.8	33.25	22.3699	22.3699		2.78544
TCEAL8	20	1038074	9.61651e-09	3	2	100	3	96	3529	0.00277386	NA	0.03	0.000850099	35.29	35.29		2.82768
TCEAL8	16	50429619	9.89014e-09	6	4	95	19	226	3383	0.00284356	NA	0.0631579	0.00561632	11.2454	11.2454		5.3821
MAGT1	20	43939512	9.93921e-09	9	25	105	37	388	3244	0.00284369	NA	0.0857143	0.0114057	7.51506	7.51506		6.76703
USP11	6	6479929	9.95461e-09	5	4	198	4	126	3346	0.00284369	NA	0.0252525	0.00119546	21.1237	21.1237		2.34365
EIF1AX	11	82300859	1.00075e-08	204	940	2729	24	34	84	0.00284463	NA	0.0747527	0.285714	0.261634	3.82213		15.2669
SYAP1	2	33093224	1.00339e-08	31	316	3519	8	5	109	0.00284463	NA	0.00880932	0.0733945	0.120027	8.33146		5.96437
RGAG4	9	87835729	1.0086e-08	31	40	77	266	919	2276	0.00284463	NA	0.402597	0.116872	3.44478	3.44478		18.2395
RP11-262D11.1	9	87835729	1.0086e-08	31	40	77	266	919	2276	0.00284463	NA	0.402597	0.116872	3.44478	3.44478		18.2395
MORF4L2	8	9359685	1.01394e-08	4	4	104	7	135	3614	0.00285065	NA	0.0384615	0.00193691	19.8571	19.8571		3.51039
TMSB4X	11	23063355	1.02098e-08	4	5	163	3	102	3447	0.00285173	NA	0.0245399	0.000870322	28.1963	28.1963		2.30825
2021-09-06	1	93136637	1.02562e-08	89	7	7	3443	298	29	0.00285173	NA	12.7143	118.724	0.107091	9.33785		6.45641
TBC1D8B	7	67379052	1.0259e-08	95	8	6	3377	250	19	0.00285173	NA	15.8333	177.737	0.089083	11.2255		5.38111
PNPLA4	15	58319344	1.03143e-08	3270	167	7	359	22	9	0.00285173	NA	467.143	39.8889	11.7111	11.7111		2.23204
GPR64	1	194690578	1.03143e-08	4	4	170	2	150	3030	0.00285173	NA	0.0235294	0.000660066	35.6471	35.6471		2.23289
MAGT1	4	92111011	1.03499e-08	123	10	6	3412	243	14	0.00285173	NA	20.5	243.714	0.0841149	11.8885		4.24252
SMIM10	7	18784270	1.03679e-08	23	46	191	46	386	1644	0.00285173	NA	0.120419	0.0279805	4.30366	4.30366		8.02577
ARHGAP4	11	20378609	1.0427e-08	103	9	3	3616	136	3	0.00285912	NA	34.3333	1205.33	0.0284845	35.1068		2.74729
CSTF2	1	210907839	1.09942e-08	13	14	78	95	579	3133	0.00299782	NA	0.166667	0.0303224	5.49649	5.49649		11.3427
EIF1AX	11	82297775	1.10215e-08	2652	992	229	82	34	26	0.00299782	NA	11.5808	3.15385	3.67196	3.67196		16.1254
SLC16A2	8	114638558	1.10341e-08	6	6	128	12	143	3157	0.00299782	NA	0.046875	0.00380108	12.332	12.332		4.09894
ARHGAP4	11	109956315	1.11126e-08	99	9	7	3462	267	26	0.00300996	NA	14.1429	133.154	0.106214	9.41492		5.85836
HSD17B10	8	9359685	1.12374e-08	5	6	168	6	130	3532	0.00302702	NA	0.0297619	0.00169875	17.5198	17.5198		2.72059
MORF4L2	13	78581477	1.12438e-08	6	8	98	19	274	3463	0.00302702	NA	0.0612245	0.00548657	11.159	11.159		5.22357
ATG4A	8	9359685	1.15578e-08	4	3	106	7	139	3656	0.00309282	NA	0.0377358	0.00191466	19.7089	19.7089		3.44526
PSMD10	8	9359685	1.15578e-08	4	3	106	7	139	3656	0.00309282	NA	0.0377358	0.00191466	19.7089	19.7089		3.44526
SLC16A2	8	125204346	1.17399e-08	130	6	4	3171	137	4	0.00313213	NA	32.5	792.75	0.0409965	24.3923		2.85909
TMSB4X	9	10289104	1.19033e-08	164	4	4	3439	110	3	0.0031597	NA	41	1146.33	0.0357662	27.9593		2.29379
MAGT1	19	34430256	1.19144e-08	127	8	4	3515	149	5	0.0031597	NA	31.75	703	0.0451636	22.1417		2.91139
MORF4L2	13	83564771	1.19612e-08	7	6	99	26	280	3450	0.00316267	NA	0.0707071	0.00753623	9.38228	9.38228		5.85579
BEX2	20	1038074	1.20429e-08	3	2	96	3	94	3350	0.00317481	NA	0.03125	0.000895522	34.8958	34.8958		2.94083
SHROOM4	2	70545323	1.23578e-08	91	12	5	2521	229	9	0.00324821	NA	18.2	280.111	0.0649742	15.3907		4.8526
PIGA	18	936560	1.25821e-08	5	4	115	11	151	3635	0.00329739	NA	0.0434783	0.00302613	14.3676	14.3676		3.86497
COL4A5	12	18935094	1.27439e-08	130	4	4	2731	109	3	0.00332902	NA	32.5	910.333	0.0357012	28.0103		2.87535
ARMCX3-AS1	7	123727639	1.281e-08	98	9	6	3441	277	19	0.00332902	NA	16.3333	181.105	0.090187	11.0881		5.2201
TSPAN6	2	70545323	1.28152e-08	123	15	6	3196	277	13	0.00332902	NA	20.5	245.846	0.0833855	11.9925		4.24605
PNCK	16	5220833	1.31101e-08	93	7	3	3233	110	3	0.00339572	NA	31	1077.67	0.0287659	34.7634		3.03229
PIGA	11	113652259	1.31711e-08	116	4	4	3582	209	6	0.00340158	NA	29	597	0.0485762	20.5862		3.16611
PLXNB3	11	124930000	1.35002e-08	177	8	7	2738	199	9	0.00347648	NA	25.2857	304.222	0.0831159	12.0314		3.47672
TBC1D8B	17	55411640	1.36261e-08	103	3	3	3563	80	3	0.00349875	NA	34.3333	1187.67	0.0289082	34.5922		2.74606
RP11-761E20.1	4	157522268	1.36928e-08	172	15	10	2833	256	22	0.00350574	NA	17.2	128.773	0.133569	7.48679		4.72393
USP9X	12	88881982	1.38766e-08	3795	102	3	110	4	3	0.00353926	NA	1265	36.6667	34.5	34.5		2.57588
MORF4L2	12	40332126	1.39254e-08	3	4	105	3	127	3626	0.00353926	NA	0.0285714	0.000827358	34.5333	34.5333		2.69511
PIGA	11	113646048	1.39432e-08	117	3	4	3601	190	6	0.00353926	NA	29.25	600.167	0.0487365	20.5185		3.13944
DDX26B-AS1	10	123395952	1.40689e-08	117	7	6	3374	182	15	0.003561	NA	19.5	224.933	0.0866924	11.535		4.43544
USP9X	11	120234150	1.43036e-08	3	142	3755	3	5	109	0.00358723	NA	0.000798935	0.0275229	0.029028	34.4495		2.59874
ATG4A	1	70488251	1.43733e-08	4	2	107	7	148	3647	0.00358723	NA	0.0373832	0.00191939	19.4766	19.4766		3.41203
PSMD10	1	70488251	1.43733e-08	4	2	107	7	148	3647	0.00358723	NA	0.0373832	0.00191939	19.4766	19.4766		3.41203
DDX26B-AS1	1	169957371	1.43838e-08	115	10	5	3371	190	10	0.00358723	NA	23	337.1	0.068229	14.6565		3.8709
TXLNG	2	33083214	1.43865e-08	27	315	3542	8	5	126	0.00358723	NA	0.00762281	0.0634921	0.120059	8.32922		5.21363
OCRL	20	43939512	1.44148e-08	10	21	137	34	386	3219	0.00358723	NA	0.0729927	0.0105623	6.91069	6.91069		5.75753
2021-09-06	6	143115162	1.45406e-08	96	3	4	3597	165	8	0.00360842	NA	24	449.625	0.0533778	18.7344		3.77809
MTMR8	4	130533697	1.46332e-08	6	7	145	10	165	3091	0.00360882	NA	0.0413793	0.0032352	12.7903	12.7903		3.65103
WBP5	5	65882645	1.47639e-08	6	8	98	12	184	2409	0.00360882	NA	0.0612245	0.00498132	12.2908	12.2908		5.27357
ATG4A	2	209709432	1.48232e-08	108	2	3	3714	85	3	0.00360882	NA	36	1238	0.0290792	34.3889		2.62199
PSMD10	2	209709432	1.48232e-08	108	2	3	3714	85	3	0.00360882	NA	36	1238	0.0290792	34.3889		2.62199
RPS4X	8	42378590	1.48417e-08	54	440	3177	20	45	274	0.00360882	NA	0.0169972	0.0729927	0.232861	4.2944		5.13141
2021-09-06	6	15072160	1.48855e-08	88	10	5	3526	229	15	0.00360882	NA	17.6	235.067	0.0748724	13.3561		4.95273
GRIPAP1	7	108178406	1.49293e-08	12	15	73	90	554	3147	0.00360882	NA	0.164384	0.0285987	5.74795	5.74795		11.3373
ATG4A	3	103685267	1.50208e-08	98	9	6	3558	224	20	0.00360882	NA	16.3333	177.9	0.0918119	10.8918		5.21026
PSMD10	3	103685267	1.50208e-08	98	9	6	3558	224	20	0.00360882	NA	16.3333	177.9	0.0918119	10.8918		5.21026
LDOC1	22	31834362	1.50349e-08	145	7	6	2457	149	7	0.00360882	NA	24.1667	351	0.0688509	14.5241		3.68942
LINC00894	14	81797005	1.50623e-08	89	7	4	3630	182	9	0.00360882	NA	22.25	403.333	0.0551653	18.1273		4.05375
AL022578.1	5	111188201	1.50698e-08	172	9	4	3557	107	3	0.00360882	NA	43	1185.67	0.0362665	27.5736		2.18846
MTMR8	5	11203314	1.5135e-08	9	12	137	25	277	2964	0.00360882	NA	0.0656934	0.00843455	7.78861	7.78861		5.32798
TXLNG	7	29065079	1.51485e-08	3415	435	34	122	8	9	0.00360882	NA	100.441	13.5556	7.40959	7.40959		5.88444
TCEAL8	18	52523361	1.51515e-08	101	1	3	3475	150	3	0.00360882	NA	33.6667	1158.33	0.0290647	34.4059		2.79836
PNCK	4	130533697	1.53124e-08	5	4	94	12	173	3161	0.00363141	NA	0.0531915	0.00379627	14.0115	14.0115		4.67231
USP9X	7	126089614	1.53281e-08	3774	123	3	110	4	3	0.00363141	NA	1258	36.6667	34.3091	34.3091		2.57544
SLC16A2	2	134299299	1.53943e-08	133	3	4	3195	113	4	0.00363739	NA	33.25	798.75	0.0416275	24.0226		2.79467
SHROOM4	20	43948358	1.55509e-08	91	11	6	2507	238	14	0.00365817	NA	15.1667	179.071	0.0846962	11.8069		5.63023
BEX2	18	23984009	1.55646e-08	3	1	97	3	108	3336	0.00365817	NA	0.0309278	0.000899281	34.3918	34.3918		2.91015
GK	1	220291568	1.56553e-08	116	3	4	3549	123	6	0.00366587	NA	29	591.5	0.0490279	20.3966		3.16456
GLA	16	69025313	1.57301e-08	7	14	164	14	246	3407	0.00366587	NA	0.0426829	0.00410919	10.3872	10.3872		3.68433
IL1RAPL2	7	123727639	1.57385e-08	97	9	6	3231	259	18	0.00366587	NA	16.1667	179.5	0.090065	11.1031		5.27123
ARHGAP4	6	79308551	1.57624e-08	7	6	102	25	339	3391	0.00366587	NA	0.0686275	0.00737246	9.30863	9.30863		5.69017
SLC16A2	4	120427899	1.58753e-08	134	2	4	3213	95	4	0.00368248	NA	33.5	803.25	0.0417056	23.9776		2.77421
SLC16A2	14	57147088	1.59913e-08	126	9	5	3142	162	8	0.00369367	NA	25.2	392.75	0.064163	15.5853		3.56283
ARMCX3-AS1	8	9359685	1.60286e-08	4	3	106	7	137	3593	0.00369367	NA	0.0377358	0.00194823	19.3693	19.3693		3.44192
SLC16A2	2	220938076	1.60572e-08	134	2	4	3211	97	4	0.00369367	NA	33.5	802.75	0.0417315	23.9627		2.77413
ARHGAP4	5	26427972	1.60898e-08	108	4	3	3697	55	3	0.00369367	NA	36	1232.33	0.0292129	34.2315		2.62162
SYAP1	X	41161087	1.62988e-08	3596	238	32	111	3	8	0.003725	0.00872977	112.375	13.875	8.0991	8.0991		5.84066
ATG4A	6	85968707	1.6352e-08	109	1	3	3727	72	3	0.003725	NA	36.3333	1242.33	0.029246	34.1927		2.59814
PSMD10	6	85968707	1.6352e-08	109	1	3	3727	72	3	0.003725	NA	36.3333	1242.33	0.029246	34.1927		2.59814
2021-09-06	7	103871170	1.65745e-08	7	8	88	30	313	3427	0.00376601	NA	0.0795455	0.00875401	9.08674	9.08674		6.50062
GRIPAP1	X	15220736	1.66206e-08	88	8	4	3572	210	9	0.00376685	0.00872977	22	396.889	0.0554311	18.0404		4.0965
ARMCX3-AS1	3	103685267	1.67346e-08	101	6	6	3495	223	19	0.00377564	NA	16.8333	183.947	0.0915117	10.9276		5.06678
EIF2S3	10	129495800	1.67663e-08	19	284	3298	11	24	265	0.00377564	NA	0.00576107	0.0415094	0.138789	7.20516		3.4127
USP11	10	130668112	1.67869e-08	195	8	4	3374	100	2	0.00377564	NA	48.75	1687	0.0288975	34.6051		1.95081
ATP6AP2	22	37809053	1.68897e-08	132	12	7	3325	327	18	0.00378919	NA	18.8571	184.722	0.102084	9.79588		4.49753
LINC00894	1	207240370	1.70107e-08	16	23	61	152	884	2785	0.0038067	NA	0.262295	0.0545781	4.80587	4.80587		15.6039
TXLNG	14	39007303	1.72612e-08	36	396	3452	9	12	118	0.00385305	NA	0.0104287	0.0762712	0.136732	7.31356		6.0545
TMSB4X	7	109568130	1.73308e-08	157	7	8	3280	253	19	0.00385776	NA	19.625	172.632	0.113681	8.79651		4.27255
PIGA	20	6283817	1.73691e-08	112	5	7	3446	328	23	0.00385776	NA	16	149.826	0.10679	9.36413		5.21934
USP11	1	64615861	1.75384e-08	177	20	10	3179	272	25	0.00388565	NA	17.7	127.16	0.139195	7.18418		4.56732
TCEAL8	10	59586619	1.76318e-08	5	4	96	13	214	3401	0.00389663	NA	0.0520833	0.00382241	13.6258	13.6258		4.56971
ZNF81	3	103685267	1.7926e-08	172	11	8	3432	214	18	0.00394256	NA	21.5	190.667	0.112762	8.86822		3.92271
ATP6AP2	9	119886887	1.79284e-08	5	6	140	8	203	3459	0.00394256	NA	0.0357143	0.00231281	15.442	15.442		3.21753
GRIPAP1	X	15219488	1.80772e-08	4	8	88	9	226	3556	0.00396547	0.00872977	0.0454545	0.00253093	17.9596	17.9596		4.09537
IL1RAPL2	10	11504377	1.83804e-08	27	39	46	319	1087	2102	0.00401862	NA	0.586957	0.15176	3.86766	3.86766		23.8099
SLC16A2	4	107666615	1.841e-08	4	2	134	4	121	3187	0.00401862	NA	0.0298507	0.0012551	23.7836	23.7836		2.7732
MORF4L2	2	209709432	1.85952e-08	108	1	3	3667	86	3	0.00404833	NA	36	1222.33	0.0294519	33.9537		2.62096
TBC1D8B	19	1784212	1.86469e-08	3	2	104	3	109	3534	0.00404833	NA	0.0288462	0.000848896	33.9808	33.9808		2.71892
BEX2	5	166495570	1.86828e-08	98	0	3	3335	109	3	0.00404833	NA	32.6667	1111.67	0.0293853	34.0306		2.88042
MBNL3	10	123372612	1.89919e-08	88	6	6	3560	240	23	0.00409578	NA	14.6667	154.783	0.0947566	10.5534		5.74106
NLGN4X	18	76533640	1.8994e-08	2713	102	2	568	31	10	0.00409578	NA	1356.5	56.8	23.882	23.882		1.65644
PNPLA4	1	95070524	1.90944e-08	12	174	3258	11	17	362	0.00410748	NA	0.00368324	0.0303867	0.121212	8.25		2.58209
CHM	12	8609709	1.93371e-08	176	7	5	2878	140	4	0.00414963	NA	35.2	719.5	0.0489229	20.4403		2.62364
AP1S2	17	13202142	1.98105e-08	6	122	3544	6	6	235	0.00424097	NA	0.001693	0.0255319	0.0663093	15.0809		2.32061
MORF4L2	20	1038074	2.00876e-08	3	1	108	3	102	3651	0.00428996	NA	0.0277778	0.000821693	33.8056	33.8056		2.6206
PRKX	14	52735887	2.02792e-08	1	175	3347	6	22	423	0.00432037	NA	0.000298775	0.0141844	0.0210636	47.4752		1.36873
PRRG1	8	9359685	2.03759e-08	4	9	131	5	133	3519	0.00432037	NA	0.0305344	0.00142086	21.4901	21.4901		2.82108
RP5-972B16.2	8	9359685	2.03759e-08	4	9	131	5	133	3519	0.00432037	NA	0.0305344	0.00142086	21.4901	21.4901		2.82108
PRRG1	3	103713460	2.09702e-08	8	10	126	26	257	3374	0.00441467	NA	0.0634921	0.00770599	8.23932	8.23932		5.20544
RP5-972B16.2	3	103713460	2.09702e-08	8	10	126	26	257	3374	0.00441467	NA	0.0634921	0.00770599	8.23932	8.23932		5.20544
TBC1D8B	5	143513824	2.10135e-08	7	5	97	27	220	3399	0.00441467	NA	0.0721649	0.00794351	9.08477	9.08477		5.94268
ARHGAP4	6	75168709	2.10194e-08	102	8	5	3572	170	13	0.00441467	NA	20.4	274.769	0.0742441	13.4691		4.31028
BEX2	19	52437678	2.1126e-08	90	7	4	3313	126	8	0.0044266	NA	22.5	414.125	0.0543314	18.4056		4.01443
GPKOW	10	54108725	2.13999e-08	4	3	98	8	162	3594	0.00446419	NA	0.0408163	0.00222593	18.3367	18.3367		3.69947
MORF4L2	12	127226871	2.14059e-08	101	6	5	3535	208	13	0.00446419	NA	20.2	271.923	0.0742857	13.4615		4.35058
LINC00894	11	28534965	2.16568e-08	93	4	3	3697	120	4	0.00450593	NA	31	924.25	0.0335407	29.8145		3.01692
LINC00894	5	76544214	2.22092e-08	87	4	9	3409	362	50	0.00460127	NA	9.66667	68.18	0.141782	7.0531		7.9295
USP9X	18	68178265	2.22186e-08	3	103	3794	3	1	113	0.00460127	NA	0.000790722	0.0265487	0.0297839	33.5752		2.5072
EIF1AX	3	193868299	2.23814e-08	3648	210	15	130	6	6	0.00462421	NA	243.2	21.6667	11.2246	11.2246		4.00226
GK	11	39466488	2.2688e-08	93	18	12	3029	580	69	0.00467668	NA	7.75	43.8986	0.176543	5.66433		9.20133
RP6-24A23.3	14	56879139	2.27915e-08	153	30	12	1935	242	23	0.00468299	NA	12.75	84.1304	0.15155	6.59847		6.09806
PNCK	10	54108725	2.2824e-08	4	3	96	7	136	3203	0.00468299	NA	0.0416667	0.00218545	19.0655	19.0655		3.78193
CSTF2	4	130533697	2.31791e-08	5	8	92	15	196	3596	0.00474487	NA	0.0543478	0.0041713	13.029	13.029		4.73924
GRIPAP1	16	69025313	2.33323e-08	5	5	90	15	256	3520	0.00476527	NA	0.0555556	0.00426136	13.037	13.037		4.83883
NAA10	6	148631809	2.33963e-08	6	9	130	14	261	3455	0.00476737	NA	0.0461538	0.0040521	11.3901	11.3901		4.00819
ARMCX3-AS1	4	130575218	2.36589e-08	5	6	102	13	174	3550	0.00480984	NA	0.0490196	0.00366197	13.3861	13.3861		4.30804
2021-09-06	17	54986382	2.39153e-08	9	7	87	48	445	3277	0.00485087	NA	0.103448	0.0146475	7.0625	7.0625		7.93139
AL022578.1	2	209709432	2.41635e-08	178	3	4	3583	81	3	0.00489005	NA	44.5	1194.33	0.0372593	26.839		2.11414
GK	12	74174507	2.42937e-08	6	10	107	17	342	3319	0.00490523	NA	0.0560748	0.00512202	10.9478	10.9478		4.80014
GPKOW	2	179049620	2.43511e-08	4	2	99	8	152	3604	0.00490567	NA	0.040404	0.00221976	18.202	18.202		3.66201
USP11	20	45146361	2.44481e-08	4	6	197	2	138	3336	0.00491407	NA	0.0203046	0.00059952	33.868	33.868		1.93013
AL022578.1	11	23063355	2.46809e-08	4	4	177	3	105	3559	0.00493851	NA	0.0225989	0.000842933	26.8098	26.8098		2.12572
AL022578.1	22	19875152	2.46809e-08	4	4	177	3	105	3559	0.00493851	NA	0.0225989	0.000842933	26.8098	26.8098		2.12572
ARHGAP4	5	65377915	2.47796e-08	5	3	107	12	252	3491	0.00494712	NA	0.046729	0.00343741	13.5942	13.5942		4.12172
GK	11	114236722	2.52349e-08	5	3	115	11	161	3506	0.00502672	NA	0.0434783	0.00313748	13.8577	13.8577		3.8539
HNRNPH2	2	126060552	2.52951e-08	4	3	122	6	127	3631	0.00502744	NA	0.0327869	0.00165244	19.8415	19.8415		3.00963
HDAC8	6	36915170	2.55188e-08	12	19	71	88	667	2939	0.00505666	NA	0.169014	0.0299422	5.64469	5.64469		11.5507
PNCK	1	3378408	2.55982e-08	24	38	41	290	1021	2035	0.00505666	NA	0.585366	0.142506	4.10765	4.10765		24.45
PNCK	2	33126604	2.56128e-08	3	3	97	3	100	3243	0.00505666	NA	0.0309278	0.000925069	33.433	33.433		2.90758
MBNL3	10	13799768	2.61226e-08	3	3	94	4	123	3696	0.00514586	NA	0.0319149	0.00108225	29.4894	29.4894		2.98468
SYAP1	12	114956271	2.61866e-08	3708	139	19	110	6	6	0.00514706	NA	195.158	18.3333	10.645	10.645		4.66262
LINC00894	10	13799768	2.6371e-08	3	3	94	4	123	3694	0.00516501	NA	0.0319149	0.00108284	29.4734	29.4734		2.98462
CXorf57	1	84907874	2.63942e-08	166	2	6	3419	217	10	0.00516501	NA	27.6667	341.9	0.0809203	12.3578		3.19674
HNRNPH2	1	54140849	2.6548e-08	6	7	116	17	177	3570	0.00518368	NA	0.0517241	0.0047619	10.8621	10.8621		4.4441
HNRNPH2	1	54659790	2.67224e-08	4	3	122	6	138	3620	0.0052063	NA	0.0327869	0.00165746	19.7814	19.7814		3.00913
TMEM164	20	43939512	2.705e-08	13	24	223	32	383	3150	0.00525859	NA	0.058296	0.0101587	5.73851	5.73851		4.50282
DIAPH2	7	121478013	2.71204e-08	12	23	478	7	101	2758	0.00526076	NA	0.0251046	0.00253807	9.89121	9.89121		2.19582
LINC00894	11	29452962	2.72594e-08	3	3	94	4	130	3687	0.00526596	NA	0.0319149	0.00108489	29.4176	29.4176		2.98441
MORF4L2	3	103713460	2.72657e-08	7	8	97	28	268	3460	0.00526596	NA	0.0721649	0.00809249	8.91753	8.91753		5.92802
PNPLA4	5	10861534	2.73655e-08	15	287	3142	12	29	349	0.00527376	NA	0.00477403	0.034384	0.138845	7.20229		2.84897
IL1RAPL2	3	103697734	2.81551e-08	97	8	7	3247	235	26	0.00541419	NA	13.8571	124.885	0.11096	9.01229		5.93639
GK	18	928189	2.82634e-08	5	3	115	11	182	3485	0.00541899	NA	0.0434783	0.00315638	13.7747	13.7747		3.85202
DDX3X	18	70158393	2.83566e-08	37	286	3537	9	10	121	0.00541899	NA	0.0104608	0.0743802	0.14064	7.11034		5.88782
PIGA	3	103660982	2.8363e-08	7	7	110	25	231	3541	0.00541899	NA	0.0636364	0.00706015	9.01345	9.01345		5.28184
IL1RAPL2	15	38038969	2.86808e-08	4	7	101	7	179	3322	0.00546794	NA	0.039604	0.00210716	18.7949	18.7949		3.59925
MBNL3	1	207908295	2.88526e-08	3	3	94	4	144	3675	0.00548892	NA	0.0319149	0.00108844	29.3218	29.3218		2.98406
LINC00894	4	130516125	2.8924e-08	4	3	93	9	156	3656	0.00549073	NA	0.0430108	0.00246171	17.4719	17.4719		3.87815
HNRNPH2	3	124045541	2.9047e-08	123	2	4	3632	126	6	0.00550233	NA	30.75	605.333	0.0507985	19.6856		2.98468
LINC00894	11	23063355	2.926e-08	3	2	95	4	107	3710	0.00553088	NA	0.0315789	0.00107817	29.2895	29.2895		2.95352
LINC00894	14	81799389	2.95276e-08	4	4	92	9	198	3614	0.00556963	NA	0.0434783	0.00249032	17.4589	17.4589		3.91825
USP11	7	103848607	2.97182e-08	181	15	11	3155	291	30	0.00559369	NA	16.4545	105.167	0.156462	6.39134		4.78725
WBP5	18	30533948	3.00689e-08	105	3	4	2447	154	4	0.00564774	NA	26.25	611.75	0.0429097	23.3048		3.50653
GK	4	116666485	3.03179e-08	5	3	115	11	195	3472	0.00567647	NA	0.0434783	0.0031682	13.7233	13.7233		3.85085
IL1RAPL2	8	9359685	3.03497e-08	4	5	103	7	126	3375	0.00567647	NA	0.038835	0.00207407	18.724	18.724		3.53134
COL4A5	X	117286581	3.07322e-08	15	21	102	69	469	2305	0.00573595	0.0119338	0.147059	0.0299349	4.91262	4.91262		9.91403
TMSB4X	1	63148757	3.08264e-08	21	26	125	121	636	2795	0.00574147	NA	0.168	0.0432916	3.88066	3.88066		10.234
OCRL	16	5220833	3.15135e-08	153	11	4	3520	115	4	0.00585715	NA	38.25	880	0.0434659	23.0065		2.43426
COL4A6	1	10831720	3.15929e-08	99	6	7	2239	175	16	0.00585965	NA	14.1429	139.938	0.101066	9.89457		5.89424
RP11-761E20.1	4	130533697	3.16682e-08	7	16	174	11	159	2941	0.00586138	NA	0.0402299	0.00374022	10.756	10.756		3.49477
MORF4L2	X	22695776	3.17725e-08	101	7	4	3621	127	8	0.00586846	0.0119338	25.25	452.625	0.0557857	17.9257		3.58908
CTA-38K21.2	8	55680503	3.22923e-08	190	11	5	3390	208	5	0.00595049	NA	38	678	0.0560472	17.8421		2.41683
IL1RAPL2	10	11454618	3.23505e-08	42	40	30	1972	1156	380	0.00595049	NA	1.4	5.18947	0.269777	3.70677		25.5102
ZNF81	3	103697734	3.27612e-08	170	12	9	3404	236	24	0.00601357	NA	18.8889	141.833	0.133177	7.50882		4.32782
NXT2	2	30751910	3.31093e-08	5	9	338	1	70	3320	0.00604297	NA	0.0147929	0.000301205	49.1124	49.1124		1.42761
PRRG1	3	148833060	3.31254e-08	135	5	4	3527	125	5	0.00604297	NA	33.75	705.4	0.0478452	20.9007		2.73613
RP5-972B16.2	3	148833060	3.31254e-08	135	5	4	3527	125	5	0.00604297	NA	33.75	705.4	0.0478452	20.9007		2.73613
ARHGAP4	5	168337595	3.32638e-08	9	14	92	46	434	3275	0.00605579	NA	0.0978261	0.0140458	6.96479	6.96479		7.52577
SYAP1	15	100435008	3.33682e-08	3770	93	3	115	4	3	0.00606238	NA	1256.67	38.3333	32.7826	32.7826		2.46286
IL1RAPL2	4	64438504	3.36841e-08	104	4	4	3387	114	7	0.00610726	NA	26	483.857	0.0537349	18.6099		3.49746
TBC1D8B	1	93136637	3.38445e-08	94	8	7	3323	295	28	0.00612386	NA	13.4286	118.679	0.113151	8.83777		6.09512
IL1RAPL2	10	54108725	3.41347e-08	4	5	103	7	148	3353	0.00616381	NA	0.038835	0.00208768	18.6019	18.6019		3.52998
ATG4A	4	92111011	3.48666e-08	98	10	5	3543	245	14	0.006257	NA	19.6	253.071	0.0774485	12.9118		4.46078
PSMD10	4	92111011	3.48666e-08	98	10	5	3543	245	14	0.006257	NA	19.6	253.071	0.0774485	12.9118		4.46078
TXLNG	14	38951489	3.49119e-08	3474	364	46	118	11	10	0.006257	NA	75.5217	11.8	6.40015	6.40015		6.50568
OCRL	4	112823930	3.49325e-08	159	4	5	3464	168	7	0.006257	NA	31.8	494.857	0.064261	15.5615		2.84711
SLC16A2	2	4379521	3.50242e-08	131	4	5	3129	175	8	0.00626081	NA	26.2	391.125	0.0669863	14.9284		3.42145
ARHGAP4	18	23943568	3.5114e-08	112	0	3	3663	89	3	0.00626425	NA	37.3333	1221	0.030576	32.7054		2.52686
HNRNPH2	4	70250817	3.57734e-08	86	24	19	2833	779	152	0.00636911	NA	4.52632	18.6382	0.242852	4.11773		13.0031
LINC00894	5	76538623	3.62725e-08	85	6	9	3377	392	52	0.0064449	NA	9.44444	64.9423	0.145428	6.87624		8.05799
CXorf57	17	74516742	3.63443e-08	148	16	10	3323	289	34	0.0064449	NA	14.8	97.7353	0.151429	6.60374		5.3163
TBC1D8B	21	37446065	3.73241e-08	10	11	88	55	511	3080	0.00660547	NA	0.113636	0.0178571	6.36364	6.36364		8.4497
TBC1D8B	17	56755987	3.75206e-08	82	16	11	2992	586	68	0.00662437	NA	7.45455	44	0.169421	5.90244		9.60573
SLC16A2	2	63244131	3.758e-08	5	4	131	8	187	3117	0.00662437	NA	0.0381679	0.00256657	14.8712	14.8712		3.42047
IL1RAPL2	11	28534965	3.81596e-08	104	5	3	3391	114	3	0.00671323	NA	34.6667	1130.33	0.0306694	32.6058		2.71535
IL1RAPL2	3	103660982	3.83616e-08	7	6	99	26	222	3260	0.00673541	NA	0.0707071	0.00797546	8.86558	8.86558		5.81254
MORF4L2	3	166467420	3.84689e-08	85	16	11	3130	557	69	0.00673809	NA	7.72727	45.3623	0.170346	5.87042		9.30141
RGAG4	4	130516125	3.87364e-08	5	3	140	8	134	3319	0.00673809	NA	0.0357143	0.00241036	14.817	14.817		3.20782
RP11-262D11.1	4	130516125	3.87364e-08	5	3	140	8	134	3319	0.00673809	NA	0.0357143	0.00241036	14.817	14.817		3.20782
ATG4A	4	130533697	3.8756e-08	5	8	100	14	196	3592	0.00673809	NA	0.05	0.00389755	12.8286	12.8286		4.37366
PSMD10	4	130533697	3.8756e-08	5	8	100	14	196	3592	0.00673809	NA	0.05	0.00389755	12.8286	12.8286		4.37366
2021-09-06	11	28534965	3.89431e-08	95	5	3	3649	117	4	0.00675738	NA	31.6667	912.25	0.0347127	28.8079		2.95173
RAB9B	19	43120896	3.97002e-08	6	7	105	18	270	3325	0.00686704	NA	0.0571429	0.00541353	10.5556	10.5556		4.86697
TCEAL8	10	8980875	3.97296e-08	5	5	95	14	199	3415	0.00686704	NA	0.0526316	0.00409956	12.8383	12.8383		4.59172
CXorf57	1	153539871	4.00288e-08	8	16	150	22	245	3379	0.00689368	NA	0.0533333	0.0065108	8.19152	8.19152		4.41642
TCEAL8	13	98787663	4.00389e-08	98	3	4	3472	148	8	0.00689368	NA	24.5	434	0.0564516	17.7143		3.69168
TCEAL8	13	94846354	4.02018e-08	4	4	97	8	183	3437	0.00690833	NA	0.0412371	0.00232761	17.7165	17.7165		3.72818
ZNF81	11	23063355	4.03409e-08	4	5	182	3	105	3556	0.00691216	NA	0.021978	0.000843645	26.0513	26.0513		2.06624
GRIPAP1	2	179049620	4.04319e-08	4	2	94	9	156	3626	0.00691216	NA	0.0425532	0.00248207	17.1442	17.1442		3.83404
ARMCX3-AS1	16	50429619	4.04575e-08	6	6	101	20	234	3483	0.00691216	NA	0.0594059	0.00574218	10.3455	10.3455		5.03654
TXLNG	14	78149813	4.08304e-08	3286	511	87	108	17	14	0.00695001	NA	37.7701	7.71429	4.89613	4.89613		8.8961
RP11-761E20.1	11	114236722	4.08355e-08	5	3	189	4	147	2960	0.00695001	NA	0.026455	0.00135135	19.5767	19.5767		2.44237
SLC25A53	3	124045541	4.14933e-08	123	4	4	3560	123	6	0.00704147	NA	30.75	593.333	0.0518258	19.2954		2.98135
ATP6AP2	3	103685267	4.15314e-08	137	7	7	3437	214	19	0.00704147	NA	19.5714	180.895	0.108192	9.2428		4.31134
MORF4L2	14	64801887	4.18055e-08	101	7	4	3566	182	8	0.00706108	NA	25.25	445.75	0.0566461	17.6535		3.58568
LINC00630	10	88095851	4.1806e-08	162	19	10	1921	193	15	0.00706108	NA	16.2	128.067	0.126497	7.90535		5.03916
TBC1D8B	14	52022735	4.25907e-08	12	13	84	82	425	3139	0.00717996	NA	0.142857	0.026123	5.46864	5.46864		9.95421
ZNF81	3	103660982	4.27625e-08	9	9	173	24	222	3418	0.00719528	NA	0.0520231	0.00702165	7.40896	7.40896		4.24779
ZNF81	2	209709432	4.34142e-08	184	3	4	3579	82	3	0.00728656	NA	46	1193	0.0385583	25.9348		2.04391
TBC1D8B	13	94846354	4.3469e-08	4	7	98	8	182	3456	0.00728656	NA	0.0408163	0.00231481	17.6327	17.6327		3.69062
HDAC8	14	52022735	4.36641e-08	11	12	79	76	441	3177	0.00729833	NA	0.139241	0.0239219	5.82062	5.82062		9.88592
BEX2	8	107273059	4.37036e-08	83	12	6	3112	313	22	0.00729833	NA	13.8333	141.455	0.0977935	10.2256		6.03959
SLC16A2	8	56945980	4.42167e-08	133	2	5	3135	169	8	0.00737017	NA	26.6	391.875	0.0678788	14.7321		3.36865
IRS4	1	183721332	4.44937e-08	164	10	12	1874	214	21	0.00738798	NA	13.6667	89.2381	0.153148	6.52962		5.71
PRRG1	11	113677587	4.4573e-08	4	5	135	5	184	3468	0.00738798	NA	0.0296296	0.00144175	20.5511	20.5511		2.73373
RP5-972B16.2	11	113677587	4.4573e-08	4	5	135	5	184	3468	0.00738798	NA	0.0296296	0.00144175	20.5511	20.5511		2.73373
TXLNG	5	73513225	4.49493e-08	3768	110	6	131	4	4	0.00743648	NA	628	32.75	19.1756	19.1756		2.80398
RAB9B	15	88908280	4.55246e-08	27	43	48	335	1073	2205	0.00751765	NA	0.5625	0.151927	3.70243	3.70243		22.811
GK	3	103660982	4.59122e-08	7	7	109	25	226	3427	0.00756759	NA	0.0642202	0.00729501	8.8033	8.8033		5.31026
CHM	X	68466502	4.61434e-08	4	4	180	2	78	2942	0.00759161	0.0155984	0.0222222	0.00067981	32.6889	32.6889		2.10598
GRIPAP1	2	118214825	4.66344e-08	6	6	88	24	243	3524	0.00765822	NA	0.0681818	0.00681044	10.0114	10.0114		5.70654
OCRL	8	9359476	4.68837e-08	150	11	7	3420	202	17	0.00768495	NA	21.4286	201.176	0.106516	9.38824		3.96398
SHROOM4	3	103707016	4.72589e-08	7	8	93	21	184	2554	0.00773219	NA	0.0752688	0.0082224	9.15412	9.15412		6.18447
SLC16A2	21	27651620	4.73957e-08	5	2	133	8	181	3123	0.00774032	NA	0.037594	0.00256164	14.6758	14.6758		3.36768
DDX3X	2	11679184	4.77748e-08	3727	127	6	130	6	4	0.00777964	NA	621.167	32.5	19.1128	19.1128		2.82435
CSTF2	15	88908280	4.78117e-08	26	35	44	360	1129	2318	0.00777964	NA	0.590909	0.155306	3.8048	3.8048		23.7
PNCK	5	76538623	4.86733e-08	86	8	9	2963	338	45	0.00790536	NA	9.55556	65.8444	0.145123	6.8907		7.97767
TXLNG	7	29065849	4.91157e-08	36	428	3420	9	7	123	0.00796266	NA	0.0105263	0.0731707	0.14386	6.95122		5.77652
DDX26B	2	204817696	5.00115e-08	136	3	4	3470	133	5	0.00809312	NA	34	694	0.0489914	20.4118		2.71326
COL4A5	9	3773699	5.043e-08	123	9	6	2641	191	11	0.00814601	NA	20.5	240.091	0.0853843	11.7118		4.23638
DDX26B	16	69025313	5.05224e-08	6	6	131	14	250	3344	0.00814611	NA	0.0458015	0.0041866	10.94	10.94		3.96265
GRIPAP1	16	56929410	5.08709e-08	87	8	5	3441	334	16	0.00818745	NA	17.4	215.062	0.0809067	12.3599		4.97195
COL4A5	6	107835923	5.10857e-08	31	40	67	245	823	1775	0.00820715	NA	0.462687	0.138028	3.35212	3.35212		19.5039
GPKOW	4	130533697	5.15028e-08	5	5	95	15	195	3554	0.00825923	NA	0.0526316	0.0042206	12.4702	12.4702		4.57971
HNRNPH2	2	231172169	5.2757e-08	113	9	7	3522	217	25	0.00844511	NA	16.1429	140.88	0.114586	8.72708		5.12851
MORF4L2	1	100544511	5.29034e-08	101	6	5	3566	176	14	0.00845205	NA	20.2	254.714	0.0793045	12.6096		4.32592
COL4A5	8	105904808	5.29906e-08	7	11	120	16	208	2619	0.00845205	NA	0.0583333	0.0061092	9.54844	9.54844		4.9046
TSPAN6	6	107835923	5.34591e-08	34	36	74	317	995	2174	0.00849685	NA	0.459459	0.145814	3.15099	3.15099		18.7557
ZNF81	8	59840439	5.34628e-08	179	6	6	3544	110	10	0.00849685	NA	29.8333	354.4	0.0841798	11.8793		2.96187
GRIPAP1	4	130533697	5.38409e-08	5	4	91	16	194	3581	0.0085114	NA	0.0549451	0.00446803	12.2974	12.2974		4.76352
ATG4A	11	23181984	5.38417e-08	13	18	82	97	578	3127	0.0085114	NA	0.158537	0.0310201	5.11076	5.11076		10.6755
PSMD10	11	23181984	5.38417e-08	13	18	82	97	578	3127	0.0085114	NA	0.158537	0.0310201	5.11076	5.11076		10.6755
ATP6AP2	7	43910886	5.42207e-08	6	13	132	14	300	3356	0.00855608	NA	0.0454545	0.00417163	10.8961	10.8961		3.9324
ABCB7	15	88908280	5.44354e-08	33	44	66	343	1096	2216	0.00857473	NA	0.5	0.154783	3.23032	3.23032		19.9297
COL4A5	2	23558348	5.5102e-08	6	8	124	11	183	2649	0.00866438	NA	0.0483871	0.00415251	11.6525	11.6525		4.20185
GK	9	33260386	5.55288e-08	105	8	10	3162	468	48	0.00870491	NA	10.5	65.875	0.159393	6.27381		7.20033
PRRG1	16	69025313	5.56537e-08	6	11	127	15	240	3402	0.00870491	NA	0.0472441	0.00440917	10.715	10.715		4.0723
RP5-972B16.2	16	69025313	5.56537e-08	6	11	127	15	240	3402	0.00870491	NA	0.0472441	0.00440917	10.715	10.715		4.0723
CSTF2	7	108178406	5.60426e-08	12	14	79	89	557	3161	0.00875033	NA	0.151899	0.0281556	5.39497	5.39497		10.4484
CSTF2	10	13799768	5.63005e-08	3	4	98	4	123	3680	0.00877517	NA	0.0306122	0.00108696	28.1633	28.1633		2.86172
IL1RAPL2	14	72308960	5.64369e-08	106	3	3	3375	130	3	0.00878103	NA	35.3333	1125	0.0314074	31.8396		2.66348
ARMCX3-AS1	4	92111011	5.66842e-08	99	9	5	3485	238	14	0.00879868	NA	19.8	248.929	0.0795409	12.5722		4.40758
TXLNG	3	21785191	5.67484e-08	6	160	3718	4	4	131	0.00879868	NA	0.00161377	0.0305344	0.052851	18.9211		2.80185
SLC25A53	1	54659790	5.70573e-08	4	2	125	6	132	3551	0.00883115	NA	0.032	0.00168966	18.9387	18.9387		2.93209
MTMR8	2	205368061	5.8232e-08	11	21	126	41	418	2807	0.0089973	NA	0.0873016	0.0146063	5.97696	5.97696		6.58959
PIGA	3	103685267	5.84556e-08	110	8	6	3557	221	19	0.00901261	NA	18.3333	187.211	0.097929	10.2115		4.64109
2021-09-06	10	28010094	5.8534e-08	3	3	97	4	131	3635	0.00901261	NA	0.0309278	0.00110041	28.1057	28.1057		2.89008
MTMR8	19	35953461	5.90016e-08	5	8	145	7	183	3076	0.00905514	NA	0.0344828	0.00227568	15.1527	15.1527		3.10628
SLC16A2	5	151052885	5.90141e-08	13	15	112	62	481	2769	0.00905514	NA	0.116071	0.0223908	5.1839	5.1839		8.20996
RAB9B	12	114697265	5.92256e-08	3	5	110	3	121	3489	0.00907194	NA	0.0272727	0.000859845	31.7182	31.7182		2.56896
COL4A6	12	84449150	5.94805e-08	6	7	99	12	156	2262	0.0090953	NA	0.0606061	0.00530504	11.4242	11.4242		5.18658
RIBC1	6	6303013	5.97938e-08	3241	99	2	457	17	7	0.00912749	NA	1620.5	65.2857	24.8217	24.8217		1.44695
OCRL	6	50701698	6.00733e-08	150	13	5	3464	167	8	0.00915443	NA	30	433	0.0692841	14.4333		2.99539
CDKL5	20	4048059	6.01954e-08	330	32	17	2987	389	32	0.00915733	NA	19.4118	93.3438	0.20796	4.80862		3.83918
GPR64	12	124758416	6.04149e-08	152	19	7	2957	211	14	0.00916389	NA	21.7143	211.214	0.102807	9.72697		3.93129
ARHGAP4	4	184395643	6.04448e-08	4	8	103	8	188	3559	0.00916389	NA	0.038835	0.00224782	17.2767	17.2767		3.51404
RAB9B	8	40856275	6.09371e-08	110	5	3	3483	127	3	0.00922279	NA	36.6667	1161	0.031582	31.6636		2.56881
IL1RAPL2	10	14259271	6.15906e-08	108	1	3	3419	86	3	0.00929652	NA	36	1139.67	0.0315882	31.6574		2.61503
TSPAN6	1	228397861	6.16336e-08	7	17	120	21	254	3211	0.00929652	NA	0.0583333	0.00654002	8.91944	8.91944		4.86206
ARMCX3-AS1	9	22054357	6.22482e-08	103	6	4	3553	176	8	0.00937331	NA	25.75	444.125	0.0579792	17.2476		3.51366
USP9X	11	46091564	6.25037e-08	3719	173	8	108	5	4	0.00939585	NA	464.875	27	17.2176	17.2176		3.35678
SLC16A2	14	39563738	6.26823e-08	5	7	128	9	94	3209	0.0094068	NA	0.0390625	0.00280461	13.928	13.928		3.47972
HNRNPH2	2	46361349	6.40785e-08	8	12	109	33	334	3397	0.00958657	NA	0.0733945	0.00971445	7.55518	7.55518		5.87551
HDAC8	5	114561487	6.40961e-08	3	3	96	4	111	3579	0.00958657	NA	0.03125	0.00111763	27.9609	27.9609		2.91866
OCRL	8	40856275	6.43894e-08	159	5	4	3507	128	4	0.00961426	NA	39.75	876.75	0.0453379	22.0566		2.34006
PNCK	16	69025313	6.45136e-08	5	4	94	13	223	3110	0.00961664	NA	0.0531915	0.00418006	12.725	12.725		4.63424
PIGA	10	130668112	6.46642e-08	117	4	3	3686	108	3	0.00962294	NA	39	1228.67	0.0317417	31.5043		2.41868
RP11-761E20.1	20	1038074	6.47751e-08	4	4	189	2	85	3024	0.00962333	NA	0.021164	0.000661376	32	32		2.00645
GRIPAP1	12	131943296	6.52865e-08	5	2	93	16	157	3618	0.00968312	NA	0.0537634	0.00442233	12.1573	12.1573		4.66175
TCEAL8	1	217604548	6.57002e-08	87	9	9	3125	455	48	0.00972823	NA	9.66667	65.1042	0.14848	6.73491		7.86224
PIGA	6	163606631	6.61262e-08	3	4	117	3	113	3681	0.00977502	NA	0.025641	0.000814996	31.4615	31.4615		2.41857
HNRNPH2	4	130575218	6.63913e-08	5	8	116	12	174	3578	0.0097979	NA	0.0431034	0.00335383	12.852	12.852		3.79797
ARMCX3-AS1	1	93136637	6.67793e-08	100	6	7	3405	304	28	0.00983882	NA	14.2857	121.607	0.117474	8.5125		5.72644
RP11-761E20.1	12	1097532	6.71734e-08	190	3	4	3033	76	2	0.0098805	NA	47.5	1516.5	0.0313221	31.9263		1.99596
HNRNPH2	3	62114587	6.77436e-08	116	8	5	3574	178	12	0.00993704	NA	23.2	297.833	0.0778959	12.8376		3.7976
MAGT1	22	31834362	6.78883e-08	128	6	5	3440	219	10	0.00993704	NA	25.6	344	0.0744186	13.4375		3.46954
PNPLA4	20	8330899	6.79707e-08	3312	128	4	366	17	7	0.00993704	NA	828	52.2857	15.8361	15.8361		1.75605
MBNL3	14	22046141	6.82028e-08	65	21	14	2963	729	131	0.00993704	NA	4.64286	22.6183	0.20527	4.87164		13.4875
USP9X	22	42528472	6.82145e-08	3468	393	39	96	13	8	0.00993704	NA	88.9231	12	7.41026	7.41026		6.58025
PIGA	15	54209281	6.82289e-08	3	4	117	3	120	3674	0.00993704	NA	0.025641	0.000816549	31.4017	31.4017		2.41841
																	0

## Sheet: DNAme.chrX.top100
gene	chromosome	location	p-value	Eref - escapes XCI with reference allele	Ehet - escapes XCI heterozygous allele	Ealt - escapes XCI, alternate allele	Sref - subject to XCI, reference allele	Shet - subject to XCI, heterozygous allele	Salt - subject to XCI, alternate allele	adjusted p-value	adjusted p-value (X only)	col E/G	col H/J	col M/N	enrichment (best of column O or reciprocal of O)
SLC16A2	X	119635647	7.73947e-10	131	5	4	3173	136	3	0.000498253	0.00261626	32.75	1057.67	0.0309644	32.2952
HDAC8	X	29005528	3.07115e-09	3	3	96	3	88	3603	0.00130274	0.00519088	0.03125	0.000832639	37.5312	37.5312
SLC25A53	X	119635647	5.68275e-09	123	4	4	3542	142	5	0.00194929	0.00640334	30.75	708.4	0.0434077	23.0374
CTA-38K21.2	X	29005528	9.50296e-09	4	5	197	2	84	3517	0.00277386	0.00803098	0.0203046	0.000568666	35.7056	35.7056
SYAP1	X	41161087	1.62988e-08	3596	238	32	111	3	8	0.003725	0.00872977	112.375	13.875	8.0991	8.0991
GRIPAP1	X	15220736	1.66206e-08	88	8	4	3572	210	9	0.00376685	0.00872977	22	396.889	0.0554311	18.0404
GRIPAP1	X	15219488	1.80772e-08	4	8	88	9	226	3556	0.00396547	0.00872977	0.0454545	0.00253093	17.9596	17.9596
COL4A5	X	117286581	3.07322e-08	15	21	102	69	469	2305	0.00573595	0.0119338	0.147059	0.0299349	4.91262	4.91262
MORF4L2	X	22695776	3.17725e-08	101	7	4	3621	127	8	0.00586846	0.0119338	25.25	452.625	0.0557857	17.9257
CHM	X	68466502	4.61434e-08	4	4	180	2	78	2942	0.00759161	0.0155984	0.0222222	0.00067981	32.6889	32.6889
GK	X	14640481	1.09438e-07	119	1	3	3628	47	3	0.0137715	0.0320169	39.6667	1209.33	0.0328004	30.4874
AL022578.1	X	127649993	1.13655e-07	158	17	10	3269	365	33	0.0141215	0.0320169	15.8	99.0606	0.159498	6.26966
ARMCX3-AS1	X	148713014	1.73668e-07	94	12	7	3422	283	32	0.0184779	0.0451593	13.4286	106.938	0.125574	7.96343
USP11	X	123437634	1.94393e-07	147	43	17	2770	628	78	0.0199289	0.0469377	8.64706	35.5128	0.243491	4.10692
GRIPAP1	X	15221318	2.09353e-07	87	9	4	3552	228	11	0.0207582	0.0471801	21.75	322.909	0.0673564	14.8464
ZNF81	X	127649993	2.37838e-07	164	17	10	3266	365	33	0.0224346	0.0491429	16.4	98.9697	0.165707	6.03474
TBC1D8B	X	85641952	2.47138e-07	3	3	103	4	120	3522	0.0227996	0.0491429	0.0291262	0.00113572	25.6456	25.6456
GRIPAP1	X	133454946	4.36645e-07	4	3	93	11	162	3618	0.0325713	0.0820022	0.0430108	0.00304035	14.1466	14.1466
LINC00894	X	143358174	6.7732e-07	6	10	84	30	276	3515	0.04208	0.120506	0.0714286	0.00853485	8.36905	8.36905
FRMPD4	X	88840179	8.82921e-07	16	74	507	7	236	1658	0.0487814	0.12713	0.0315582	0.00422195	7.47478	7.47478
MAGT1	X	95841643	9.04255e-07	134	1	4	3540	122	7	0.0495594	0.12713	33.5	505.714	0.0662429	15.0959
CDKL5	X	15221318	9.24666e-07	350	21	8	3193	207	8	0.0502441	0.12713	43.75	399.125	0.109615	9.12286
CTA-38K21.2	X	143847842	9.45139e-07	189	11	6	3377	215	11	0.0509515	0.12713	31.5	307	0.102606	9.74603
AL022578.1	X	15219488	9.74672e-07	5	17	163	9	220	3438	0.0520071	0.12713	0.0306748	0.0026178	11.7178	11.7178
IL1RAPL2	X	36185507	9.77825e-07	6	9	97	23	343	3142	0.0521127	0.12713	0.0618557	0.00732018	8.45002	8.45002
EIF1AX	X	32084182	9.88487e-07	13	221	3639	5	6	131	0.052492	0.12713	0.00357241	0.0381679	0.0935971	10.6841
EIF1AX	X	137862265	1.01541e-06	3617	236	20	127	9	6	0.0531281	0.12713	180.85	21.1667	8.54409	8.54409
GPR64	X	150048413	1.09639e-06	170	2	6	3017	154	11	0.0557047	0.132366	28.3333	274.273	0.103304	9.68021
ARX	X	153565525	1.14752e-06	6	10	321	2	93	2326	0.0571365	0.133762	0.0186916	0.000859845	21.7383	21.7383
TXLNG	X	115912621	1.3033e-06	3426	402	56	117	12	10	0.0616214	0.146856	61.1786	11.7	5.22894	5.22894
ARMCX4	X	66064120	1.49568e-06	4	5	195	3	108	3009	0.0663733	0.153081	0.0205128	0.000997009	20.5744	20.5744
RIBC1	X	104293543	1.58764e-06	3234	106	2	459	16	6	0.0690739	0.153081	1617	76.5	21.1373	21.1373
GRIPAP1	X	15221139	1.60959e-06	87	9	4	3547	231	13	0.0697217	0.153081	21.75	272.846	0.0797153	12.5447
BEX2	X	115450874	1.64834e-06	71	17	13	2693	641	113	0.0707816	0.153081	5.46154	23.8319	0.22917	4.36358
ZNF81	X	15219488	1.66005e-06	5	17	169	9	218	3437	0.0711102	0.153081	0.0295858	0.00261856	11.2985	11.2985
ATG4A	X	119635647	1.67554e-06	106	4	3	3652	145	5	0.0715319	0.153081	35.3333	730.4	0.0483753	20.6717
PSMD10	X	119635647	1.67554e-06	106	4	3	3652	145	5	0.0715319	0.153081	35.3333	730.4	0.0483753	20.6717
ATG4A	X	147392497	1.87082e-06	108	2	3	3689	108	5	0.0758592	0.161098	36	737.8	0.0487937	20.4944
PSMD10	X	147392497	1.87082e-06	108	2	3	3689	108	5	0.0758592	0.161098	36	737.8	0.0487937	20.4944
SMC1A	X	104293543	1.90625e-06	3225	106	2	464	16	6	0.0766334	0.161098	1612.5	77.3333	20.8513	20.8513
CHM	X	121408723	2.06791e-06	9	18	161	25	317	2680	0.0796347	0.162049	0.0559006	0.00932836	5.99255	5.99255
GRIPAP1	X	15222232	2.07482e-06	89	7	4	3562	216	13	0.0798661	0.162049	22.25	274	0.0812044	12.3146
AL022578.1	X	15248022	2.13013e-06	17	38	130	106	631	2930	0.0809434	0.162049	0.130769	0.0361775	3.61466	3.61466
GLA	X	119635647	2.14047e-06	177	4	4	3521	141	5	0.0811279	0.162049	44.25	704.2	0.0628373	15.9141
AL022578.1	X	119635647	2.1572e-06	177	4	4	3519	143	5	0.0814144	0.162049	44.25	703.8	0.062873	15.9051
SLC16A2	X	110153348	2.52657e-06	131	6	3	3205	104	3	0.0886295	0.185671	43.6667	1068.33	0.0408736	24.4656
ATG4A	X	133454946	2.69906e-06	4	3	106	11	161	3630	0.0922623	0.186308	0.0377358	0.0030303	12.4528	12.4528
PSMD10	X	133454946	2.69906e-06	4	3	106	11	161	3630	0.0922623	0.186308	0.0377358	0.0030303	12.4528	12.4528
DDX3X	X	5849978	2.73375e-06	3758	98	4	131	6	3	0.0929831	0.186308	939.5	43.6667	21.5153	21.5153
SLC25A53	X	148522581	2.7557e-06	4	5	122	9	109	3571	0.0934286	0.186308	0.0327869	0.0025203	13.0091	13.0091
ARMCX3-AS1	X	133454946	3.05229e-06	4	4	105	11	161	3565	0.0983931	0.197662	0.0380952	0.00308555	12.3463	12.3463
NAA10	X	136418414	3.11082e-06	4	5	136	8	109	3613	0.0994675	0.197662	0.0294118	0.00221423	13.2831	13.2831
GPKOW	X	133454946	3.18661e-06	4	2	99	12	159	3593	0.100463	0.197662	0.040404	0.00333983	12.0976	12.0976
SYAP1	X	37443502	3.26749e-06	3195	573	98	90	20	12	0.101394	0.197662	32.602	7.5	4.34694	4.34694
CXorf57	X	127649993	3.30707e-06	151	14	9	3246	365	35	0.10191	0.197662	16.7778	92.7429	0.180906	5.52772
SLC16A2	X	20481758	3.32952e-06	136	1	3	3254	55	3	0.102063	0.197662	45.3333	1084.67	0.0417947	23.9265
SMIM10	X	130320661	3.39062e-06	67	93	100	313	730	1033	0.10297	0.197662	0.67	0.303001	2.21121	2.21121
ZNF81	X	119635647	3.39141e-06	183	4	4	3516	143	5	0.10297	0.197662	45.75	703.2	0.0650597	15.3705
PNCK	X	110228132	3.58623e-06	5	6	92	18	251	3077	0.105458	0.201129	0.0543478	0.00584985	9.29046	9.29046
EIF1AX	X	85806937	3.59904e-06	15	209	3649	5	9	128	0.105581	0.201129	0.00411072	0.0390625	0.105234	9.5026
SMC1A	X	70030458	3.6294e-06	283	991	2059	73	144	269	0.106111	0.201129	0.137445	0.271375	0.506477	1.97442
DDX3X	X	128612520	3.89167e-06	4	118	3738	3	3	134	0.110576	0.212185	0.00107009	0.0223881	0.0477974	20.9216
CXorf57	X	125356256	3.97263e-06	7	16	151	23	232	3391	0.111897	0.213161	0.0463576	0.00678266	6.83473	6.83473
SLC25A53	X	139953463	4.03598e-06	112	13	6	3292	374	23	0.112671	0.213176	18.6667	143.13	0.130417	7.6677
IL1RAPL2	X	45867336	4.12017e-06	106	3	3	3410	93	5	0.11386	0.214275	35.3333	682	0.0518084	19.3019
MTMR8	X	66064120	4.34951e-06	4	6	148	6	116	3144	0.11699	0.218594	0.027027	0.0019084	14.1622	14.1622
SLC16A2	X	127649993	4.41194e-06	120	12	8	2941	338	33	0.117792	0.218594	15	89.1212	0.16831	5.94141
LDOC1	X	114662345	4.48422e-06	35	46	77	257	849	1507	0.11878	0.218594	0.454545	0.170537	2.66537	2.66537
ZNF81	X	15248022	4.49839e-06	17	39	135	106	630	2928	0.119081	0.218594	0.125926	0.0362022	3.47841	3.47841
TCEAL8	X	45769458	4.52653e-06	96	6	3	3480	142	6	0.11958	0.218594	32	580	0.0551724	18.125
TCEAL8	X	133454946	4.69353e-06	4	3	98	12	158	3458	0.122211	0.223466	0.0408163	0.00347021	11.7619	11.7619
PRKX	X	23789751	4.92805e-06	1801	1219	503	202	146	103	0.125521	0.231373	3.58052	1.96117	1.82571	1.82571
IRS4	X	95841643	5.07902e-06	178	3	5	2031	74	4	0.127607	0.235194	35.6	507.75	0.0701132	14.2626
TCEAL8	X	143386513	5.2345e-06	97	5	3	3475	147	6	0.129611	0.239119	32.3333	579.167	0.0558273	17.9124
MORF4L2	X	136167956	5.5654e-06	64	29	19	2578	950	228	0.134652	0.250845	3.36842	11.307	0.297905	3.35677
TBC1D8B	X	143358174	5.66607e-06	6	5	98	28	270	3348	0.13605	0.252022	0.0612245	0.0083632	7.3207	7.3207
IRS4	X	69094795	5.79229e-06	6	9	171	7	101	2001	0.137739	0.25429	0.0350877	0.00349825	10.0301	10.0301
SHROOM4	X	36185507	5.94074e-06	5	9	94	14	271	2474	0.139663	0.257463	0.0531915	0.00565885	9.3997	9.3997
HDAC8	X	51163989	6.10451e-06	5	7	90	22	238	3434	0.141787	0.261212	0.0555556	0.00640652	8.67172	8.67172
NLGN4X	X	141350852	6.40322e-06	2516	282	19	519	73	17	0.144863	0.266835	132.421	30.5294	4.33749	4.33749
COL4A6	X	115450874	6.53791e-06	86	13	13	1916	444	70	0.146455	0.266835	6.61538	27.3714	0.241689	4.13754
LINC00894	X	2663629	6.56412e-06	88	7	5	3473	325	23	0.146857	0.266835	17.6	151	0.116556	8.57955
MORF4L2	X	143358174	6.61202e-06	6	10	96	30	277	3449	0.147208	0.266835	0.0625	0.00869817	7.18542	7.18542
AL022578.1	X	15221318	6.64618e-06	161	19	5	3435	221	11	0.147818	0.266835	32.2	312.273	0.103115	9.69791
HDAC8	X	110228132	6.70952e-06	5	11	86	23	279	3392	0.148398	0.266835	0.0581395	0.00678066	8.57432	8.57432
RAB9B	X	45867336	6.96163e-06	114	1	3	3510	98	5	0.15112	0.272585	38	702	0.0541311	18.4737
RIBC1	X	70030458	7.05848e-06	283	993	2066	71	144	266	0.1519	0.272585	0.13698	0.266917	0.513191	1.94859
RP6-24A23.3	X	37958558	7.09602e-06	187	4	4	2144	54	2	0.152019	0.272585	46.75	1072	0.0436101	22.9305
TXLNG	X	41161087	7.44467e-06	3616	236	32	126	6	7	0.156039	0.282765	113	18	6.27778	6.27778
WBP5	X	139953463	8.12138e-06	96	11	5	2328	264	13	0.162103	0.30504	19.2	179.077	0.107216	9.32692
PLXNB3	X	13206382	8.25765e-06	6	21	165	12	214	2720	0.163383	0.306671	0.0363636	0.00441176	8.24242	8.24242
LDOC1	X	114551190	8.36397e-06	69	50	39	1429	866	318	0.164167	0.306671	1.76923	4.49371	0.393713	2.53992
ARX	X	19289942	8.49354e-06	313	16	8	2277	137	7	0.165515	0.306671	39.125	325.286	0.120279	8.31401
GK	X	36255796	8.52767e-06	118	2	3	3570	103	5	0.16584	0.306671	39.3333	714	0.0550887	18.1525
MBNL3	X	2663629	8.6522e-06	90	5	5	3478	322	23	0.167254	0.307874	18	151.217	0.119034	8.40097
RP6-24A23.3	X	5487669	8.79223e-06	93	86	16	857	856	487	0.168381	0.309598	5.8125	1.75975	3.30302	3.30302
GLA	X	127649993	8.97011e-06	158	18	9	3267	364	36	0.169957	0.312605	17.5556	90.75	0.19345	5.1693
HDAC8	X	93413253	9.07147e-06	10	13	79	85	501	3108	0.170965	0.312911	0.126582	0.0273488	4.62844	4.62844
LDOC1	X	114669923	9.21934e-06	39	47	72	312	852	1449	0.172266	0.313892	0.541667	0.215321	2.51562	2.51562
SMC1A	X	125362986	9.2856e-06	1707	1172	454	224	156	106	0.172982	0.313892	3.75991	2.11321	1.77924	1.77924
