# Supplementary material for: Contribution of genetic and epigenetic changes to escape from X-chromosome inactivation
Source: Epigenetics Chromatin. 2021 Jun 29;14:30. doi: 10.1186/s13072-021-00404-9 (PMC8244145; doi:10.1186/s13072-021-00404-9)
Supplement: Supplementary file 6 — Additional file6: Table S17. The number of loci associated with each gene and genes associated with each locus. See additional files. These are for the association between DNAme based XCI status and genetic polymorphisms. [file 13072_2021_404_MOESM6_ESM.xlsx]

## Sheet: nSigLociPerGene
Gene	n significant loci
SLC16A2	26
BEX2	24
USP9X	22
GRIPAP1	20
IL1RAPL2	20
MORF4L2	20
2021-09-06	19
HDAC8	19
LINC00894	19
HNRNPH2	18
GK	17
GPKOW	16
TBC1D8B	16
TCEAL8	14
TXLNG	13
PIGA	13
ARHGAP4	13
SHROOM4	12
PRRG1	12
RP5-972B16.2	12
ATG4A	12
PSMD10	12
MAGT1	11
PNCK	10
SYAP1	10
ARMCX3-AS1	9
MBNL3	8
USP11	8
SLC25A53	8
ZNF81	8
DDX3X	8
CSTF2	8
OCRL	8
AL022578.1	7
ATP6AP2	7
DDX26B	6
GPR64	6
RAB9B	6
RP11-761E20.1	6
COL4A5	6
DDX26B-AS1	5
CTA-38K21.2	5
RGAG4	5
RP11-262D11.1	5
HSD17B10	5
EIF1AX	5
COL4A6	5
ABCB7	5
TSPAN6	5
CXorf57	5
GLA	4
TMSB4X	4
PNPLA4	4
MTMR8	4
GRPR	3
EIF2S3	3
LINC00630	3
WBP5	3
RPS4X	3
IRS4	2
AP1S2	2
NAA10	2
CHM	2
ARSD	1
SMIM10	1
PLXNB3	1
LDOC1	1
NLGN4X	1
PRKX	1
RP6-24A23.3	1
TMEM164	1
DIAPH2	1
NXT2	1
RIBC1	1
CDKL5	1

## Sheet: nSigGenePerLocus
chr:Location	n significant genes
4:130533697	18
8: 9359685	17
3:103685267	16
7:108178406	12
3:103660982	11
8: 40856275	10
3:103697734	9
4:130575218	8
16: 5220833	7
3:103713460	7
2:209709432	7
16: 69025313	7
11: 23063355	6
1: 54140849	5
15: 88908280	5
4: 92111011	5
20: 1038074	5
22: 31834362	5
14: 72308960	4
11: 28534965	4
6: 85968707	4
8: 59840439	4
1: 93136637	4
4:130516125	4
10: 13799768	4
10:123395952	3
7: 31252433	3
6:130443146	3
5: 10070648	3
12: 18935094	3
1:210907839	3
3:103705062	3
7:123727639	3
6:107835923	3
11:114236722	3
11:113677587	3
1:220291568	3
7: 7131631	3
3:103707016	3
3: 62114587	3
20: 43939512	3
10: 54108725	3
20: 16257118	2
2:140933294	2
6: 83536209	2
2:211242675	2
7: 13638076	2
17: 71850752	2
18: 49110413	2
X:119635647	2
2: 33083214	2
20: 23265259	2
14: 22046141	2
1: 96050033	2
10:123392419	2
1: 84907874	2
10: 36986478	2
X: 29005528	2
2: 46361349	2
6: 50701698	2
12: 44428486	2
22: 37809053	2
11: 23204734	2
11:109956315	2
18: 936560	2
12:102968409	2
1:153539871	2
2: 4379521	2
15: 54209281	2
1:100544511	2
4: 64438504	2
16: 50429619	2
9: 87835729	2
2: 70545323	2
1: 70488251	2
10:130668112	2
2:179049620	2
1: 54659790	2
3:124045541	2
3:148833060	2
5: 76538623	2
13: 94846354	2
14: 52022735	2
11: 23181984	2
2: 81447853	1
15: 32671616	1
6:101654362	1
6: 40710542	1
7: 25556752	1
11: 4556167	1
19: 39284905	1
6: 86375045	1
19: 39284601	1
12: 69609715	1
13: 29922428	1
2: 81442264	1
14: 72236256	1
1: 49040910	1
3:115576837	1
10:122197533	1
2: 81440930	1
19: 52440292	1
2: 32981442	1
19: 51678028	1
2: 81438308	1
2: 81442403	1
7:108152927	1
3: 70835642	1
2: 81461964	1
8: 31006088	1
6:112382019	1
7:123680106	1
5:165754236	1
8: 71170226	1
21: 33245784	1
12: 16483409	1
10: 4770962	1
20: 41896459	1
12: 59720129	1
12: 84444877	1
11: 97367296	1
18: 933896	1
12: 74178382	1
19: 34381477	1
19: 52446315	1
2: 81460939	1
2: 85240879	1
14: 72312927	1
5:163472011	1
7: 7729874	1
2:211235374	1
2: 81463350	1
6: 16489854	1
4: 48188348	1
15:100842305	1
4: 3452727	1
17: 7182048	1
6: 86362966	1
2: 81448296	1
17: 70617624	1
6:154557264	1
4: 47085960	1
6: 82712481	1
6: 42748696	1
5:143524525	1
12: 26771163	1
19: 34458127	1
8: 9342752	1
9: 14260685	1
2: 81438970	1
6:113352422	1
2: 81463092	1
18: 928034	1
9:106393186	1
19: 39293422	1
6: 612788	1
2:141040140	1
5:166396312	1
5: 87847666	1
2: 81438273	1
4:163584683	1
11:126745867	1
14: 83535654	1
7:123679583	1
19: 51675297	1
2: 82591536	1
16: 55861373	1
1:205368386	1
8:138303980	1
16: 62284789	1
1:110509377	1
1: 93431208	1
2:239398180	1
14: 72225203	1
1:166586014	1
15: 46088724	1
8: 86611357	1
3:148726941	1
2:110980376	1
12: 74150244	1
6: 48873145	1
16: 57759609	1
12: 84085648	1
7:128515509	1
5:143036666	1
2:228850237	1
5: 91102100	1
2: 13751967	1
7:128501811	1
4:112819845	1
17: 21021210	1
10:111098247	1
18: 13926053	1
18: 70191234	1
18: 70158574	1
14:100218431	1
22: 27231637	1
10: 24899356	1
4: 69105617	1
8: 42329636	1
3:197585962	1
7: 91517776	1
20: 18195857	1
10: 14263454	1
11:113703641	1
12: 73817718	1
5:165778381	1
18: 48191825	1
8: 42328734	1
4:128995240	1
2: 78708374	1
6: 6479929	1
11: 82300859	1
2: 33093224	1
7: 67379052	1
15: 58319344	1
1:194690578	1
7: 18784270	1
11: 20378609	1
11: 82297775	1
8:114638558	1
13: 78581477	1
8:125204346	1
9: 10289104	1
19: 34430256	1
13: 83564771	1
11:113652259	1
11:124930000	1
17: 55411640	1
4:157522268	1
12: 88881982	1
12: 40332126	1
11:113646048	1
11:120234150	1
1:169957371	1
6:143115162	1
5: 65882645	1
8: 42378590	1
6: 15072160	1
14: 81797005	1
5:111188201	1
5: 11203314	1
7: 29065079	1
18: 52523361	1
7:126089614	1
2:134299299	1
20: 43948358	1
18: 23984009	1
6: 79308551	1
4:120427899	1
14: 57147088	1
2:220938076	1
5: 26427972	1
X: 41161087	1
7:103871170	1
X: 15220736	1
10:129495800	1
1:207240370	1
14: 39007303	1
7:109568130	1
20: 6283817	1
1: 64615861	1
10: 59586619	1
9:119886887	1
X: 15219488	1
10: 11504377	1
4:107666615	1
19: 1784212	1
5:166495570	1
10:123372612	1
18: 76533640	1
1: 95070524	1
12: 8609709	1
17: 13202142	1
14: 52735887	1
5:143513824	1
6: 75168709	1
19: 52437678	1
12:127226871	1
5: 76544214	1
18: 68178265	1
3:193868299	1
11: 39466488	1
14: 56879139	1
6:148631809	1
17: 54986382	1
12: 74174507	1
20: 45146361	1
22: 19875152	1
5: 65377915	1
2:126060552	1
6: 36915170	1
1: 3378408	1
2: 33126604	1
12:114956271	1
7:121478013	1
11: 29452962	1
5: 10861534	1
18: 928189	1
18: 70158393	1
15: 38038969	1
1:207908295	1
14: 81799389	1
7:103848607	1
18: 30533948	1
4:116666485	1
X:117286581	1
1: 63148757	1
1: 10831720	1
X: 22695776	1
8: 55680503	1
10: 11454618	1
2: 30751910	1
5:168337595	1
15:100435008	1
14: 38951489	1
4:112823930	1
18: 23943568	1
4: 70250817	1
17: 74516742	1
21: 37446065	1
17: 56755987	1
2: 63244131	1
3:166467420	1
19: 43120896	1
10: 8980875	1
13: 98787663	1
14: 78149813	1
14: 64801887	1
10: 88095851	1
8:107273059	1
8: 56945980	1
1:183721332	1
5: 73513225	1
X: 68466502	1
2:118214825	1
8: 9359476	1
21: 27651620	1
2: 11679184	1
7: 29065849	1
2:204817696	1
9: 3773699	1
16: 56929410	1
2:231172169	1
8:105904808	1
7: 43910886	1
2: 23558348	1
9: 33260386	1
3: 21785191	1
2:205368061	1
10: 28010094	1
19: 35953461	1
5:151052885	1
12:114697265	1
12: 84449150	1
6: 6303013	1
20: 4048059	1
12:124758416	1
4:184395643	1
10: 14259271	1
1:228397861	1
9: 22054357	1
11: 46091564	1
14: 39563738	1
5:114561487	1
12:131943296	1
1:217604548	1
6:163606631	1
12: 1097532	1
20: 8330899	1
22: 42528472	1
