# Supplementary material for: Contribution of genetic and epigenetic changes to escape from X-chromosome inactivation
Source: Epigenetics Chromatin. 2021 Jun 29;14:30. doi: 10.1186/s13072-021-00404-9 (PMC8244145; doi:10.1186/s13072-021-00404-9)
Supplement: Supplementary file 7 — Additional file7: Table S18. DNAmeQTL analysis for the loci significantly associated with DNAme-based XCI status calls. See additional files. These loci were independently tested as DNAmeQTLs in females and males, with some columns color coded based on sex (pink female, light blue male). There are also columns with the median and mean DNAme value at the gene’s island for samples with the reference or alternate allele at that loci; these columns are color coded based on whether the allele is in the range to escape from XCI (DNAme<0.01, blue) or in the range to be subject to XCI (DNAme>0.15, orange). There are mean and median columns for both males and females, but only the female columns are color coded based on XCI status. There are boxes around the genes with female median values with one allele in the range to escape XCI and the other allele in the range to be subject to XCI. [file 13072_2021_404_MOESM7_ESM.xlsx]

## Sheet: Sheet1
gene	SNP	p-value (female)	adjusted p-value (female)	p-value male	adjusted p-value male	refMedian females	altMedian females	refMean	altMean	MeanDifference	refMedian males	altMedian males	refMean males	altMean males	MeanDifference males
EIF1AX	chr6:112382019	1.46935e-09	8.96305e-07	0.910758	0.984443	0.0330969	0.0353327	0.0435226	0.0650844	0.0215619	0.0375936	0.0387406	0.0395809	0.0394819	-9.9069e-05
DDX3X	chr6:42748696	1.89498e-08	5.77968e-06	0.160533	0.932621	0.0359484	0.0398922	0.0471419	0.0684908	0.0213489	0.0367926	0.0360246	0.0412808	0.0382848	-0.00299597
GRPR	chr11:4556167	1.19878e-07	2.43753e-05	0.490158	0.937049	0.119507	0.0540005	0.0932302	0.0675672	-0.025663	0.0508644	0.0522945	0.0568528	0.0598544	0.00300163
ARSD	chr3:197585962	4.07046e-07	6.20745e-05	0.0336525	0.477396	0.0765446	0.0662816	0.119083	0.0986538	-0.0204292	0.0484353	0.0496862	0.0697478	0.0784982	0.00875044
RPS4X	chr8:42329636	8.13505e-07	9.92476e-05	0.298622	0.937049	0.0403605	0.0366649	0.0824465	0.0577392	-0.0247072	0.0358054	0.03527	0.0366867	0.0376214	0.000934693
RPS4X	chr8:42328734	1.11455e-06	0.000113313	0.446416	0.937049	0.0366742	0.0405098	0.0577882	0.0819969	0.0242087	0.0352765	0.035813	0.037656	0.0369805	-0.000675508
USP9X	chr12:59720129	1.3425e-06	0.00011699	0.968305	0.984443	0.0455987	0.0399382	0.0762438	0.0497059	-0.0265379	0.0399012	0.0398386	0.0428035	0.042715	-8.85651e-05
SYAP1	chr17:21021210	1.6832e-06	0.000128344	0.946983	0.984443	0.0371938	0.0366584	0.0528956	0.044518	-0.00837769	0.0326704	0.0324552	0.0341228	0.0340838	-3.89959e-05
RPS4X	chr8:42378590	2.59294e-06	0.000175744	0.592283	0.954731	0.0430859	0.0366682	0.0812449	0.0578663	-0.0233786	0.0358206	0.0352602	0.0371245	0.0376086	0.000484157
USP9X	chr2:81447853	1.46154e-05	0.000891538	0.253963	0.937049	0.03995	0.0418923	0.0492637	0.0636022	0.0143385	0.0395781	0.041302	0.0425201	0.044141	0.00162091
EIF2S3	chr8:31006088	2.52742e-05	0.00140157	0.710894	0.962165	0.058333	0.0637221	0.0762599	0.0960183	0.0197584	0.0542717	0.0547413	0.0572033	0.0566206	-0.00058268
EIF1AX	chr11:82300859	3.37566e-05	0.00171596	0.759	0.964254	0.0334068	0.0331825	0.054049	0.0433922	-0.0106569	0.0374733	0.0376242	0.0396131	0.0394251	-0.000187991
USP9X	chr2:81442264	4.70617e-05	0.00220014	0.364175	0.937049	0.0418923	0.0399429	0.0627596	0.0493328	-0.0134268	0.041302	0.0395629	0.043796	0.0425061	-0.0012899
USP9X	chr7:128501811	5.04951e-05	0.00220014	0.763436	0.964254	0.0399075	0.0397329	0.049181	0.0615522	0.0123712	0.0398073	0.0406844	0.0428066	0.0424699	-0.000336695
USP9X	chr2:81438308	5.94973e-05	0.00241956	0.578479	0.954731	0.0399547	0.041109	0.0493709	0.062632	0.0132611	0.03957	0.0410904	0.0424957	0.0432492	0.000753534
USP9X	chr2:81440930	9.25943e-05	0.00313792	0.578514	0.954731	0.0399518	0.041599	0.0493954	0.0623037	0.0129083	0.0395793	0.0410871	0.0425291	0.0432812	0.000752135
GPKOW	chr8:59840439	9.03924e-05	0.00313792	0.106093	0.752518	0.320602	0.197014	0.310038	0.26308	-0.0469582	0.0478256	0.0455444	0.0511893	0.0455511	-0.00563815
EIF2S3	chr12:26771163	8.71306e-05	0.00313792	0.563302	0.954731	0.251346	0.058385	0.111906	0.077098	-0.0348081	0.0548093	0.0539227	0.058279	0.0565869	-0.00169213
EIF1AX	chr11:82297775	0.000109058	0.00350134	0.444952	0.937049	0.0331619	0.0333915	0.0434407	0.0530955	0.00965479	0.0377388	0.0376567	0.0396941	0.0401666	0.000472499
USP9X	chr2:81442403	0.00012852	0.00365107	0.434574	0.937049	0.0399588	0.0416151	0.0494264	0.0620487	0.0126223	0.0395823	0.0411733	0.0425575	0.0436178	0.00106028
USP9X	chr2:81463350	0.000128131	0.00365107	0.426436	0.937049	0.0407295	0.03995	0.0621209	0.0494292	-0.0126916	0.0411795	0.0395852	0.0436015	0.0425263	-0.00107525
SYAP1	chr12:114956271	0.000131678	0.00365107	0.614418	0.954731	0.0367465	0.0430686	0.0456244	0.0617467	0.0161223	0.0323654	0.0316641	0.0342027	0.0333608	-0.000841885
TXLNG	chr4:69105617	0.00014389	0.00366664	0.320366	0.937049	0.0353322	0.0377075	0.0463032	0.062505	0.0162018	0.0371591	0.036583	0.0389651	0.0378352	-0.00112997
USP9X	chr22:42528472	0.000144261	0.00366664	0.518416	0.937049	0.0398977	0.0387499	0.0497348	0.0658186	0.0160838	0.0398412	0.039106	0.0425765	0.0434509	0.000874422
USP9X	chr2:81460939	0.000155333	0.00379013	0.706153	0.962165	0.041354	0.0399689	0.0619794	0.0494454	-0.012534	0.0409463	0.0395823	0.0430866	0.0425676	-0.000518971
USP9X	chr2:81463092	0.000162645	0.0038159	0.542939	0.952353	0.0399547	0.0410285	0.0494255	0.0617612	0.0123357	0.0395764	0.0410871	0.0425353	0.0433657	0.000830357
USP9X	chr2:81461964	0.000170377	0.00384926	0.87702	0.98057	0.0399822	0.0413426	0.0494405	0.061726	0.0122856	0.0395852	0.0409124	0.042586	0.0427922	0.000206155
USP9X	chr2:81448296	0.000194819	0.00424427	0.675043	0.962165	0.0399518	0.041599	0.0494507	0.0616911	0.0122404	0.0395781	0.0409801	0.0425193	0.0430933	0.000574025
TBC1D8B	chr4:128995240	0.000217761	0.00458049	0.566802	0.954731	0.281139	0.25037	0.282271	0.247985	-0.0342861	0.0492959	0.0524353	0.0573499	0.0607322	0.00338233
USP9X	chr2:81438273	0.000227269	0.00462114	0.705466	0.962165	0.0399588	0.0407295	0.0494484	0.0614525	0.0120041	0.0395612	0.0409801	0.0424782	0.0429967	0.000518477
USP9X	chr12:88881982	0.000235995	0.00464378	0.176812	0.937049	0.0399396	0.149899	0.0502601	0.0821386	0.0318785	0.0397875	0.0421598	0.0426928	0.0471355	0.00444275
USP9X	chr2:81438970	0.000245889	0.00468725	0.688332	0.962165	0.0399518	0.0410285	0.0494693	0.0614925	0.0120232	0.0395764	0.0410871	0.0425828	0.0431435	0.00056077
COL4A5	chrX:117286581	0.000468342	0.00865723	0.812911	0.979139	0.245328	0.272126	0.255606	0.280227	0.0246209	0.0716919	0.0741372	0.120421	0.121958	0.00153733
PNPLA4	chr20:8330899	0.000510502	0.00915901	0.65094	0.962165	0.048617	0.20885	0.0766929	0.115507	0.0388136	0.0458609	0.051621	0.0784694	0.0664222	-0.0120472
NLGN4X	chr18:76533640	0.000566206	0.00976795	0.791602	0.973542	0.0518026	0.280281	0.105298	0.157934	0.0526364	0.0625287	0.0657688	0.120335	0.126091	0.00575515
SYAP1	chr15:100435008	0.000581254	0.00976795	0.88797	0.981271	0.0367878	0.069125	0.0457425	0.0655404	0.0197979	0.0323523	0.0319319	0.0341111	0.034364	0.000252862
LINC00630	chr10:88095851	0.000592482	0.00976795	0.597603	0.954731	0.210842	0.171651	0.219843	0.1968	-0.0230438	0.0948936	0.0952459	0.104024	0.101094	-0.00292995
CXorf57	chr17:74516742	0.000615142	0.00987465	0.516941	0.937049	0.321386	0.250918	0.314499	0.280912	-0.0335865	0.0285127	0.0284291	0.0343732	0.0313412	-0.00303205
CSTF2	chr8:9359685	0.000785339	0.0122835	0.721196	0.962165	0.298128	0.316745	0.267268	0.304369	0.0371012	0.0396727	0.0380283	0.0408949	0.0426074	0.00171249
EIF1AX	chr3:193868299	0.000812142	0.0123852	0.0289383	0.446766	0.0332623	0.0369568	0.0447122	0.0638588	0.0191466	0.0376723	0.0360394	0.0396878	0.0363549	-0.0033329
USP9X	chr11:46091564	0.0010448	0.0155445	0.727087	0.962165	0.0399483	0.0400768	0.0501892	0.0722354	0.0220462	0.0398399	0.0398497	0.0425153	0.0431831	0.0006678
AP1S2	chr17:71850752	0.00122097	0.0177332	0.187133	0.937049	0.194383	0.0435498	0.0910385	0.062327	-0.0287114	0.0432158	0.0383374	0.0475657	0.0434824	-0.0040833
LINC00894	chr8:9359685	0.00126884	0.0179999	0.582841	0.954731	0.300769	0.340527	0.287045	0.324012	0.0369676	0.0281744	0.0288735	0.0294386	0.0318942	0.00245563
MAGT1	chr7:108178406	0.00135955	0.0184295	0.120966	0.822705	0.293514	0.308014	0.280088	0.298145	0.0180569	0.0521718	0.0532747	0.0605616	0.0574693	-0.00309222
TXLNG	chr6:83536209	0.00134729	0.0184295	0.684418	0.962165	0.0972972	0.0353808	0.0743759	0.0469262	-0.0274498	0.0379734	0.0371413	0.0380037	0.0390321	0.00102839
SMIM10	chr7:18784270	0.00146567	0.019436	0.0286362	0.446766	0.254352	0.320174	0.287357	0.321976	0.0346195	0.0483857	0.0326803	0.164832	0.127418	-0.0374139
SLC16A2	chr19:39284601	0.00154321	0.0200289	0.479586	0.937049	0.34258	0.165597	0.345665	0.29457	-0.0510954	0.0448798	0.0474623	0.10436	0.0891598	-0.0152002
USP9X	chr6:101654362	0.00163058	0.0207219	0.297434	0.937049	0.0399605	0.0454042	0.0501674	0.0693978	0.0192304	0.0397774	0.0402649	0.0423201	0.0443692	0.00204912
RGAG4	chr4:130516125	0.00190001	0.0231801	0.060912	0.629158	0.226757	0.312919	0.261344	0.304685	0.0433406	0.0420969	0.0375325	0.104911	0.0742303	-0.0306802
RP11-262D11.1	chr4:130516125	0.00190001	0.0231801	0.060912	0.629158	0.226757	0.312919	0.261344	0.304685	0.0433406	0.0420969	0.0375325	0.104911	0.0742303	-0.0306802
GPKOW	chr8:9359685	0.00218777	0.0261674	0.701124	0.962165	0.266636	0.320533	0.272781	0.309887	0.0371055	0.0497778	0.0475946	0.0494561	0.0510208	0.00156468
GRIPAP1	chr8:9359685	0.0023937	0.0269847	0.4164	0.937049	0.249203	0.339891	0.287513	0.329191	0.0416777	0.0343245	0.0366681	0.0366951	0.040473	0.00377792
RGAG4	chr7:7131631	0.00247729	0.0269847	0.907185	0.982918	0.223381	0.312394	0.265944	0.304736	0.0387923	0.0382201	0.0372447	0.0743587	0.072369	-0.00198973
RP11-262D11.1	chr7:7131631	0.00247729	0.0269847	0.907185	0.982918	0.223381	0.312394	0.265944	0.304736	0.0387923	0.0382201	0.0372447	0.0743587	0.072369	-0.00198973
DDX3X	chr18:70191234	0.00245769	0.0269847	0.846192	0.979139	0.0360438	0.0538656	0.0478777	0.0683393	0.0204616	0.0367966	0.0372782	0.0414267	0.0408026	-0.000624082
OCRL	chr8:9359476	0.00238158	0.0269847	0.504008	0.937049	0.330784	0.221117	0.326327	0.284475	-0.0418517	0.0342082	0.0344564	0.0390342	0.035778	-0.00325619
TBC1D8B	chr8:9359685	0.00257309	0.0275365	0.736758	0.964254	0.229686	0.279841	0.243092	0.281704	0.0386118	0.0517374	0.0493306	0.0546339	0.0575101	0.00287621
LINC00894	chr6:154557264	0.00265429	0.0277692	0.934959	0.984443	0.133023	0.340261	0.265528	0.323625	0.0580971	0.0312076	0.0288379	0.0323159	0.0316915	-0.000624397
TXLNG	chr6:48873145	0.00268588	0.0277692	0.43507	0.937049	0.0353887	0.0518756	0.0469307	0.0713087	0.024378	0.0371262	0.0362464	0.0389456	0.0406033	0.00165765
LINC00894	chr7:108178406	0.00306503	0.0309914	0.010635	0.322491	0.313406	0.340724	0.309088	0.324833	0.0157452	0.0290936	0.0288136	0.0355937	0.0310891	-0.00450454
ATP6AP2	chr7:43910886	0.00309914	0.0309914	0.350163	0.937049	0.304223	0.335651	0.291878	0.322897	0.0310196	0.0529606	0.0518734	0.0537575	0.0567739	0.00301636
TXLNG	chr5:73513225	0.00316353	0.031125	0.0420836	0.534812	0.0353889	0.0608321	0.0469505	0.070968	0.0240175	0.0371531	0.0398918	0.0389491	0.0428044	0.00385532
SLC16A2	chr19:39284905	0.00321654	0.0311443	0.355527	0.937049	0.342403	0.165597	0.345498	0.295617	-0.0498816	0.0448648	0.0460752	0.104307	0.0835087	-0.0207983
EIF2S3	chr10:129495800	0.00330632	0.0315133	0.241271	0.937049	0.0679167	0.0584126	0.0951606	0.0770489	-0.0181117	0.0528375	0.0542726	0.0550392	0.057232	0.00219282
GPKOW	chr7:108178406	0.00345424	0.0324167	0.0591053	0.629158	0.31411	0.320505	0.294355	0.310773	0.016418	0.0472157	0.047678	0.0535161	0.0502825	-0.00323358
ATG4A	chr8:9359685	0.00369411	0.033633	0.963653	0.984443	0.349329	0.36697	0.309387	0.347689	0.038302	0.0429148	0.042101	0.0456205	0.0458392	0.000218718
PSMD10	chr8:9359685	0.00369411	0.033633	0.963653	0.984443	0.349329	0.36697	0.309387	0.347689	0.038302	0.0429148	0.042101	0.0456205	0.0458392	0.000218718
SLC16A2	chr19:39293422	0.00420928	0.0377597	0.428452	0.937049	0.269126	0.342638	0.303652	0.345605	0.0419533	0.0447886	0.0448798	0.0869559	0.104631	0.017675
RIBC1	chr6:6303013	0.0043449	0.0384114	0.757301	0.964254	0.0545695	0.216723	0.0820722	0.113672	0.0316	0.0391368	0.0378759	0.0410624	0.0403956	-0.000666861
DDX26B-AS1	chr1:169957371	0.00466122	0.0406192	0.105551	0.752518	0.380473	0.383817	0.369047	0.329035	-0.0400123	0.052735	0.0521318	0.0856495	0.118069	0.0324199
BEX2	chr4:130516125	0.0051056	0.0429727	0.000313894	0.0441249	0.196477	0.294323	0.260021	0.29873	0.0387095	0.0429788	0.0403857	0.139464	0.0806192	-0.058845
TBC1D8B	chr13:94846354	0.00514263	0.0429727	0.0448544	0.548844	0.260501	0.280178	0.250413	0.281772	0.0313592	0.047979	0.0495452	0.0751642	0.0581229	-0.0170414
HNRNPH2	chr3:62114587	0.00510092	0.0429727	0.000562142	0.0571511	0.311015	0.212994	0.299275	0.270463	-0.0288114	0.0330886	0.0334224	0.0359912	0.046804	0.0108128
TSPAN6	chr1:228397861	0.00527677	0.0434977	0.730299	0.962165	0.219964	0.270575	0.251792	0.279292	0.0275002	0.0612999	0.056608	0.0646973	0.0672257	0.00252844
SYAP1	chr22:27231637	0.00560361	0.0443923	0.0774775	0.629158	0.0373253	0.0367878	0.0539682	0.0455734	-0.00839477	0.0318007	0.0323964	0.0322139	0.0342163	0.00200245
HSD17B10	chr8:9359685	0.00548728	0.0443923	0.781927	0.967495	0.214348	0.342584	0.282436	0.324779	0.0423429	0.0342089	0.0339458	0.0361314	0.0373105	0.00117907
SLC16A2	chr14:39563738	0.00555557	0.0443923	0.844968	0.979139	0.266542	0.342403	0.292832	0.345232	0.0523995	0.0434584	0.0448512	0.0970178	0.101605	0.0045871
DDX26B	chr4:130575218	0.00589647	0.0460116	0.59788	0.954731	0.286567	0.343225	0.297179	0.331295	0.0341158	0.0497353	0.0522437	0.0737873	0.0794245	0.00563726
HNRNPH2	chr4:130575218	0.00595888	0.0460116	0.616138	0.954731	0.325949	0.311326	0.27144	0.299272	0.0278323	0.0333116	0.0330105	0.0348767	0.0362035	0.0013268
DDX26B	chr4:130533697	0.00613177	0.0461775	0.445247	0.937049	0.273647	0.343111	0.299275	0.331351	0.0320755	0.0509308	0.0523169	0.0715321	0.0798644	0.00833237
GRPR	chr5:87847666	0.0060931	0.0461775	0.773926	0.965429	0.0541113	0.167469	0.0682227	0.0880882	0.0198655	0.0523527	0.0515265	0.0596874	0.058126	-0.00156148
GRIPAP1	chr7:108178406	0.00660764	0.0485622	0.0735831	0.629158	0.311083	0.339358	0.312786	0.330068	0.0172819	0.0351688	0.0364835	0.0432192	0.0396895	-0.00352972
TXLNG	chr14:78149813	0.0065709	0.0485622	0.825163	0.979139	0.0353681	0.0351676	0.0464707	0.0560946	0.00962387	0.037227	0.0365004	0.0391435	0.038911	-0.000232515
2021-09-06	chr17:54986382	0.00677594	0.0492062	0.656324	0.962165	0.327124	0.345871	0.310248	0.330879	0.0206308	0.0418966	0.0417711	0.0522703	0.0506103	-0.00166002
ATG4A	chr7:108178406	0.00696255	0.0493855	0.0116308	0.322491	0.339013	0.367026	0.332054	0.348559	0.0165045	0.0422035	0.0419891	0.049664	0.0448439	-0.00482014
PSMD10	chr7:108178406	0.00696255	0.0493855	0.0116308	0.322491	0.339013	0.367026	0.332054	0.348559	0.0165045	0.0422035	0.0419891	0.049664	0.0448439	-0.00482014
IL1RAPL2	chr10:11454618	0.00712574	0.0499621	0.304153	0.937049	0.293671	0.279727	0.298721	0.287387	-0.0113339	0.0427204	0.042205	0.0851795	0.091467	0.00628753
ATG4A	chr3:62114587	0.00758402	0.0514028	0.00036168	0.0441249	0.3665	0.275889	0.347737	0.317202	-0.0305348	0.0422901	0.0430295	0.0459005	0.0598101	0.0139096
PSMD10	chr3:62114587	0.00758402	0.0514028	0.00036168	0.0441249	0.3665	0.275889	0.347737	0.317202	-0.0305348	0.0422901	0.0430295	0.0459005	0.0598101	0.0139096
ZNF81	chr8:59840439	0.00741572	0.0514028	0.190297	0.937049	0.272148	0.195572	0.259315	0.232313	-0.0270021	0.0344735	0.033105	0.0372358	0.0329677	-0.00426808
PRRG1	chr8:59840439	0.00819085	0.0543089	0.673588	0.962165	0.307821	0.206719	0.304082	0.268205	-0.0358763	0.0458876	0.0449482	0.0678001	0.073482	0.0056819
RP5-972B16.2	chr8:59840439	0.00819085	0.0543089	0.673588	0.962165	0.307821	0.206719	0.304082	0.268205	-0.0358763	0.0458876	0.0449482	0.0678001	0.073482	0.0056819
MAGT1	chr22:31834362	0.00845544	0.0554604	0.328075	0.937049	0.307962	0.243175	0.297187	0.271658	-0.0255296	0.0533379	0.0527224	0.0578846	0.0541784	-0.00370618
ABCB7	chr8:40856275	0.00907892	0.0587706	0.332169	0.937049	0.290111	0.160318	0.277893	0.246309	-0.0315836	0.0489945	0.0535792	0.0524665	0.0567686	0.00430215
LINC00630	chr5:143036666	0.0091528	0.0587706	0.940304	0.984443	0.167405	0.210107	0.197081	0.219327	0.0222459	0.0931852	0.0948783	0.104517	0.104024	-0.000493096
RP11-761E20.1	chr4:130533697	0.00931099	0.0591636	0.582227	0.954731	0.228416	0.262819	0.240966	0.273589	0.032623	0.0643476	0.0589086	0.0988538	0.0917666	-0.0070872
OCRL	chr2:46361349	0.0096272	0.0602183	0.937034	0.984443	0.264512	0.33084	0.298354	0.326511	0.0281568	0.0328581	0.0343799	0.0388264	0.038568	-0.000258342
CSTF2	chr4:130533697	0.00967441	0.0602183	0.506624	0.937049	0.306065	0.316664	0.281304	0.304334	0.0230303	0.0385721	0.0381116	0.0405929	0.0426958	0.00210289
LINC00630	chr4:3452727	0.00998636	0.0615321	0.302373	0.937049	0.19219	0.209772	0.209124	0.220294	0.0111696	0.0961888	0.0947491	0.10634	0.102773	-0.00356693
IL1RAPL2	chr8:9359685	0.0102038	0.0622431	0.890205	0.981665	0.258421	0.293815	0.261805	0.296295	0.0344899	0.0465503	0.0427204	0.0856838	0.0887528	0.003069
ARHGAP4	chr20:41896459	0.010669	0.064189	0.196257	0.937049	0.349401	0.268038	0.333441	0.301863	-0.0315778	0.0413203	0.0393571	0.0472804	0.0423648	-0.00491558
HDAC8	chr4:130575218	0.0113646	0.064189	0.729132	0.962165	0.240302	0.286804	0.252788	0.277606	0.0248181	0.046556	0.0470725	0.0495827	0.050555	0.000972293
IL1RAPL2	chr4:130575218	0.0113043	0.064189	0.194011	0.937049	0.287061	0.294126	0.267406	0.296407	0.0290004	0.0408569	0.0424119	0.103856	0.0859948	-0.0178616
GRIPAP1	chr1:96050033	0.0108332	0.064189	0.86984	0.979139	0.339819	0.210334	0.328872	0.283019	-0.0458529	0.0365891	0.0357958	0.0406203	0.0398165	-0.000803787
SYAP1	chr18:48191825	0.0112016	0.064189	0.953596	0.984443	0.0367875	0.0381612	0.045729	0.0562075	0.0104786	0.0323799	0.0323173	0.034185	0.0340872	-9.78499e-05
MORF4L2	chr8:9359685	0.0110007	0.064189	0.986507	0.990193	0.291388	0.312459	0.272829	0.304446	0.0316164	0.0527712	0.0497158	0.0539325	0.053859	-7.35254e-05
USP9X	chr7:126089614	0.0110944	0.064189	0.74934	0.964254	0.0399396	0.134637	0.0503864	0.0714426	0.0210562	0.0396888	0.0425303	0.0426183	0.0437512	0.00113286
AP1S2	chr17:13202142	0.0110294	0.064189	0.579981	0.954731	0.11646	0.0435205	0.08417	0.0624567	-0.0217133	0.0382674	0.0382667	0.0421658	0.043433	0.00126719
IL1RAPL2	chr6:107835923	0.0117032	0.065495	0.506453	0.937049	0.28439	0.294436	0.287211	0.298187	0.010976	0.0428641	0.0429774	0.08605	0.0907935	0.00474349
IL1RAPL2	chr4:130533697	0.011819	0.0655415	0.0779215	0.629158	0.236671	0.29386	0.269228	0.296453	0.0272246	0.0443665	0.0424176	0.110208	0.0856163	-0.0245912
BEX2	chr8:107273059	0.0119434	0.065635	0.00200251	0.134808	0.29381	0.242893	0.299077	0.27511	-0.0239675	0.0402128	0.0430614	0.0798908	0.121382	0.0414907
SLC16A2	chr10:122197533	0.0126093	0.0686757	0.241247	0.937049	0.342089	0.0819672	0.344849	0.27705	-0.067799	0.0448648	0.0462203	0.103278	0.045203	-0.0580747
MBNL3	chr8:9359685	0.0143849	0.077653	0.504824	0.937049	0.299372	0.323312	0.28376	0.310369	0.0266089	0.0399693	0.0402976	0.0533784	0.0489463	-0.00443208
HDAC8	chr4:130533697	0.0145791	0.0780108	0.887119	0.981271	0.267595	0.2868	0.255001	0.277624	0.022623	0.0472159	0.0471319	0.0502174	0.0506205	0.000403099
EIF1AX	chr2:78708374	0.0148389	0.0787108	0.0251002	0.446766	0.0332453	0.0792564	0.0449403	0.0616997	0.0167594	0.0377011	0.0342078	0.0396439	0.0354813	-0.00416264
RP11-761E20.1	chr7:128515509	0.0159597	0.0839261	0.441836	0.937049	0.262824	0.231438	0.274047	0.253807	-0.0202396	0.0587731	0.058633	0.0933307	0.102525	0.00919393
2021-09-06	chr6:15072160	0.0162556	0.0847516	0.48496	0.937049	0.345446	0.269209	0.330271	0.303873	-0.0263983	0.0416173	0.0395048	0.0507005	0.0475142	-0.00318629
GPR64	chr12:124758416	0.01749	0.0904145	0.987904	0.990193	0.331827	0.233658	0.327752	0.296611	-0.0311407	0.0611163	0.0532571	0.114774	0.115002	0.000227623
GPKOW	chr2:179049620	0.0177677	0.091078	0.719517	0.962165	0.242714	0.320533	0.282793	0.30975	0.0269572	0.0486418	0.0476057	0.0492472	0.0505413	0.00129409
MAGT1	chr8:40856275	0.0179953	0.0914761	0.801538	0.979139	0.307966	0.201663	0.296904	0.266691	-0.0302138	0.0533542	0.0598447	0.0582537	0.0595911	0.00133747
LINC00894	chr4:130516125	0.018942	0.095493	0.66838	0.962165	0.318759	0.340475	0.298564	0.323838	0.025274	0.0289681	0.0289522	0.0307474	0.032115	0.00136753
TXLNG	chr17:71850752	0.0195199	0.0968058	0.0241406	0.446766	0.110616	0.0354114	0.0651989	0.0470023	-0.0181966	0.0383425	0.0370664	0.0431331	0.0388524	-0.0042807
DDX3X	chr7:7729874	0.0194719	0.0968058	0.700855	0.962165	0.0360273	0.123566	0.0478897	0.0613989	0.0135092	0.036798	0.0367196	0.0413739	0.0398214	-0.00155248
HSD17B10	chr4:130533697	0.0204474	0.100588	0.773761	0.965429	0.288619	0.343226	0.296339	0.324811	0.0284722	0.0347953	0.0339664	0.0365281	0.03736	0.000831856
GRIPAP1	chr4:130533697	0.0208534	0.101765	0.776925	0.965658	0.326498	0.340329	0.303591	0.329141	0.02555	0.0368014	0.0364961	0.039682	0.0405873	0.000905286
MAGT1	chr7:31252433	0.0210391	0.101856	0.547749	0.952353	0.24755	0.307984	0.272962	0.297031	0.0240695	0.0555682	0.0533643	0.0557434	0.0582241	0.00248064
ARHGAP4	chr6:75168709	0.0218992	0.105185	0.981612	0.990193	0.349658	0.34039	0.333241	0.302198	-0.0310431	0.0411935	0.0442763	0.047201	0.0473186	0.000117559
HNRNPH2	chr1:153539871	0.0228738	0.106125	0.211121	0.937049	0.276887	0.310743	0.280067	0.299267	0.0192001	0.0328809	0.033052	0.0389464	0.0359788	-0.00296757
MORF4L2	chr13:83564771	0.0229647	0.106125	0.356529	0.937049	0.278143	0.312327	0.285708	0.304654	0.0189454	0.048688	0.0498483	0.0517661	0.053806	0.00203995
COL4A5	chr12:18935094	0.0226107	0.106125	0.297604	0.937049	0.270642	0.145126	0.278194	0.242508	-0.0356861	0.0739524	0.0842244	0.122686	0.147912	0.0252256
DDX3X	chr18:70158393	0.0227789	0.106125	0.496983	0.937049	0.0369357	0.0360404	0.0560919	0.0477648	-0.00832713	0.0368931	0.0367584	0.0399342	0.0411737	0.00123949
ARHGAP4	chr5:168337595	0.022431	0.106125	0.19569	0.937049	0.321343	0.349474	0.314455	0.333802	0.0193468	0.0394218	0.0413207	0.043546	0.0472584	0.00371238
AL022578.1	chr5:111188201	0.0239485	0.10953	0.618817	0.955641	0.277625	0.146425	0.263521	0.237654	-0.0258667	0.0367327	0.0358949	0.0395539	0.0378973	-0.00165664
SYAP1	chrX:41161087	0.0240608	0.10953	0.955916	0.984443	0.0367979	0.0395102	0.0457273	0.0534145	0.00768726	0.0323799	0.0325436	0.0342125	0.0342469	3.4324e-05
TBC1D8B	chr4:64438504	0.0242533	0.109589	0.308594	0.937049	0.279939	0.238175	0.281461	0.251587	-0.0298742	0.049594	0.0474774	0.0575958	0.0499351	-0.00766065
DDX3X	chr18:70158574	0.0251702	0.112708	0.800163	0.979139	0.0344033	0.0360383	0.0559979	0.0477706	-0.00822721	0.0368528	0.0367943	0.0408273	0.0412836	0.000456295
TXLNG	chr14:38951489	0.0253131	0.112708	0.613254	0.954731	0.0354255	0.0352622	0.0467682	0.056396	0.00962777	0.0370927	0.0361119	0.0389712	0.0395624	0.000591168
IL1RAPL2	chr10:11504377	0.0259327	0.11463	0.0240647	0.446766	0.282424	0.293908	0.288263	0.298006	0.00974267	0.0427421	0.0424934	0.0983853	0.0840147	-0.0143706
ARMCX3-AS1	chr16:50429619	0.0273768	0.120143	0.314289	0.937049	0.270083	0.321638	0.288798	0.31264	0.0238418	0.0335834	0.035009	0.0431383	0.051488	0.0083497
TCEAL8	chr7:108178406	0.0276571	0.120506	0.282446	0.937049	0.28293	0.33014	0.302917	0.317575	0.0146579	0.0256468	0.0250723	0.04838	0.0408792	-0.00750076
2021-09-06	chr6:86375045	0.0280191	0.120684	0.209991	0.937049	0.345587	0.278859	0.330205	0.307605	-0.0226004	0.0418998	0.0406599	0.0511348	0.0440537	-0.00708113
SLC16A2	chr4:107666615	0.0280938	0.120684	0.856902	0.979139	0.174997	0.342524	0.303575	0.345068	0.0414932	0.0511754	0.0448546	0.107173	0.102679	-0.00449424
RAB9B	chr15:88908280	0.0285231	0.121672	0.940784	0.984443	0.34583	0.355105	0.332921	0.34512	0.0121991	0.0379214	0.038503	0.0615379	0.061948	0.000410114
DDX3X	chr2:11679184	0.0296325	0.125527	0.669486	0.962165	0.0360642	0.0388017	0.0479287	0.0607558	0.012827	0.0367837	0.0391584	0.041437	0.0400308	-0.00140612
BEX2	chr5:166495570	0.0303924	0.126982	0.213301	0.937049	0.294152	0.175949	0.298411	0.262079	-0.0363322	0.0403541	0.0440758	0.0814604	0.117866	0.0364055
CSTF2	chr7:108178406	0.0302219	0.126982	0.100304	0.728398	0.299023	0.316659	0.29361	0.304713	0.0111033	0.0374713	0.038033	0.0454522	0.0421149	-0.00333729
GRPR	chr14:83535654	0.0308475	0.128007	0.984807	0.990193	0.0541999	0.149579	0.0682679	0.0826084	0.0143406	0.0525384	0.0499316	0.0597683	0.0598689	0.000100514
HDAC8	chr8:9359685	0.0341083	0.138389	0.475826	0.937049	0.280834	0.286277	0.253035	0.277401	0.0243657	0.04873	0.0469972	0.0475339	0.0504526	0.00291869
SYAP1	chr2:228850237	0.0337201	0.138389	0.259671	0.937049	0.0394127	0.036793	0.0559903	0.045811	-0.0101794	0.0319616	0.0324035	0.0321894	0.0341348	0.00194539
PRRG1	chr8:9359685	0.0344839	0.138389	0.698569	0.962165	0.292523	0.308038	0.275014	0.303979	0.028965	0.045566	0.0457717	0.0741702	0.0679669	-0.0062033
RP5-972B16.2	chr8:9359685	0.0344839	0.138389	0.698569	0.962165	0.292523	0.308038	0.275014	0.303979	0.028965	0.045566	0.0457717	0.0741702	0.0679669	-0.0062033
COL4A5	chr2:23558348	0.0340835	0.138389	0.662955	0.962165	0.227286	0.270642	0.253713	0.278381	0.0246684	0.0718159	0.0734339	0.113385	0.122249	0.00886362
NXT2	chr2:30751910	0.0355415	0.140781	0.477021	0.937049	0.0942943	0.260139	0.216751	0.253113	0.0363625	0.0331958	0.0340906	0.0333539	0.0373695	0.00401561
ZNF81	chr11:23063355	0.0353502	0.140781	0.607825	0.954731	0.0660999	0.272137	0.234481	0.259177	0.0246965	0.0343879	0.0343314	0.0353861	0.0371435	0.00175741
DDX26B	chr8:40856275	0.0360057	0.1417	0.206325	0.937049	0.343111	0.195237	0.330938	0.298943	-0.0319945	0.0523134	0.0556992	0.079912	0.0561151	-0.0237969
CSTF2	chr15:88908280	0.0363476	0.142128	0.641566	0.962165	0.315251	0.31717	0.297979	0.305446	0.0074674	0.0381878	0.0379715	0.0416127	0.0422844	0.000671705
TCEAL8	chr13:94846354	0.0370864	0.144094	0.427868	0.937049	0.300771	0.329702	0.290626	0.316822	0.026196	0.0240155	0.025311	0.03154	0.0429786	0.0114386
GK	chr16:55861373	0.038554	0.148308	0.35822	0.937049	0.32973	0.30138	0.32829	0.291442	-0.036848	0.0441637	0.0419373	0.0473375	0.0430315	-0.00430602
2021-09-06	chr8:138303980	0.0386573	0.148308	0.85931	0.979139	0.181643	0.345198	0.291442	0.329802	0.0383593	0.043919	0.0417458	0.0492679	0.0504301	0.00116217
AL022578.1	chr11:23063355	0.0390094	0.148723	0.601885	0.954731	0.0665958	0.27754	0.238476	0.263463	0.0249863	0.0370025	0.0366452	0.0378404	0.0396859	0.00184543
SLC16A2	chr8:125204346	0.0402619	0.152545	0.56232	0.954731	0.34107	0.267153	0.343339	0.380216	0.0368773	0.0447837	0.0461826	0.104177	0.117104	0.0129269
USP9X	chr11:120234150	0.040909	0.15404	0.199467	0.937049	0.114805	0.039947	0.0658493	0.0504191	-0.0154302	0.0427913	0.0396871	0.0456282	0.0425561	-0.00307219
GPR64	chr3:70835642	0.0425393	0.158902	0.867848	0.979139	0.127625	0.332104	0.289319	0.327237	0.0379186	0.0697661	0.0606356	0.118084	0.114387	-0.00369695
HNRNPH2	chr2:231172169	0.0427211	0.158902	0.0307609	0.446766	0.310742	0.288084	0.299138	0.281555	-0.0175829	0.033054	0.0339496	0.0359706	0.0419131	0.00594247
DDX26B-AS1	chr4:130533697	0.0430368	0.159009	0.478415	0.937049	0.281034	0.380541	0.341157	0.368698	0.0275411	0.0492788	0.0526578	0.0772299	0.0866592	0.00942929
DDX26B-AS1	chr4:130575218	0.0432712	0.159009	0.667637	0.962165	0.297001	0.380861	0.339521	0.368645	0.0291238	0.0492788	0.0525802	0.0805654	0.0861592	0.00559382
LINC00894	chr4:130533697	0.0435469	0.159063	0.648631	0.962165	0.322006	0.340304	0.305183	0.323837	0.0186538	0.0287298	0.0289336	0.0306305	0.0320124	0.00138188
BEX2	chr18:49110413	0.0439687	0.159572	0.481805	0.937049	0.293913	0.226064	0.298423	0.268686	-0.0297364	0.0403433	0.0412611	0.0811457	0.0657137	-0.015432
PNPLA4	chr1:95070524	0.0442092	0.159572	0.852443	0.979139	0.0619348	0.0486268	0.0955346	0.0769651	-0.0185695	0.0459966	0.0457898	0.0741265	0.0775373	0.00341074
HNRNPH2	chr22:31834362	0.0447541	0.160588	0.392563	0.937049	0.311237	0.204587	0.299119	0.280129	-0.0189897	0.0330959	0.0314085	0.035681	0.0331578	-0.00252319
BEX2	chr19:52440292	0.0452113	0.16128	0.0187392	0.394169	0.178156	0.293673	0.267692	0.298395	0.0307028	0.0457089	0.0403375	0.119639	0.079587	-0.0400522
ABCB7	chr15:88908280	0.0461773	0.163768	0.518995	0.937049	0.285148	0.289398	0.271696	0.279118	0.00742148	0.0501691	0.0488065	0.0529939	0.0522111	-0.00078277
RAB9B	chr8:40856275	0.0469916	0.165693	0.637127	0.962165	0.353056	0.142806	0.342789	0.306798	-0.0359908	0.0385065	0.0418473	0.0640933	0.0541029	-0.00999042
WBP5	chr12:18935094	0.05066	0.177601	0.869865	0.979139	0.303312	0.13288	0.296298	0.264149	-0.0321494	0.0773735	0.0811935	0.0966401	0.0990737	0.00243359
PIGA	chr11:28534965	0.052523	0.179393	0.214468	0.937049	0.350441	0.0729512	0.335362	0.306754	-0.0286078	0.0446909	0.0422402	0.0476372	0.0430954	-0.00454184
HDAC8	chrX:29005528	0.0519846	0.179393	0.333992	0.937049	0.154259	0.286331	0.249172	0.277265	0.028093	0.0461105	0.0471606	0.0488272	0.0506082	0.00178101
HSD17B10	chr22:37809053	0.0526415	0.179393	0.00548561	0.239016	0.34326	0.249674	0.324882	0.30529	-0.019592	0.0338744	0.0351446	0.0370582	0.0457277	0.00866955
ARMCX3-AS1	chr4:130575218	0.0523634	0.179393	0.238123	0.937049	0.292413	0.321239	0.288825	0.312448	0.0236231	0.0355933	0.0349013	0.0620129	0.0518685	-0.0101444
DIAPH2	chr7:121478013	0.0515105	0.179393	0.586418	0.954731	0.091073	0.21459	0.199142	0.22602	0.0268787	0.0476996	0.0484306	0.0532872	0.055844	0.00255684
HNRNPH2	chr10:123395952	0.052991	0.17958	0.644974	0.962165	0.310736	0.266681	0.29905	0.280089	-0.0189607	0.0330764	0.0327689	0.0358601	0.0341065	-0.00175353
GLA	chr22:31834362	0.0537926	0.18129	0.307362	0.937049	0.281446	0.17826	0.272921	0.254817	-0.0181036	0.0348754	0.0327435	0.0373953	0.0345895	-0.00280578
ARMCX3-AS1	chr4:130533697	0.0545922	0.182974	0.951768	0.984443	0.270239	0.320645	0.290377	0.312484	0.022107	0.036852	0.034951	0.0525431	0.0520233	-0.000519818
TCEAL8	chr7:7131631	0.0553899	0.184633	0.826762	0.979139	0.273069	0.329575	0.29303	0.316752	0.0237215	0.0243741	0.0252978	0.0437979	0.0414164	-0.00238152
SLC25A53	chr7:108178406	0.0565931	0.187618	0.0151862	0.370544	0.248098	0.278884	0.259735	0.269286	0.00955097	0.0432429	0.0427774	0.0496355	0.0456866	-0.00394888
COL4A5	chr6:107835923	0.0571067	0.188298	0.305656	0.937049	0.26183	0.271233	0.270053	0.279719	0.00966647	0.0725554	0.0744064	0.117682	0.126336	0.00865412
HSD17B10	chr1:220291568	0.0574556	0.18843	0.0872783	0.657281	0.342098	0.131153	0.324468	0.293998	-0.0304703	0.0339495	0.0343617	0.0370646	0.0431639	0.00609922
SLC16A2	chr5:151052885	0.0578295	0.188642	0.833051	0.979139	0.294652	0.341468	0.328614	0.34581	0.0171968	0.0436787	0.0446529	0.104828	0.102282	-0.00254668
COL4A6	chr5:163472011	0.0592411	0.192219	0.0917837	0.674555	0.192901	0.257226	0.252732	0.277798	0.0250651	0.0860045	0.0743882	0.171589	0.13609	-0.0354994
TXLNG	chr14:39007303	0.0603283	0.194711	0.211372	0.937049	0.0371705	0.0354513	0.0550419	0.0468439	-0.00819807	0.0366552	0.0371262	0.0405157	0.0390209	-0.00149481
BEX2	chr19:52446315	0.0610277	0.195931	0.959214	0.984443	0.293696	0.178156	0.298367	0.270536	-0.0278311	0.0403423	0.0433059	0.0796386	0.0804928	0.000854208
HNRNPH2	chr4:130533697	0.0616723	0.196853	0.786236	0.969306	0.307539	0.311146	0.281178	0.299046	0.0178682	0.0335044	0.0330605	0.0354221	0.0361339	0.000711866
SLC16A2	chr14:57147088	0.0619604	0.196853	0.0763329	0.629158	0.342299	0.195975	0.345067	0.315446	-0.0296212	0.0450212	0.041464	0.104479	0.0683895	-0.0360895
BEX2	chr19:52437678	0.0624298	0.197317	0.215807	0.937049	0.293659	0.28854	0.29838	0.271248	-0.0271323	0.040345	0.0456318	0.0793692	0.10038	0.021011
TCEAL8	chr1:100544511	0.0632418	0.198853	0.142753	0.872829	0.329346	0.271248	0.316742	0.29426	-0.022482	0.025284	0.0244769	0.0410571	0.0573883	0.0163312
ATP6AP2	chr22:37809053	0.0639805	0.200144	0.00973478	0.322491	0.335165	0.236215	0.322396	0.303968	-0.0184275	0.0518425	0.0537712	0.0561386	0.0648047	0.00866611
ATG4A	chr7:31252433	0.0667264	0.201501	0.610457	0.954731	0.341576	0.36692	0.326753	0.347503	0.0207496	0.0416381	0.0422265	0.0479093	0.0457351	-0.00217425
PSMD10	chr7:31252433	0.0667264	0.201501	0.610457	0.954731	0.341576	0.36692	0.326753	0.347503	0.0207496	0.0416381	0.0422265	0.0479093	0.0457351	-0.00217425
CTA-38K21.2	chr14:72308960	0.0664861	0.201501	0.224691	0.937049	0.331262	0.0841776	0.316649	0.286693	-0.0299559	0.041238	0.0401599	0.0523957	0.0446714	-0.00772438
USP9X	chr6:83536209	0.0652331	0.201501	0.23904	0.937049	0.138746	0.0399449	0.0658107	0.0504885	-0.0153222	0.0416327	0.039617	0.0466783	0.0425633	-0.00411504
PNCK	chr16:5220833	0.0660058	0.201501	0.399484	0.937049	0.296732	0.148532	0.305191	0.275095	-0.0300968	0.0733168	0.0876979	0.116797	0.144814	0.0280172
ATG4A	chr4:130533697	0.0664422	0.201501	0.976279	0.987612	0.349943	0.366544	0.328004	0.347514	0.0195092	0.042977	0.0421321	0.0460457	0.0459485	-9.72179e-05
PSMD10	chr4:130533697	0.0664422	0.201501	0.976279	0.987612	0.349943	0.366544	0.328004	0.347514	0.0195092	0.042977	0.0421321	0.0460457	0.0459485	-9.72179e-05
GPR64	chr15:32671616	0.068856	0.202283	0.944748	0.984443	0.332642	0.0850712	0.327077	0.28786	-0.0392178	0.061171	0.0553753	0.114958	0.116761	0.00180325
ARHGAP4	chr13:29922428	0.0685979	0.202283	0.286862	0.937049	0.349252	0.332126	0.333196	0.311579	-0.0216168	0.0412599	0.0401333	0.0470663	0.043411	-0.00365527
GLA	chr7:108178406	0.0684635	0.202283	0.0270279	0.446766	0.259554	0.280624	0.263361	0.273309	0.00994726	0.0342932	0.0347535	0.040469	0.03709	-0.00337904
GPKOW	chr1:96050033	0.0689753	0.202283	0.685866	0.962165	0.320431	0.183067	0.309455	0.280571	-0.0288844	0.0478067	0.0468292	0.0511211	0.0494212	-0.00169982
ABCB7	chr4:130533697	0.068422	0.202283	0.442125	0.937049	0.236044	0.290111	0.260892	0.277818	0.016926	0.0493085	0.0489948	0.0505913	0.0526604	0.00206914
MAGT1	chr19:34430256	0.067438	0.202283	0.327951	0.937049	0.307929	0.252609	0.296791	0.274514	-0.0222773	0.0534812	0.0510171	0.0580123	0.0543079	-0.00370445
HNRNPH2	chr7:108178406	0.0694272	0.202634	0.0147374	0.370544	0.288067	0.310693	0.289489	0.299481	0.00999167	0.0328553	0.0329489	0.0393104	0.0353283	-0.00398208
SLC16A2	chr8:56945980	0.0699975	0.203326	0.163114	0.937049	0.342157	0.261751	0.345048	0.316083	-0.0289643	0.0445651	0.0451958	0.101963	0.131536	0.0295731
SHROOM4	chr3:103685267	0.0708109	0.204714	0.679012	0.962165	0.318282	0.306723	0.319342	0.296144	-0.0231985	0.0309689	0.0295483	0.10259	0.0929783	-0.0096121
HNRNPH2	chr2:126060552	0.0714214	0.205505	0.591918	0.954731	0.15776	0.311063	0.276564	0.298896	0.022332	0.0322937	0.0330741	0.0337998	0.0360189	0.00221909
MORF4L2	chr15:88908280	0.0723736	0.207267	0.5675	0.954731	0.309915	0.313337	0.298363	0.305575	0.00721272	0.049769	0.0496182	0.0546581	0.0538914	-0.00076669
SLC16A2	chr6:85968707	0.0741606	0.211392	0.72986	0.962165	0.341757	0.0769593	0.344685	0.297787	-0.0468979	0.0446825	0.0555416	0.102267	0.113025	0.0107581
LINC00894	chr7:108152927	0.0745153	0.211415	0.345182	0.937049	0.321251	0.340249	0.305316	0.323711	0.0183949	0.0270847	0.0289522	0.0276613	0.0318187	0.00415741
SLC16A2	chr8:114638558	0.0753447	0.212779	0.360852	0.937049	0.183794	0.341763	0.316088	0.344975	0.028888	0.0427804	0.0447866	0.0803715	0.103656	0.0232846
DDX26B	chr2:204817696	0.0764942	0.21503	0.171223	0.937049	0.342701	0.233688	0.33085	0.304474	-0.0263755	0.0522377	0.0476905	0.0787285	0.0590697	-0.0196588
IL1RAPL2	chr8:40856275	0.0778452	0.217706	0.680636	0.962165	0.293543	0.144794	0.296057	0.271196	-0.0248606	0.0429155	0.0429088	0.0886522	0.0784998	-0.0101524
HNRNPH2	chr8:40856275	0.0781601	0.217706	0.817635	0.979139	0.311015	0.173631	0.298898	0.276943	-0.0219557	0.0331131	0.034527	0.0360093	0.0369933	0.000983981
LINC00894	chr15:88908280	0.0791959	0.219589	0.685335	0.962165	0.339812	0.339558	0.318349	0.324851	0.00650169	0.029028	0.0288063	0.0322096	0.0316656	-0.000543952
BEX2	chr15:54209281	0.0800392	0.2204	0.657585	0.962165	0.147289	0.29381	0.269002	0.298295	0.0292927	0.0439948	0.0402497	0.0942066	0.0827933	-0.0114133
GRIPAP1	chr2:179049620	0.080211	0.2204	0.923136	0.984443	0.276846	0.339631	0.306301	0.32885	0.0225488	0.0363562	0.0364625	0.0394968	0.039878	0.000381216
TCEAL8	chr8:9359685	0.0810059	0.221586	0.278125	0.937049	0.323581	0.329575	0.291553	0.316612	0.0250589	0.0240428	0.025209	0.0253666	0.0420762	0.0167096
GK	chr4:116666485	0.0823277	0.224196	0.360958	0.937049	0.181948	0.329519	0.302685	0.328344	0.0256589	0.0420842	0.0444713	0.0441976	0.0474402	0.00324268
BEX2	chr4:130533697	0.0829073	0.224199	0.000694302	0.0605034	0.239225	0.29398	0.277895	0.298467	0.0205728	0.0404147	0.0403328	0.133873	0.0804547	-0.0534184
DDX3X	chr14:100218431	0.0834315	0.224199	0.777275	0.965658	0.0360774	0.0711468	0.0479639	0.0578789	0.00991501	0.0367741	0.0364962	0.0414992	0.0403666	-0.00113261
TCEAL8	chr13:98787663	0.0833746	0.224199	0.779839	0.966873	0.329575	0.243253	0.316637	0.293259	-0.0233777	0.0252886	0.0253379	0.0427147	0.0383129	-0.0044018
GRIPAP1	chr11:23063355	0.0867217	0.229694	0.840455	0.979139	0.0937809	0.339308	0.301636	0.328747	0.0271102	0.0385656	0.03661	0.0397097	0.0405885	0.000878755
LINC00894	chr4:130575218	0.0870349	0.229694	0.606739	0.954731	0.328255	0.340132	0.306971	0.323714	0.0167436	0.0287298	0.028914	0.0305038	0.0320672	0.00156338
2021-09-06	chr14:72312927	0.0862139	0.229694	0.341006	0.937049	0.344785	0.309129	0.329877	0.3079	-0.0219773	0.0418158	0.0422888	0.0512168	0.0461543	-0.00506251
PNCK	chr11:114236722	0.0872156	0.229694	0.507504	0.937049	0.208194	0.296266	0.281664	0.30523	0.0235662	0.0804674	0.0739476	0.129694	0.116741	-0.0129525
TXLNG	chr2:33083214	0.0873591	0.229694	0.847507	0.979139	0.0358385	0.0353884	0.0552737	0.0469502	-0.00832345	0.0375372	0.0371488	0.0392495	0.0389939	-0.000255559
TMEM164	chr20:43939512	0.0885312	0.231777	0.411252	0.937049	0.324923	0.33323	0.305356	0.32272	0.0173637	0.0332696	0.0330976	0.0409473	0.0384029	-0.00254439
MBNL3	chr10:123395952	0.0924465	0.240993	0.84107	0.979139	0.323602	0.310542	0.310272	0.29517	-0.0151016	0.0399867	0.0410004	0.0486437	0.0500116	0.00136785
RP11-761E20.1	chr20:1038074	0.0955904	0.248128	0.456466	0.937049	0.0878198	0.262417	0.241687	0.272989	0.0313027	0.0544676	0.0591567	0.113101	0.0928028	-0.0202982
ARHGAP4	chr4:184395643	0.0963761	0.249108	0.512952	0.937049	0.229618	0.34996	0.309811	0.333013	0.0232019	0.0448073	0.0411696	0.0501596	0.0470091	-0.00315053
BEX2	chr4:130575218	0.0971276	0.249991	0.00688038	0.262314	0.240589	0.294415	0.277565	0.298401	0.0208363	0.0396227	0.040236	0.121313	0.0799378	-0.0413751
GK	chr18:936560	0.0977804	0.250614	0.974032	0.987612	0.304823	0.329788	0.301255	0.328218	0.0269624	0.0468256	0.0442116	0.0472452	0.0471362	-0.000108991
DDX26B-AS1	chr16:69025313	0.0993297	0.253256	0.609028	0.954731	0.308421	0.380735	0.347759	0.368615	0.0208562	0.0520784	0.0528277	0.0940493	0.085824	-0.00822539
MORF4L2	chr13:78581477	0.100057	0.253256	0.0640783	0.629158	0.297707	0.312228	0.28993	0.304404	0.0144738	0.0528977	0.0498203	0.0600714	0.0540373	-0.0060341
TBC1D8B	chr5:143513824	0.100028	0.253256	0.547993	0.952353	0.2389	0.279466	0.265966	0.281465	0.0154992	0.0475412	0.049518	0.0619513	0.0582091	-0.00374221
PNCK	chr5:76538623	0.10265	0.258746	0.241513	0.937049	0.296268	0.253745	0.305552	0.291307	-0.0142456	0.073846	0.0750647	0.118215	0.104266	-0.0139498
2021-09-06	chr14:72308960	0.106969	0.268524	0.268572	0.937049	0.345097	0.111546	0.329812	0.306169	-0.0236432	0.0417862	0.0413286	0.0509287	0.0451382	-0.00579045
MTMR8	chr2:205368061	0.107754	0.269386	0.724263	0.962165	0.243256	0.271097	0.26885	0.28222	0.0133701	0.0460552	0.0483783	0.0936542	0.0900804	-0.00357376
USP11	chr1:64615861	0.110795	0.274743	0.0402706	0.522661	0.277918	0.209166	0.278724	0.263179	-0.0155446	0.0477865	0.044423	0.0513333	0.0459201	-0.00541317
PIGA	chr15:54209281	0.110798	0.274743	0.864392	0.979139	0.157081	0.350429	0.31167	0.33528	0.0236096	0.0435654	0.0447786	0.0487	0.0478832	-0.000816851
LINC00894	chr17:70617624	0.112004	0.275512	0.406377	0.937049	0.31819	0.340197	0.311589	0.323811	0.0122219	0.027434	0.0288735	0.0341251	0.0318231	-0.00230198
GPKOW	chr3:103707016	0.112389	0.275512	0.422832	0.937049	0.324926	0.319065	0.321793	0.308525	-0.013268	0.0461543	0.0477284	0.0488683	0.0511905	0.00232228
GK	chr11:39466488	0.112865	0.275512	0.00996504	0.322491	0.329595	0.27758	0.328902	0.315473	-0.0134298	0.0438885	0.0456257	0.0465166	0.0517384	0.00522175
CXorf57	chr1:153539871	0.113158	0.275512	0.985359	0.990193	0.301893	0.320262	0.296041	0.313481	0.0174405	0.0289564	0.0284642	0.0350127	0.0349141	-9.86874e-05
TXLNG	chr7:29065849	0.113366	0.275512	0.185963	0.937049	0.0380669	0.0353884	0.0537013	0.0469108	-0.00679049	0.0375992	0.0371118	0.0401723	0.0388677	-0.00130455
MORF4L2	chr2:211235374	0.115413	0.279372	0.439174	0.937049	0.312341	0.289998	0.304423	0.291393	-0.0130296	0.04966	0.0498123	0.0538038	0.0518647	-0.00193905
IL1RAPL2	chr16:5220833	0.117165	0.282493	0.74753	0.964254	0.293171	0.16766	0.295985	0.273453	-0.0225325	0.0427204	0.041734	0.0886278	0.0774129	-0.0112148
TBC1D8B	chr8:86611357	0.11906	0.284954	0.283331	0.937049	0.279234	0.252826	0.281716	0.271641	-0.0100749	0.049129	0.05027	0.056708	0.0611142	0.00440621
TMSB4X	chr7:109568130	0.11912	0.284954	0.651127	0.962165	0.337967	0.32468	0.329071	0.309571	-0.0194996	0.0425523	0.0419577	0.0676203	0.0741133	0.00649306
SHROOM4	chr8:71170226	0.121839	0.286623	0.00669323	0.262314	0.147851	0.318246	0.294326	0.319093	0.0247675	0.04977	0.031015	0.177795	0.105788	-0.072007
HNRNPH2	chr10:123392419	0.123509	0.286623	0.150391	0.890664	0.310736	0.269393	0.298958	0.28488	-0.0140782	0.0331163	0.0320857	0.0358714	0.0320167	-0.00385471
SHROOM4	chr15:46088724	0.122465	0.286623	0.610739	0.954731	0.31797	0.152902	0.319114	0.294348	-0.0247653	0.0314015	0.0324525	0.109421	0.12467	0.0152494
TXLNG	chr7:29065079	0.122298	0.286623	0.259003	0.937049	0.0353733	0.0366714	0.0469182	0.0535514	0.00663317	0.0371009	0.0375812	0.0388481	0.0399458	0.00109772
TBC1D8B	chr17:56755987	0.12318	0.286623	0.877691	0.98057	0.280038	0.268984	0.281851	0.272512	-0.00933955	0.0491473	0.0496542	0.0571369	0.0565595	-0.000577363
DDX26B	chr16:69025313	0.12088	0.286623	0.70222	0.962165	0.282147	0.343176	0.314083	0.330963	0.0168806	0.0511462	0.0523212	0.0842532	0.0791973	-0.00505592
ATG4A	chr11:23181984	0.123577	0.286623	0.26441	0.937049	0.344062	0.366765	0.338589	0.347856	0.00926712	0.0429282	0.0420937	0.043351	0.0462454	0.00289441
PSMD10	chr11:23181984	0.123577	0.286623	0.26441	0.937049	0.344062	0.366765	0.338589	0.347856	0.00926712	0.0429282	0.0420937	0.043351	0.0462454	0.00289441
RAB9B	chr12:114697265	0.124227	0.287039	0.30553	0.937049	0.115202	0.352748	0.313958	0.342607	0.028649	0.0397864	0.0383701	0.0807407	0.0627855	-0.0179552
SHROOM4	chr3:103660982	0.125	0.287736	0.916142	0.984443	0.306723	0.318327	0.30032	0.319224	0.0189039	0.032977	0.0309986	0.10457	0.102501	-0.0020685
PNPLA4	chr15:58319344	0.128822	0.294314	0.761338	0.964254	0.0486215	0.1414	0.0771111	0.0918719	0.0147608	0.0457857	0.0469687	0.0785841	0.0845836	0.00599948
TBC1D8B	chr14:52022735	0.128505	0.294314	0.0773476	0.629158	0.312339	0.278204	0.289848	0.28008	-0.00976838	0.049654	0.0492242	0.0641075	0.0573241	-0.00678339
OCRL	chr4:112819845	0.130655	0.297386	0.666835	0.962165	0.0939252	0.327396	0.351736	0.324335	-0.0274009	0.0360988	0.0343237	0.0366043	0.039014	0.00240968
GPR64	chr2:239398180	0.13195	0.298109	0.948673	0.984443	0.289696	0.332772	0.304867	0.327184	0.0223163	0.0633611	0.0614149	0.113956	0.115222	0.00126625
IL1RAPL2	chr15:38038969	0.131773	0.298109	0.879319	0.980594	0.17691	0.293357	0.278651	0.296075	0.0174246	0.0392541	0.043186	0.0857695	0.0882506	0.00248108
ZNF81	chr5:10070648	0.133031	0.299442	0.968282	0.984443	0.0906373	0.271954	0.238898	0.259008	0.0201092	0.0344734	0.0342648	0.037167	0.0369394	-0.000227606
MORF4L2	chr2:211242675	0.133644	0.299715	0.629178	0.961902	0.289628	0.312347	0.291953	0.304393	0.0124406	0.0503086	0.04966	0.0527163	0.0539389	0.00122261
OCRL	chr4:112823930	0.136196	0.304321	0.463739	0.937049	0.327336	0.188309	0.324292	0.348566	0.0242741	0.0342833	0.0357118	0.038869	0.0353963	-0.00347271
ATG4A	chr11:23204734	0.138176	0.305388	0.361223	0.937049	0.366846	0.352514	0.347792	0.338435	-0.00935699	0.042232	0.0429623	0.0460909	0.0435091	-0.0025818
PSMD10	chr11:23204734	0.138176	0.305388	0.361223	0.937049	0.366846	0.352514	0.347792	0.338435	-0.00935699	0.042232	0.0429623	0.0460909	0.0435091	-0.0025818
ARMCX3-AS1	chr8:9359685	0.137295	0.305388	0.414361	0.937049	0.325013	0.321173	0.290991	0.312211	0.0212207	0.0355496	0.0348776	0.0407756	0.0514733	0.0106977
MTMR8	chr4:130533697	0.138938	0.305965	0.45148	0.937049	0.214982	0.270501	0.262847	0.281742	0.018895	0.0496298	0.048589	0.0805272	0.0907974	0.0102701
HSD17B10	chr12:18935094	0.139719	0.306577	0.856717	0.979139	0.342339	0.0993519	0.324375	0.301871	-0.0225043	0.0339495	0.035368	0.0371086	0.0377842	0.0006756
AL022578.1	chr2:209709432	0.140396	0.306667	0.940719	0.984443	0.277558	0.182829	0.263309	0.243715	-0.0195934	0.0366894	0.0363195	0.039466	0.0391776	-0.000288377
PNPLA4	chr5:10861534	0.140765	0.306667	0.23849	0.937049	0.0992531	0.0488049	0.0880938	0.0769852	-0.0111086	0.0463256	0.0460116	0.0622404	0.0793544	0.017114
SLC16A2	chr4:92111011	0.142704	0.309785	0.642674	0.962165	0.342524	0.298462	0.344979	0.324314	-0.0206647	0.0448546	0.0443557	0.102922	0.0929806	-0.00994136
OCRL	chr20:43939512	0.145896	0.31559	0.00382068	0.196745	0.329851	0.33132	0.311035	0.325894	0.0148593	0.0353551	0.0342938	0.0464926	0.0381328	-0.00835979
GLA	chr16:69025313	0.150759	0.324957	0.807842	0.979139	0.242047	0.281398	0.260119	0.272791	0.0126727	0.0356308	0.0348048	0.0367975	0.0374064	0.000608818
DDX3X	chr9:14260685	0.15202	0.326523	0.556205	0.954731	0.0522497	0.0359933	0.0547425	0.0479602	-0.00678222	0.0361267	0.0368875	0.040392	0.0414037	0.00101164
DDX26B-AS1	chr10:123395952	0.152699	0.326829	0.242822	0.937049	0.380138	0.33899	0.368415	0.348466	-0.0199498	0.0526966	0.0552191	0.0852234	0.0609921	-0.0242312
TBC1D8B	chr17:55411640	0.153642	0.327697	0.495859	0.937049	0.279797	0.134747	0.281183	0.258395	-0.0227878	0.0494041	0.0486965	0.0575984	0.0510791	-0.00651935
2021-09-06	chr10:28010094	0.155416	0.330326	0.31799	0.937049	0.227572	0.345369	0.308259	0.329739	0.0214805	0.042432	0.0417258	0.0434295	0.0508088	0.00737928
TBC1D8B	chr1:93136637	0.15988	0.338635	0.0797537	0.629158	0.280019	0.262625	0.281471	0.269698	-0.0117723	0.0492469	0.0483387	0.0560763	0.0628762	0.00679989
HNRNPH2	chr1:54140849	0.164928	0.347083	0.149486	0.890664	0.321379	0.311086	0.285411	0.29887	0.013459	0.0327206	0.033132	0.0389127	0.0358391	-0.00307358
OCRL	chr8:40856275	0.165007	0.347083	0.763975	0.964254	0.329743	0.174452	0.325427	0.299715	-0.0257121	0.0342265	0.0344565	0.0388406	0.0367831	-0.00205744
PRKX	chr14:52735887	0.168194	0.352572	0.35334	0.937049	0.27259	0.0241929	0.075728	0.058684	-0.0170441	0.0265336	0.0272473	0.0282769	0.0372016	0.00892471
TXLNG	chr6:40710542	0.172485	0.357618	0.444769	0.937049	0.0339575	0.0353798	0.0552885	0.047092	-0.00819654	0.0363607	0.037213	0.0378019	0.0391599	0.00135802
AL022578.1	chr5:10070648	0.174119	0.357618	0.964428	0.984443	0.0928358	0.277378	0.244507	0.263272	0.0187652	0.0368005	0.0365145	0.0391824	0.0394461	0.000263664
CSTF2	chr2:141040140	0.173542	0.357618	0.450318	0.937049	0.316398	0.137616	0.303936	0.289457	-0.0144783	0.0380822	0.0359557	0.042905	0.0390687	-0.00383626
LINC00894	chr14:81797005	0.173444	0.357618	0.659712	0.962165	0.339926	0.314597	0.323608	0.309802	-0.0138062	0.0288122	0.0298295	0.0314133	0.0326673	0.00125398
SLC16A2	chr2:134299299	0.173273	0.357618	0.786568	0.969306	0.342143	0.131978	0.344703	0.317204	-0.0274995	0.0447846	0.0507288	0.10472	0.112472	0.00775202
GK	chr11:114236722	0.172877	0.357618	0.928142	0.984443	0.18508	0.329301	0.306236	0.328105	0.0218695	0.0447454	0.0442002	0.04681	0.0472364	0.000426407
GLA	chr1:54140849	0.174874	0.357963	0.187869	0.937049	0.286357	0.281244	0.259645	0.27269	0.0130454	0.0344059	0.0349467	0.0401803	0.0375753	-0.00260493
TBC1D8B	chr5:143524525	0.177373	0.35946	0.416998	0.937049	0.279577	0.286696	0.281342	0.26809	-0.013252	0.0495631	0.0467286	0.0581829	0.0638562	0.00567329
RGAG4	chr9:87835729	0.177346	0.35946	0.238907	0.937049	0.310131	0.311621	0.298348	0.305116	0.00676761	0.0371066	0.037301	0.067787	0.0767848	0.00899782
RP11-262D11.1	chr9:87835729	0.177346	0.35946	0.238907	0.937049	0.310131	0.311621	0.298348	0.305116	0.00676761	0.0371066	0.037301	0.067787	0.0767848	0.00899782
NAA10	chr6:148631809	0.178399	0.360342	0.126391	0.822705	0.241352	0.373076	0.33635	0.354298	0.0179475	0.0259167	0.027436	0.0366544	0.030903	-0.0057514
SHROOM4	chr3:103697734	0.180504	0.363392	0.440137	0.937049	0.318242	0.310607	0.319153	0.302914	-0.0162389	0.0309013	0.0313711	0.101656	0.119578	0.0179226
SLC16A2	chr3:148726941	0.18473	0.369815	0.231982	0.937049	0.150341	0.34146	0.322242	0.344761	0.0225191	0.0451025	0.0449155	0.0780796	0.104654	0.0265746
TSPAN6	chr16:5220833	0.185415	0.369815	0.0255353	0.446766	0.269872	0.150462	0.278426	0.25816	-0.0202668	0.0569926	0.0544676	0.0686004	0.110726	0.0421256
SHROOM4	chr3:103705062	0.185907	0.369815	0.862584	0.979139	0.315712	0.318242	0.302974	0.319136	0.0161619	0.0296995	0.0309308	0.0983276	0.102109	0.00378132
LINC00894	chr11:23063355	0.18612	0.369815	0.666615	0.962165	0.329316	0.340132	0.306023	0.323512	0.0174887	0.0297912	0.0288589	0.0302461	0.0320278	0.00178162
2021-09-06	chr6:86362966	0.187621	0.370385	0.174399	0.937049	0.345251	0.304695	0.329875	0.31664	-0.0132342	0.0419317	0.040515	0.0512345	0.0433716	-0.00786284
ARHGAP4	chr11:20378609	0.187442	0.370385	0.0690736	0.629158	0.349428	0.147621	0.332813	0.311952	-0.0208605	0.0414112	0.0376728	0.0469951	0.0382356	-0.00875948
SHROOM4	chr20:43948358	0.193021	0.379816	0.0799731	0.629158	0.318013	0.246816	0.31922	0.304365	-0.0148544	0.0312395	0.0368024	0.104196	0.141052	0.0368565
TMSB4X	chr1:63148757	0.194341	0.381183	0.79978	0.979139	0.313845	0.338631	0.320096	0.329486	0.00938971	0.0415401	0.0426838	0.0669731	0.0690749	0.0021018
MORF4L2	chr3:166467420	0.196061	0.383325	0.519214	0.937049	0.312467	0.301642	0.304529	0.296669	-0.00785962	0.0496199	0.0495264	0.0537289	0.0551178	0.00138891
PNCK	chr4:130533697	0.200537	0.390824	0.254382	0.937049	0.24673	0.296129	0.289379	0.305142	0.0157626	0.0811373	0.0735005	0.131411	0.115954	-0.0154566
SLC16A2	chr7:91517776	0.206137	0.399185	0.34085	0.937049	0.34158	0.13198	0.344664	0.319281	-0.025383	0.0446951	0.0433524	0.103537	0.0793561	-0.0241808
TCEAL8	chr11:113703641	0.205951	0.399185	0.28446	0.937049	0.329115	0.226307	0.31647	0.297667	-0.018803	0.0253178	0.024452	0.0423035	0.0268132	-0.0154903
PRRG1	chr8:40856275	0.207493	0.399276	0.388604	0.937049	0.307862	0.139719	0.303724	0.285592	-0.0181318	0.0459724	0.0460936	0.0676548	0.0523818	-0.015273
RP5-972B16.2	chr8:40856275	0.207493	0.399276	0.388604	0.937049	0.307862	0.139719	0.303724	0.285592	-0.0181318	0.0459724	0.0460936	0.0676548	0.0523818	-0.015273
GK	chr12:74178382	0.211306	0.405137	0.00220997	0.134808	0.329255	0.211213	0.328333	0.313635	-0.0146977	0.044103	0.0444664	0.0465207	0.0566672	0.0101465
AL022578.1	chr6:612788	0.211918	0.405137	0.934912	0.984443	0.277108	0.18325	0.263344	0.25087	-0.0124742	0.0367159	0.0363067	0.0396211	0.0399491	0.000328046
HNRNPH2	chr3:124045541	0.212531	0.405137	0.624483	0.958881	0.310745	0.22472	0.298766	0.283353	-0.0154129	0.0331119	0.0321595	0.0359929	0.0342108	-0.00178203
SLC16A2	chr1:54140849	0.214663	0.407926	0.253211	0.937049	0.275268	0.342102	0.325936	0.344768	0.0188318	0.0438621	0.0449121	0.0854788	0.104578	0.0190996
IL1RAPL2	chr10:14263454	0.216564	0.410261	0.901629	0.981665	0.293391	0.25631	0.295869	0.277323	-0.0185452	0.0426989	0.0400177	0.0870151	0.0844584	-0.00255675
TSPAN6	chr2:70545323	0.219967	0.412943	0.460105	0.937049	0.270353	0.226217	0.278615	0.266337	-0.012278	0.0567158	0.0580863	0.0681844	0.0614311	-0.00675339
GRIPAP1	chr16:69025313	0.218905	0.412943	0.465082	0.937049	0.311887	0.339826	0.31616	0.328801	0.0126407	0.035945	0.0364995	0.0376884	0.0400104	0.00232195
USP11	chr20:45146361	0.220011	0.412943	0.900745	0.981665	0.126852	0.276849	0.260607	0.278362	0.0177544	0.0494482	0.0477814	0.0509575	0.0514799	0.000522415
2021-09-06	chr6:82712481	0.221245	0.413985	0.937465	0.984443	0.344892	0.226612	0.329766	0.315116	-0.0146504	0.0417272	0.0435255	0.0510151	0.0505269	-0.000488217
GPKOW	chr20:16257118	0.224185	0.414403	0.592756	0.954731	0.208385	0.320524	0.297437	0.309492	0.0120552	0.0476826	0.0476738	0.0496451	0.0511875	0.00154235
SLC16A2	chr15:100842305	0.222574	0.414403	0.195317	0.937049	0.342157	0.267013	0.344756	0.325312	-0.0194432	0.0446514	0.0471775	0.104894	0.0786274	-0.0262662
GPKOW	chr10:36986478	0.223742	0.414403	0.476058	0.937049	0.31989	0.22099	0.308719	0.322076	0.0133566	0.0475823	0.0450301	0.0506174	0.0483226	-0.00229482
TXLNG	chr3:21785191	0.223395	0.414403	0.142833	0.872829	0.0418545	0.0353968	0.0557189	0.0471532	-0.00856565	0.035971	0.0372053	0.0354246	0.0390751	0.00365054
SLC16A2	chr2:4379521	0.225509	0.415591	0.953044	0.984443	0.341777	0.291003	0.344774	0.325836	-0.0189375	0.0446529	0.0451687	0.104468	0.103048	-0.00142
SLC25A53	chr1:54140849	0.226192	0.415595	0.169875	0.937049	0.281756	0.278458	0.257957	0.268636	0.0106785	0.0429486	0.0430298	0.0492624	0.0462569	-0.00300554
ZNF81	chr2:209709432	0.227541	0.415661	0.950025	0.984443	0.272116	0.182632	0.258976	0.243427	-0.0155487	0.0343699	0.0337863	0.0369238	0.0366888	-0.00023501
ARMCX3-AS1	chr9:22054357	0.227591	0.415661	0.822722	0.979139	0.320584	0.237119	0.31218	0.296698	-0.0154815	0.035061	0.0331671	0.0518927	0.0544753	0.00258258
2021-09-06	chr1:110509377	0.229292	0.417517	0.882985	0.981271	0.236944	0.344587	0.314356	0.329739	0.0153825	0.0406766	0.04177	0.0502862	0.0511239	0.000837678
HDAC8	chr14:72308960	0.243884	0.440474	0.769822	0.964254	0.286367	0.124571	0.277165	0.263162	-0.0140029	0.0470888	0.0471624	0.0503626	0.0495104	-0.00085218
SHROOM4	chr3:103713460	0.243389	0.440474	0.349214	0.937049	0.306551	0.318249	0.30548	0.319091	0.0136117	0.0294175	0.0309436	0.0821688	0.101707	0.0195383
HDAC8	chr10:111098247	0.244297	0.440474	0.363712	0.937049	0.111802	0.285647	0.290848	0.276604	-0.0142433	0.0434625	0.0470935	0.0477169	0.0501511	0.00243412
OCRL	chr6:50701698	0.244788	0.440474	0.43982	0.937049	0.330139	0.299953	0.32541	0.306846	-0.0185635	0.0342833	0.0342938	0.0389905	0.0352908	-0.00369976
LINC00894	chr1:207240370	0.248563	0.445951	0.34749	0.937049	0.333323	0.338866	0.318834	0.324052	0.00521856	0.0286292	0.0287742	0.0303412	0.0319761	0.00163487
HNRNPH2	chr20:23265259	0.249474	0.446274	0.25966	0.937049	0.31137	0.302443	0.298968	0.290768	-0.00819996	0.0331009	0.032611	0.035756	0.03378	-0.00197601
OCRL	chr16:5220833	0.251414	0.447121	0.566599	0.954731	0.329493	0.125505	0.325322	0.303656	-0.0216655	0.0342666	0.0329704	0.0392127	0.033372	-0.00584067
MORF4L2	chr1:100544511	0.251029	0.447121	0.129475	0.822705	0.311908	0.264341	0.304128	0.292096	-0.0120325	0.0497092	0.0484872	0.0537129	0.0490293	-0.00468354
CTA-38K21.2	chr10:4770962	0.25484	0.451896	0.554777	0.954731	0.0999177	0.330446	0.298152	0.316424	0.0182714	0.0405518	0.0411857	0.0460859	0.0519347	0.00584888
PIGA	chr5:10070648	0.257798	0.455816	0.486091	0.937049	0.118654	0.350216	0.315713	0.335101	0.0193875	0.0445955	0.0446434	0.0429842	0.0478096	0.00482542
ARHGAP4	chr11:126745867	0.261953	0.460493	0.557984	0.954731	0.349284	0.295902	0.332717	0.313933	-0.0187837	0.0411939	0.0438877	0.0470807	0.0496283	0.00254762
MORF4L2	chr12:127226871	0.261513	0.460493	0.69001	0.962165	0.311761	0.293469	0.303403	0.314792	0.0113887	0.0497755	0.0498704	0.0535232	0.0522516	-0.00127165
CSTF2	chr1:210907839	0.266422	0.467004	0.172189	0.937049	0.30252	0.315969	0.29854	0.304179	0.00563905	0.0389644	0.0380754	0.0449239	0.042023	-0.00290096
GK	chr18:933896	0.268456	0.467692	0.737332	0.964254	0.329685	0.247869	0.328025	0.310709	-0.0173168	0.0442002	0.0442888	0.0470643	0.0459111	-0.00115314
WBP5	chr5:65882645	0.269115	0.467692	0.576411	0.954731	0.196005	0.302585	0.28321	0.296141	0.0129308	0.0787932	0.0769505	0.100051	0.0947107	-0.00534007
USP11	chr7:103848607	0.268854	0.467692	0.616662	0.954731	0.277439	0.267393	0.278502	0.267988	-0.0105147	0.0478448	0.0482762	0.0517074	0.0503103	-0.00139716
HDAC8	chr21:33245784	0.271059	0.469733	0.743728	0.964254	0.279765	0.285757	0.271053	0.277449	0.0063957	0.0478105	0.0468632	0.0510779	0.0503403	-0.000737584
ABCB7	chr4:47085960	0.277951	0.479211	0.409982	0.937049	0.289997	0.236081	0.277529	0.265076	-0.0124529	0.0489624	0.0467031	0.0525079	0.0564515	0.00394359
IRS4	chr1:183721332	0.278099	0.479211	0.142476	0.872829	0.309729	0.250531	0.321222	0.305018	-0.0162044	0.0431373	0.0414184	0.124559	0.0918138	-0.0327448
SHROOM4	chr11:23063355	0.280107	0.48043	0.531313	0.942155	0.0772846	0.318249	0.297781	0.318827	0.0210464	0.0300566	0.031015	0.121691	0.104079	-0.0176126
MORF4L2	chr1:84907874	0.28117	0.48043	0.469713	0.937049	0.312246	0.293179	0.304135	0.293276	-0.0108594	0.0497372	0.0510841	0.0540383	0.0517071	-0.00233116
CTA-38K21.2	chrX:29005528	0.281051	0.48043	0.0553247	0.629158	0.090393	0.330671	0.295158	0.316334	0.0211753	0.0398099	0.0412446	0.0449791	0.0525393	0.00756022
TCEAL8	chr20:1038074	0.288237	0.490801	0.335767	0.937049	0.151633	0.329112	0.297965	0.316354	0.0183892	0.0223317	0.0252604	0.0222868	0.0420625	0.0197757
ARHGAP4	chr5:65377915	0.288848	0.490801	0.00194311	0.134808	0.222638	0.349421	0.320079	0.332849	0.0127691	0.0393721	0.0411302	0.0616406	0.0466517	-0.0149889
MAGT1	chr20:43939512	0.290189	0.491709	0.0817325	0.631099	0.313102	0.307331	0.289339	0.296794	0.0074557	0.0548677	0.0534757	0.0629885	0.0580923	-0.00489616
USP9X	chr18:68178265	0.295469	0.499269	0.679103	0.962165	0.0398485	0.0399396	0.0593722	0.0505945	-0.00877767	0.0407058	0.0398386	0.0438847	0.0426548	-0.00122993
HDAC8	chr16:5220833	0.307222	0.507233	0.232328	0.937049	0.286323	0.155035	0.277119	0.264542	-0.0125769	0.0471728	0.042993	0.0507269	0.0425001	-0.00822681
TCEAL8	chr3:103685267	0.303104	0.507233	0.453951	0.937049	0.329109	0.317781	0.316493	0.305355	-0.0111373	0.0252565	0.0241744	0.0414359	0.0498676	0.00843165
BEX2	chr7:123679583	0.306029	0.507233	0.817661	0.979139	0.293554	0.237862	0.298275	0.288322	-0.00995351	0.0403904	0.0411729	0.0812106	0.085636	0.00442544
PRRG1	chr12:102968409	0.306216	0.507233	0.295335	0.937049	0.307736	0.235366	0.30371	0.291423	-0.0122874	0.0461214	0.0433926	0.0685523	0.0529651	-0.0155873
RP5-972B16.2	chr12:102968409	0.306216	0.507233	0.295335	0.937049	0.307736	0.235366	0.30371	0.291423	-0.0122874	0.0461214	0.0433926	0.0685523	0.0529651	-0.0155873
TMSB4X	chr11:23063355	0.307666	0.507233	0.291941	0.937049	0.0987616	0.336608	0.308247	0.328609	0.0203613	0.0425837	0.042581	0.0483963	0.0679644	0.0195681
PRRG1	chr3:148833060	0.306826	0.507233	0.90281	0.981665	0.30756	0.255066	0.303643	0.28857	-0.0150728	0.0457511	0.0554178	0.0681462	0.0703309	0.00218471
RP5-972B16.2	chr3:148833060	0.306826	0.507233	0.90281	0.981665	0.30756	0.255066	0.303643	0.28857	-0.0150728	0.0457511	0.0554178	0.0681462	0.0703309	0.00218471
RP11-761E20.1	chr11:114236722	0.301311	0.507233	0.0139453	0.369853	0.150289	0.262145	0.258378	0.272893	0.0145154	0.0580374	0.058611	0.140029	0.0926119	-0.0474167
RP11-761E20.1	chr4:157522268	0.309429	0.508764	0.350725	0.937049	0.262145	0.19864	0.273043	0.262818	-0.0102255	0.0586819	0.0628719	0.0913781	0.103837	0.0124594
AL022578.1	chr7:13638076	0.312129	0.511824	0.12342	0.822705	0.0964649	0.277378	0.251021	0.263249	0.0122276	0.0387382	0.0366452	0.0460355	0.0393774	-0.00665812
MBNL3	chr18:49110413	0.315241	0.515542	0.529772	0.942155	0.323315	0.292321	0.310034	0.299088	-0.010946	0.0402951	0.038479	0.0486761	0.0449993	-0.00367678
GPKOW	chr3:103713460	0.316327	0.515935	0.442506	0.937049	0.32159	0.319207	0.316953	0.308723	-0.00823064	0.0476945	0.0477929	0.0490404	0.0512071	0.0021667
MORF4L2	chr2:85240879	0.321426	0.520861	0.870723	0.979139	0.312194	0.261805	0.30408	0.293364	-0.0107159	0.0497755	0.0512958	0.0536247	0.054144	0.000519277
PLXNB3	chr11:124930000	0.321535	0.520861	0.491504	0.937049	0.223307	0.16348	0.22998	0.22057	-0.00941081	0.0677768	0.0638175	0.0740244	0.0713711	-0.00265329
GK	chr12:74174507	0.321909	0.520861	0.00482184	0.226256	0.211213	0.329178	0.316552	0.328159	0.0116071	0.0438252	0.0440886	0.0557641	0.0465163	-0.0092478
GK	chr3:103660982	0.331706	0.535293	0.0897114	0.667365	0.343544	0.326966	0.339483	0.327052	-0.0124304	0.0414172	0.0441945	0.0419556	0.0478726	0.005917
ATP6AP2	chr3:103685267	0.3338	0.537251	0.360097	0.937049	0.334525	0.322487	0.321858	0.310935	-0.0109231	0.0519193	0.0519367	0.0568309	0.0532997	-0.0035312
ZNF81	chr7:13638076	0.336393	0.54	0.0793563	0.629158	0.0993697	0.271792	0.247679	0.258954	0.0112749	0.0354877	0.0343248	0.0441101	0.0368082	-0.00730195
MAGT1	chr19:34458127	0.34478	0.550846	0.462724	0.937049	0.307692	0.183041	0.296549	0.284712	-0.0118376	0.0535182	0.0518145	0.0582565	0.0553464	-0.00291011
USP11	chr6:6479929	0.344956	0.550846	0.927862	0.984443	0.09826	0.27727	0.263512	0.278239	0.0147274	0.0487962	0.0477839	0.0516852	0.0514044	-0.000280751
GPKOW	chr3:103705062	0.353211	0.562555	0.412813	0.937049	0.320492	0.319365	0.316755	0.308768	-0.00798655	0.0464638	0.0477284	0.0488247	0.0512288	0.00240408
MBNL3	chr10:123392419	0.354955	0.563861	0.968301	0.984443	0.323342	0.312834	0.310076	0.302332	-0.00774452	0.0400375	0.0405181	0.0487052	0.0488975	0.000192295
SLC25A53	chr1:54659790	0.358295	0.567688	0.892064	0.981665	0.250343	0.278616	0.258498	0.268522	0.0100241	0.0451494	0.0429248	0.0469374	0.0465186	-0.000418849
ATP6AP2	chr9:119886887	0.359675	0.568398	0.497656	0.937049	0.223082	0.334525	0.310139	0.321809	0.01167	0.0498853	0.0518729	0.0538406	0.056496	0.00265538
GRIPAP1	chr10:36986478	0.361114	0.569198	0.48312	0.937049	0.338874	0.260606	0.327982	0.339344	0.0113618	0.0365975	0.0345367	0.0403114	0.0375511	-0.00276025
GPKOW	chr3:103697734	0.3642	0.571111	0.761124	0.964254	0.319355	0.319159	0.308774	0.316583	0.00780918	0.0478067	0.0480008	0.0512154	0.0502687	-0.000946677
GPKOW	chr4:130533697	0.363703	0.571111	0.61538	0.954731	0.318878	0.320334	0.300522	0.309388	0.00886558	0.0477929	0.0479343	0.0498311	0.0511828	0.0013517
GPKOW	chr2:209709432	0.365376	0.571486	0.988569	0.990193	0.320533	0.206363	0.309277	0.295398	-0.0138788	0.0476339	0.0472281	0.0508464	0.0507886	-5.78156e-05
2021-09-06	chr14:72236256	0.377339	0.583341	0.12436	0.822705	0.344548	0.151327	0.329589	0.31645	-0.013139	0.0418249	0.0397582	0.0511266	0.0413109	-0.00981568
USP11	chr1:49040910	0.379086	0.583341	0.673413	0.962165	0.276744	0.0757343	0.278156	0.261039	-0.0171173	0.0479449	0.0489626	0.0516088	0.0487037	-0.00290511
SYAP1	chr2:32981442	0.37965	0.583341	0.255095	0.937049	0.0367818	0.0367977	0.0459025	0.0488158	0.00291328	0.0322348	0.0330158	0.0341809	0.035629	0.00144814
GRIPAP1	chr2:209709432	0.37539	0.583341	0.675514	0.962165	0.339379	0.246257	0.328504	0.313102	-0.0154019	0.0364727	0.0371615	0.0402949	0.038331	-0.00196391
PIGA	chr18:936560	0.379289	0.583341	0.75921	0.964254	0.346796	0.350413	0.324655	0.335138	0.0104831	0.0451483	0.0446528	0.046678	0.0475851	0.000907155
ARHGAP4	chr6:79308551	0.379102	0.583341	0.0838066	0.639025	0.267537	0.349356	0.324072	0.332846	0.00877334	0.0386776	0.0411935	0.0420723	0.0461652	0.00409288
SHROOM4	chr3:103707016	0.378934	0.583341	0.520753	0.937049	0.319294	0.317885	0.308479	0.318927	0.0104478	0.0296405	0.0309308	0.0883251	0.102212	0.0138868
CSTF2	chr10:13799768	0.381074	0.584059	0.387839	0.937049	0.224706	0.316078	0.313987	0.303386	-0.0106011	0.037611	0.0380324	0.037959	0.0425533	0.00459429
BEX2	chr17:7182048	0.3832	0.585845	0.192734	0.937049	0.217506	0.293666	0.28577	0.298086	0.0123163	0.0439311	0.0401871	0.0999	0.0809283	-0.0189717
BEX2	chr8:9342752	0.385963	0.587126	0.381753	0.937049	0.2935	0.281962	0.297568	0.312128	0.0145598	0.0402518	0.0412973	0.081536	0.100083	0.018547
DDX26B	chr6:50701698	0.385038	0.587126	0.467723	0.937049	0.342735	0.356142	0.330605	0.31918	-0.0114249	0.0521206	0.0546132	0.0785767	0.0877237	0.00914703
PNCK	chr7:108178406	0.393543	0.595686	0.0220579	0.446766	0.26916	0.295847	0.299196	0.305243	0.006047	0.0692929	0.0728007	0.0945936	0.116861	0.0222672
ARHGAP4	chr5:26427972	0.392999	0.595686	0.725061	0.962165	0.349139	0.168008	0.332558	0.312605	-0.0199537	0.0411895	0.0407921	0.046765	0.0442872	-0.00247779
USP11	chr10:24899356	0.399791	0.603645	0.247518	0.937049	0.277116	0.224326	0.278331	0.269322	-0.0090094	0.0479275	0.0456216	0.0515751	0.0480876	-0.00348752
SLC16A2	chr3:115576837	0.401438	0.604635	0.720068	0.962165	0.125826	0.342048	0.328141	0.344522	0.0163803	0.0438874	0.0446825	0.113909	0.10264	-0.0112685
PNCK	chr2:33126604	0.408518	0.613784	0.113538	0.796073	0.143332	0.295982	0.319431	0.304394	-0.0150362	0.0742831	0.0732652	0.0800309	0.117461	0.0374296
MAGT1	chr19:34381477	0.415591	0.618424	0.482714	0.937049	0.252436	0.307711	0.286932	0.296523	0.00959128	0.053766	0.0535202	0.0555893	0.0582987	0.0027094
USP11	chr6:16489854	0.415256	0.618424	0.169032	0.937049	0.098331	0.27733	0.262595	0.278142	0.0155466	0.0446066	0.0479662	0.0458789	0.0513929	0.00551396
RP6-24A23.3	chr14:56879139	0.415662	0.618424	0.0289199	0.446766	0.280958	0.251921	0.296893	0.286791	-0.0101019	0.0528872	0.0564325	0.114047	0.152152	0.0381042
HDAC8	chr5:114561487	0.41328	0.618424	0.512896	0.937049	0.309597	0.286343	0.266472	0.277065	0.0105937	0.0446871	0.0471115	0.0531599	0.0504286	-0.00273131
NAA10	chr11:109956315	0.418736	0.621481	0.451342	0.937049	0.37092	0.27118	0.353157	0.363053	0.00989674	0.0272863	0.0279033	0.0307836	0.0285145	-0.00226905
HNRNPH2	chr4:70250817	0.422811	0.626007	0.392453	0.937049	0.311301	0.305646	0.299018	0.29523	-0.00378749	0.0330014	0.0331416	0.0361282	0.0348036	-0.00132456
HDAC8	chr3:103685267	0.427454	0.628917	0.406763	0.937049	0.285763	0.266979	0.277138	0.270265	-0.006873	0.0471738	0.0461703	0.0507409	0.0480027	-0.00273829
TSPAN6	chr2:211242675	0.42787	0.628917	0.764881	0.964254	0.222833	0.269762	0.270865	0.278422	0.00755681	0.0562938	0.0564952	0.0678664	0.0661822	-0.00168428
SLC16A2	chr2:63244131	0.426242	0.628917	0.942354	0.984443	0.228248	0.341075	0.332057	0.344577	0.0125203	0.0508661	0.044313	0.100642	0.102632	0.00198961
COL4A6	chr12:84449150	0.443238	0.649941	0.593905	0.954731	0.2244	0.257606	0.267505	0.277271	0.00976643	0.0751722	0.0746574	0.125998	0.13822	0.012222
IL1RAPL2	chr4:64438504	0.445546	0.651757	0.386021	0.937049	0.293496	0.263077	0.295767	0.285163	-0.0106042	0.0428725	0.0406078	0.0878384	0.0713875	-0.0164508
MORF4L2	chr3:103660982	0.448777	0.654914	0.803233	0.979139	0.296072	0.312294	0.297265	0.304042	0.0067771	0.0511261	0.049904	0.0535163	0.0542262	0.000709925
GRIPAP1	chr2:118214825	0.450359	0.655654	0.12884	0.822705	0.350754	0.339394	0.321112	0.328607	0.00749516	0.0363931	0.0366579	0.0449465	0.0403069	-0.0046396
GK	chr18:928034	0.4538	0.65909	0.947934	0.984443	0.329595	0.330076	0.32787	0.31621	-0.0116592	0.0442033	0.0467012	0.0470598	0.0472782	0.0002184
TBC1D8B	chr5:165778381	0.456306	0.661156	0.810249	0.979139	0.279595	0.258343	0.281082	0.271311	-0.00977106	0.0492336	0.0501801	0.0578552	0.0594417	0.0015865
MORF4L2	chr3:103685267	0.462269	0.662994	0.646901	0.962165	0.312327	0.313851	0.304029	0.297144	-0.00688502	0.0498985	0.0505622	0.0541832	0.0526383	-0.00154492
GPKOW	chr3:103660982	0.461458	0.662994	0.465486	0.937049	0.312121	0.319606	0.315263	0.308844	-0.00641954	0.0479078	0.0477505	0.0493335	0.0513276	0.00199416
GPR64	chr4:163584683	0.465935	0.662994	0.963578	0.984443	0.15656	0.33192	0.312015	0.326736	0.0147209	0.0536955	0.0605234	0.112506	0.114667	0.00216089
MAGT1	chr2:4379521	0.462849	0.662994	0.707403	0.962165	0.307744	0.256275	0.296533	0.289063	-0.00747041	0.0532333	0.0540724	0.0579388	0.0593634	0.00142467
ARHGAP4	chr11:109956315	0.466256	0.662994	0.833638	0.979139	0.347578	0.25005	0.332034	0.33985	0.00781585	0.0411103	0.0428661	0.0468937	0.0475279	0.000634207
LINC00894	chr11:29452962	0.46627	0.662994	2.45882e-08	1.49988e-05	0.360805	0.34014	0.314484	0.3234	0.00891575	0.0287143	0.0288293	0.0530676	0.0315664	-0.0215011
PRRG1	chr11:113677587	0.463705	0.662994	0.834754	0.979139	0.163641	0.30766	0.294516	0.303612	0.00909634	0.043937	0.0458357	0.0703586	0.0677853	-0.00257331
RP5-972B16.2	chr11:113677587	0.463705	0.662994	0.834754	0.979139	0.163641	0.30766	0.294516	0.303612	0.00909634	0.043937	0.0458357	0.0703586	0.0677853	-0.00257331
IL1RAPL2	chr7:123727639	0.475436	0.672686	0.388725	0.937049	0.292869	0.260829	0.295859	0.28908	-0.00677889	0.0425688	0.0489715	0.087896	0.0717559	-0.0161401
GK	chr18:928189	0.476394	0.672686	0.625631	0.958881	0.320982	0.329434	0.317238	0.327867	0.0106289	0.0428775	0.0441972	0.0454914	0.0470814	0.00158996
MORF4L2	chrX:22695776	0.474497	0.672686	0.857697	0.979139	0.31227	0.300941	0.303956	0.294922	-0.00903463	0.049731	0.0522965	0.0538483	0.0542618	0.000413493
ATP6AP2	chr12:73817718	0.481787	0.675118	0.00018791	0.0441249	0.143848	0.334585	0.310174	0.321661	0.0114869	0.0591723	0.0519781	0.0784977	0.0564162	-0.0220815
ATG4A	chr4:92111011	0.483396	0.675118	0.127465	0.822705	0.366414	0.348453	0.347141	0.340144	-0.00699656	0.0421068	0.0415686	0.0456837	0.0513518	0.00566811
PSMD10	chr4:92111011	0.483396	0.675118	0.127465	0.822705	0.366414	0.348453	0.347141	0.340144	-0.00699656	0.0421068	0.0415686	0.0456837	0.0513518	0.00566811
GK	chr9:33260386	0.48365	0.675118	0.152278	0.893169	0.326761	0.359723	0.327016	0.333654	0.00663848	0.0440801	0.0472469	0.0475495	0.0520587	0.00450925
ARMCX3-AS1	chr4:92111011	0.482629	0.675118	0.821635	0.979139	0.320013	0.329907	0.311472	0.319056	0.00758409	0.0350128	0.0326596	0.0509916	0.0487807	-0.00221091
PIGA	chr1:220291568	0.487424	0.678832	0.0629622	0.629158	0.350292	0.299566	0.33506	0.325542	-0.00951783	0.0446557	0.0456878	0.047543	0.0548647	0.00732171
HDAC8	chr2:13751967	0.488789	0.679183	0.753734	0.964254	0.266482	0.286277	0.268302	0.277042	0.00874048	0.04847	0.047088	0.0514976	0.0505072	-0.000990407
PRRG1	chr16:69025313	0.491682	0.680105	0.884858	0.981271	0.304796	0.307781	0.296585	0.30364	0.00705482	0.0457935	0.0458199	0.069678	0.0678278	-0.00185019
RP5-972B16.2	chr16:69025313	0.491682	0.680105	0.884858	0.981271	0.304796	0.307781	0.296585	0.30364	0.00705482	0.0457935	0.0458199	0.069678	0.0678278	-0.00185019
HNRNPH2	chr1:54659790	0.49301	0.680399	0.768746	0.964254	0.274219	0.310602	0.290417	0.298634	0.00821716	0.0333819	0.0330759	0.0351826	0.0360135	0.000830914
PNCK	chr10:54108725	0.495932	0.681348	0.268867	0.937049	0.254372	0.296087	0.295127	0.304866	0.00973939	0.0753153	0.0725179	0.0975072	0.114564	0.0170568
LINC00894	chr14:81799389	0.495844	0.681348	0.868752	0.979139	0.312839	0.340016	0.316729	0.323426	0.0066968	0.0289619	0.0288122	0.0307629	0.0313658	0.000602906
CDKL5	chr20:4048059	0.497263	0.681641	0.315722	0.937049	0.305889	0.241162	0.292496	0.286042	-0.00645443	0.0252314	0.0249887	0.0285184	0.0258821	-0.00263627
HDAC8	chr3:103660982	0.502	0.685056	0.44434	0.937049	0.273221	0.285733	0.271548	0.277103	0.00555468	0.0459326	0.0471811	0.0486229	0.0507543	0.0021314
GPR64	chr1:194690578	0.501937	0.685056	0.596427	0.954731	0.0926066	0.331121	0.337942	0.326208	-0.0117332	0.0700413	0.061253	0.129045	0.115371	-0.0136743
TCEAL8	chr16:50429619	0.503931	0.686156	0.171929	0.937049	0.317968	0.329142	0.309082	0.316347	0.00726546	0.0255224	0.0253636	0.0285223	0.0411038	0.0125814
2021-09-06	chr16:57759609	0.506936	0.688711	0.812413	0.979139	0.344549	0.164726	0.329129	0.338643	0.00951361	0.0417355	0.0423997	0.05072	0.052357	0.00163696
ATP6AP2	chr1:210907839	0.510167	0.69156	0.0386223	0.512166	0.328855	0.33423	0.317397	0.321934	0.0045371	0.0541589	0.0518731	0.0604127	0.0560397	-0.00437301
2021-09-06	chr7:103871170	0.514961	0.696511	0.816466	0.979139	0.348363	0.344672	0.323733	0.329639	0.00590573	0.0446934	0.0415187	0.0510271	0.0498157	-0.00121141
CSTF2	chr14:22046141	0.524423	0.707739	0.0479819	0.573901	0.315087	0.321055	0.303191	0.306125	0.00293396	0.0380314	0.0393266	0.0430389	0.047689	0.00465008
CTA-38K21.2	chr16:62284789	0.526538	0.70859	0.257318	0.937049	0.314434	0.328953	0.311923	0.316525	0.00460262	0.0414048	0.041249	0.0558383	0.0511607	-0.00467763
2021-09-06	chr11:28534965	0.527377	0.70859	0.345242	0.937049	0.345072	0.28267	0.329506	0.319458	-0.0100482	0.0417968	0.0395664	0.0508022	0.0449005	-0.00590166
TMSB4X	chr9:10289104	0.53025	0.710884	0.716189	0.962165	0.336813	0.25404	0.328489	0.316568	-0.0119204	0.0425376	0.0454587	0.0668633	0.0728712	0.00600789
WBP5	chr18:30533948	0.534862	0.715495	0.146167	0.88279	0.302514	0.142586	0.295296	0.303992	0.00869566	0.077104	0.07323	0.0951219	0.113806	0.0186842
BEX2	chr1:93431208	0.539241	0.716638	0.455598	0.937049	0.2939	0.270749	0.298086	0.29192	-0.0061654	0.0403423	0.0385375	0.0808497	0.068571	-0.0122787
RGAG4	chr12:44428486	0.538645	0.716638	0.0182829	0.394169	0.305943	0.310856	0.300418	0.304161	0.003743	0.0402678	0.0374589	0.0956007	0.0740141	-0.0215866
RP11-262D11.1	chr12:44428486	0.538645	0.716638	0.0182829	0.394169	0.305943	0.310856	0.300418	0.304161	0.003743	0.0402678	0.0374589	0.0956007	0.0740141	-0.0215866
CXorf57	chr22:31834362	0.546418	0.724598	0.75059	0.964254	0.319551	0.174012	0.313007	0.305561	-0.00744661	0.0284638	0.0284168	0.034275	0.0320156	-0.00225935
SHROOM4	chr2:70545323	0.550846	0.728885	0.893188	0.981665	0.318146	0.260121	0.318813	0.311658	-0.00715595	0.031467	0.0292394	0.109638	0.106203	-0.00343475
SLC25A53	chr20:18195857	0.552284	0.729207	0.705483	0.962165	0.278884	0.289138	0.268489	0.263455	-0.00503433	0.0429428	0.0437556	0.0467827	0.0454816	-0.00130116
MAGT1	chr4:92111011	0.560445	0.738384	0.743872	0.964254	0.307656	0.301953	0.296507	0.291148	-0.00535805	0.0535342	0.0486167	0.0582397	0.0594156	0.00117588
SLC25A53	chr16:5220833	0.566107	0.742635	0.595827	0.954731	0.278343	0.174327	0.268436	0.261794	-0.0066424	0.0429342	0.0441283	0.0467055	0.0429602	-0.00374523
MORF4L2	chr20:1038074	0.565699	0.742635	0.41832	0.937049	0.125104	0.311667	0.312258	0.303645	-0.00861352	0.0513368	0.0497907	0.0493167	0.0536387	0.00432202
BEX2	chr7:123680106	0.568948	0.743915	0.192019	0.937049	0.293554	0.262339	0.298064	0.292585	-0.00547865	0.0403832	0.041795	0.0813137	0.0566673	-0.0246463
SLC16A2	chr2:220938076	0.569521	0.743915	0.37363	0.937049	0.341546	0.206123	0.344396	0.332728	-0.0116681	0.0446544	0.042573	0.10364	0.0657677	-0.0378726
PIGA	chr11:113652259	0.575017	0.749488	0.703564	0.962165	0.349718	0.168043	0.334689	0.341049	0.00636061	0.0447321	0.0465763	0.047663	0.0463921	-0.00127092
GK	chr3:103685267	0.57893	0.752979	0.271398	0.937049	0.327734	0.343544	0.327268	0.334708	0.00743938	0.0442073	0.041172	0.0478301	0.0432813	-0.00454873
MTMR8	chr5:11203314	0.581638	0.754892	0.519657	0.937049	0.271134	0.270806	0.275708	0.281409	0.00570129	0.0491727	0.0488043	0.0827807	0.0915097	0.00872898
SYAP1	chr2:33083214	0.588258	0.757041	0.12864	0.822705	0.0386383	0.0368128	0.0476716	0.0459498	-0.00172182	0.0332003	0.0322213	0.0360405	0.034117	-0.00192354
HDAC8	chr6:36915170	0.587747	0.757041	0.818869	0.979139	0.26797	0.285712	0.274417	0.277212	0.00279469	0.0474347	0.0468935	0.0507182	0.0502966	-0.000421623
LINC00894	chr10:13799768	0.586458	0.757041	0.671579	0.962165	0.274193	0.33966	0.329936	0.323101	-0.00683452	0.0287041	0.0288151	0.0297311	0.031892	0.00216089
COL4A5	chr8:105904808	0.587985	0.757041	0.429949	0.937049	0.2232	0.269436	0.271691	0.277665	0.00597387	0.0762077	0.0733506	0.107812	0.122228	0.0144156
GK	chr8:40856275	0.597994	0.767687	0.7547	0.964254	0.329143	0.133227	0.327741	0.317885	-0.00985568	0.0441682	0.0474017	0.047117	0.0454198	-0.00169724
LINC00894	chr11:28534965	0.600306	0.767687	0.311236	0.937049	0.339723	0.358147	0.323111	0.32992	0.00680878	0.0289151	0.02765	0.0317011	0.0279671	-0.00373403
MTMR8	chr19:35953461	0.600063	0.767687	0.500766	0.937049	0.199057	0.270104	0.274467	0.281346	0.00687889	0.0513949	0.0484163	0.104395	0.0927122	-0.0116825
SYAP1	chr2:33093224	0.603374	0.769997	0.209035	0.937049	0.0370617	0.0368264	0.0475806	0.0459529	-0.00162765	0.0330988	0.0322339	0.035685	0.0341281	-0.00155682
GPKOW	chr3:103685267	0.606184	0.770384	0.458149	0.937049	0.319668	0.323874	0.308923	0.313627	0.00470416	0.0477961	0.0473406	0.05133	0.0489271	-0.00240285
COL4A6	chr12:84444877	0.606834	0.770384	0.508232	0.937049	0.21799	0.257393	0.270671	0.277163	0.00649273	0.0720472	0.0746707	0.123465	0.13848	0.0150149
TBC1D8B	chr19:1784212	0.607476	0.770384	0.544567	0.952353	0.174725	0.27915	0.288647	0.280763	-0.00788352	0.0459508	0.0496498	0.0639348	0.0577319	-0.00620287
COL4A6	chr1:10831720	0.609993	0.770384	0.74773	0.964254	0.257612	0.216131	0.277174	0.271376	-0.00579801	0.0742102	0.0686812	0.138061	0.132007	-0.00605384
TCEAL8	chr10:8980875	0.608886	0.770384	0.83289	0.979139	0.263931	0.329169	0.310273	0.316272	0.00599923	0.0288512	0.0251592	0.0437668	0.0409961	-0.0027707
TCEAL8	chr18:52523361	0.612189	0.77156	0.208177	0.937049	0.329142	0.184191	0.316241	0.308894	-0.00734658	0.0253284	0.0250715	0.0423925	0.0633084	0.0209159
PNCK	chr16:69025313	0.616609	0.775528	0.182293	0.937049	0.271889	0.296334	0.299119	0.304851	0.00573187	0.0740664	0.0740487	0.0953464	0.118095	0.0227489
RAB9B	chr4:48188348	0.618043	0.775733	0.293032	0.937049	0.352745	0.323648	0.34228	0.33455	-0.0077295	0.0384119	0.0422609	0.0642827	0.0808655	0.0165828
IL1RAPL2	chr9:106393186	0.62359	0.781088	0.966701	0.984443	0.293496	0.263166	0.295709	0.289969	-0.00573982	0.0425885	0.0489706	0.0874796	0.0882915	0.000811897
RAB9B	chr12:16483409	0.633406	0.78932	0.477593	0.937049	0.353707	0.353145	0.337458	0.342357	0.00489884	0.0419049	0.0384147	0.0713514	0.0630909	-0.00826053
ATP6AP2	chr6:130443146	0.635338	0.78932	0.766794	0.964254	0.334266	0.120817	0.32129	0.328267	0.0069767	0.0520263	0.0471495	0.056671	0.05554	-0.00113106
RAB9B	chr19:43120896	0.634416	0.78932	0.682558	0.962165	0.300148	0.352968	0.336437	0.342325	0.00588792	0.036999	0.0384524	0.0685055	0.0632609	-0.00524461
HNRNPH2	chr2:46361349	0.633424	0.78932	0.331686	0.937049	0.29895	0.310683	0.295167	0.298659	0.00349259	0.0336329	0.0330337	0.0384939	0.0360439	-0.00244999
ARMCX3-AS1	chr7:123727639	0.641921	0.794263	0.269239	0.937049	0.32001	0.293808	0.311966	0.307269	-0.00469717	0.035019	0.03272	0.0508605	0.0385873	-0.0122732
SLC16A2	chr21:27651620	0.640894	0.794263	0.577033	0.954731	0.239609	0.341252	0.337028	0.344418	0.00738973	0.0469848	0.0448512	0.0925352	0.103773	0.011238
TCEAL8	chr1:217604548	0.647275	0.799266	0.530023	0.942155	0.32986	0.325036	0.316353	0.312831	-0.00352227	0.0253773	0.025153	0.0428605	0.0378962	-0.00496433
MORF4L2	chr3:103697734	0.652663	0.804292	0.901683	0.981665	0.312202	0.302118	0.303939	0.299963	-0.00397584	0.0499077	0.0512591	0.0540964	0.0536884	-0.000407941
BEX2	chr10:13799768	0.655116	0.805686	0.29502	0.937049	0.110111	0.293346	0.304866	0.297662	-0.00720382	0.0372641	0.0399962	0.0534013	0.0810087	0.0276074
BEX2	chr12:69609715	0.662948	0.813679	0.261965	0.937049	0.29362	0.164024	0.297929	0.291305	-0.00662477	0.0400527	0.046246	0.079414	0.099841	0.0204269
BEX2	chr19:51678028	0.67204	0.818485	0.722687	0.962165	0.293914	0.273872	0.297992	0.293729	-0.00426342	0.0402991	0.0416048	0.0813115	0.0868881	0.00557664
HDAC8	chr6:85968707	0.67004	0.818485	0.52566	0.942155	0.285963	0.186169	0.27681	0.283564	0.00675421	0.0471377	0.0445304	0.0504399	0.0533193	0.00287935
ZNF81	chr3:103685267	0.671105	0.818485	0.378706	0.937049	0.271659	0.250287	0.258896	0.255639	-0.00325631	0.034364	0.0327603	0.0373239	0.0347018	-0.0026221
HDAC8	chr14:52022735	0.672231	0.818485	0.433765	0.937049	0.299431	0.285181	0.279123	0.276682	-0.00244087	0.0457831	0.0469485	0.0491191	0.0505032	0.00138415
GRIPAP1	chr12:131943296	0.67565	0.82101	0.0577685	0.629158	0.30216	0.339365	0.323391	0.328437	0.00504676	0.0339548	0.0365359	0.0490858	0.0404629	-0.00862287
HDAC8	chr20:16257118	0.686621	0.832682	0.292157	0.937049	0.204603	0.286323	0.273209	0.277007	0.00379835	0.0438152	0.0470916	0.0475244	0.0506247	0.00310023
RGAG4	chr6:130443146	0.690231	0.833744	0.49476	0.937049	0.310865	0.127253	0.303501	0.309312	0.00581069	0.0372466	0.0370275	0.0747169	0.0880873	0.0133704
RP11-262D11.1	chr6:130443146	0.690231	0.833744	0.49476	0.937049	0.310865	0.127253	0.303501	0.309312	0.00581069	0.0372466	0.0370275	0.0747169	0.0880873	0.0133704
SHROOM4	chr11:97367296	0.693361	0.83587	0.31612	0.937049	0.146052	0.318204	0.312567	0.318643	0.00607588	0.0287512	0.0312395	0.0796927	0.108068	0.0283756
ABCB7	chr16:5220833	0.699914	0.836545	0.223032	0.937049	0.289774	0.118775	0.277353	0.272592	-0.00476099	0.0490633	0.0442564	0.0527383	0.0446832	-0.00805509
ARHGAP4	chr18:13926053	0.699723	0.836545	0.637908	0.962165	0.332906	0.347578	0.329178	0.33261	0.00343167	0.0409737	0.0411646	0.0459443	0.0473435	0.00139922
ATG4A	chr2:209709432	0.700778	0.836545	0.87239	0.979139	0.3665	0.238981	0.346958	0.34054	-0.00641771	0.042138	0.0430311	0.0457139	0.0449259	-0.000788001
PSMD10	chr2:209709432	0.700778	0.836545	0.87239	0.979139	0.3665	0.238981	0.346958	0.34054	-0.00641771	0.042138	0.0430311	0.0457139	0.0449259	-0.000788001
IL1RAPL2	chr10:14259271	0.695475	0.836545	0.835738	0.979139	0.293111	0.142148	0.29565	0.289019	-0.00663041	0.0427204	0.0375368	0.0872251	0.0821003	-0.0051248
BEX2	chr7:123727639	0.704705	0.83959	0.662628	0.962165	0.293174	0.235165	0.297967	0.294018	-0.00394861	0.0403504	0.0419907	0.0809142	0.0719084	-0.00900581
ARMCX3-AS1	chr3:103685267	0.709648	0.842189	0.0804497	0.629158	0.319271	0.298392	0.311909	0.307905	-0.00400424	0.0349559	0.0365164	0.0519896	0.0696702	0.0176806
CHM	chr12:8609709	0.709119	0.842189	0.0757789	0.629158	0.238272	0.138724	0.242076	0.237744	-0.00433152	0.0705958	0.0759214	0.0796585	0.0898582	0.0101997
GRIPAP1	chr3:103685267	0.722748	0.856071	0.40906	0.937049	0.339224	0.321076	0.328441	0.324772	-0.00366869	0.0365677	0.0358157	0.0407683	0.0376396	-0.00312877
GRIPAP1	chrX:15219488	0.725035	0.857115	0.481592	0.937049	0.329523	0.338607	0.332017	0.328169	-0.00384806	0.0364955	0.0365797	0.0410766	0.0400596	-0.00101693
GK	chr1:205368386	0.727334	0.857242	0.0779583	0.629158	0.328014	0.328547	0.327975	0.325728	-0.00224699	0.0445938	0.0425767	0.0479112	0.044792	-0.00311925
TCEAL8	chr10:59586619	0.727953	0.857242	0.76903	0.964254	0.227409	0.329112	0.312162	0.316212	0.00405001	0.0258211	0.0253379	0.0391381	0.0428179	0.00367983
LDOC1	chr22:31834362	0.734813	0.863653	0.938737	0.984443	0.295098	0.200092	0.313287	0.318869	0.00558218	0.0505507	0.0826889	0.151878	0.154568	0.00268983
PRRG1	chr3:103685267	0.752373	0.870868	0.0669371	0.629158	0.307288	0.322719	0.303484	0.300229	-0.00325537	0.0458396	0.0441268	0.0693768	0.0473863	-0.0219905
RP5-972B16.2	chr3:103685267	0.752373	0.870868	0.0669371	0.629158	0.307288	0.322719	0.303484	0.300229	-0.00325537	0.0458396	0.0441268	0.0693768	0.0473863	-0.0219905
SLC16A2	chrX:119635647	0.745111	0.870868	0.0105822	0.322491	0.341838	0.169298	0.344326	0.338235	-0.00609024	0.0448614	0.0434184	0.104046	0.072939	-0.0311066
PRRG1	chr3:103697734	0.749722	0.870868	0.0726909	0.629158	0.307167	0.313453	0.303234	0.306339	0.0031044	0.0457791	0.0445885	0.0689367	0.0476208	-0.0213159
RP5-972B16.2	chr3:103697734	0.749722	0.870868	0.0726909	0.629158	0.307167	0.313453	0.303234	0.306339	0.0031044	0.0457791	0.0445885	0.0689367	0.0476208	-0.0213159
ATG4A	chr1:70488251	0.749633	0.870868	0.915997	0.984443	0.334287	0.366286	0.342872	0.346969	0.00409716	0.0426989	0.0421321	0.0452266	0.0458404	0.000613753
PSMD10	chr1:70488251	0.749633	0.870868	0.915997	0.984443	0.334287	0.366286	0.342872	0.346969	0.00409716	0.0426989	0.0421321	0.0452266	0.0458404	0.000613753
CTA-38K21.2	chr8:55680503	0.749951	0.870868	0.271199	0.937049	0.330286	0.1794	0.316178	0.311915	-0.00426329	0.041223	0.0403062	0.0521037	0.043582	-0.00852173
SLC16A2	chr1:166586014	0.754727	0.871938	0.597623	0.954731	0.34158	0.290992	0.344342	0.339615	-0.0047271	0.0448682	0.0399167	0.104081	0.0899008	-0.0141802
PIGA	chr6:163606631	0.758003	0.874068	0.842159	0.979139	0.227644	0.350292	0.330294	0.334951	0.00465721	0.0471671	0.0446419	0.0488296	0.0478185	-0.00101113
ATG4A	chr3:103685267	0.761461	0.874748	0.721166	0.962165	0.366269	0.360122	0.346987	0.34397	-0.00301707	0.0419752	0.0428662	0.0460784	0.0446888	-0.00138954
PSMD10	chr3:103685267	0.761461	0.874748	0.721166	0.962165	0.366269	0.360122	0.346987	0.34397	-0.00301707	0.0419752	0.0428662	0.0460784	0.0446888	-0.00138954
ATG4A	chr6:85968707	0.764478	0.874919	0.856107	0.979139	0.366272	0.337223	0.346934	0.341484	-0.00544975	0.0422007	0.0418057	0.0457336	0.0447913	-0.000942289
PSMD10	chr6:85968707	0.764478	0.874919	0.856107	0.979139	0.366272	0.337223	0.346934	0.341484	-0.00544975	0.0422007	0.0418057	0.0457336	0.0447913	-0.000942289
GRIPAP1	chr3:103660982	0.771246	0.876523	0.317192	0.937049	0.317505	0.339245	0.325546	0.328418	0.00287206	0.0356864	0.036594	0.037599	0.0407955	0.00319652
BEX2	chr20:1038074	0.768773	0.876523	0.242377	0.937049	0.198808	0.29362	0.292651	0.297872	0.00522138	0.0389595	0.0403686	0.0441061	0.0817178	0.0376117
GK	chr1:220291568	0.76791	0.876523	0.0449872	0.548844	0.328434	0.200492	0.327651	0.322126	-0.00552506	0.0441724	0.0491745	0.0472223	0.056266	0.00904365
IL1RAPL2	chr10:54108725	0.771627	0.876523	0.391093	0.937049	0.26702	0.293312	0.292005	0.295652	0.00364685	0.0429037	0.0426796	0.0732101	0.0870105	0.0138003
PNCK	chr7:25556752	0.776817	0.877515	0.327595	0.937049	0.295811	0.291814	0.304483	0.307375	0.00289185	0.0725701	0.075517	0.116634	0.12942	0.0127858
GK	chr5:166396312	0.7756	0.877515	0.475021	0.937049	0.329261	0.171586	0.327652	0.322428	-0.00522366	0.044265	0.0415475	0.0470614	0.0436329	-0.00342851
COL4A5	chr9:3773699	0.775705	0.877515	0.713489	0.962165	0.269562	0.223889	0.277537	0.27414	-0.00339766	0.0733506	0.0744826	0.121641	0.115021	-0.00661993
ZNF81	chr3:103697734	0.779921	0.877771	0.412768	0.937049	0.271606	0.260923	0.258691	0.260712	0.00202102	0.0343587	0.0330635	0.0371995	0.0349025	-0.00229696
MORF4L2	chr14:64801887	0.779577	0.877771	0.541439	0.952353	0.311908	0.278777	0.303858	0.300754	-0.00310458	0.049934	0.0494846	0.0540713	0.0519273	-0.00214401
MAGT1	chr1:54140849	0.783482	0.880155	0.0794682	0.629158	0.299293	0.307194	0.293656	0.296386	0.00272946	0.0510418	0.0535202	0.0624581	0.0579589	-0.00449918
TBC1D8B	chr21:37446065	0.787746	0.883318	0.41065	0.937049	0.265889	0.279321	0.279277	0.281036	0.00175905	0.0503481	0.049246	0.054539	0.0579221	0.00338316
MORF4L2	chr3:103713460	0.794685	0.889464	0.543492	0.952353	0.321183	0.312246	0.301679	0.303873	0.00219412	0.0500184	0.0498461	0.0522419	0.054061	0.00181909
2021-09-06	chr6:113352422	0.797658	0.891156	0.85199	0.979139	0.180295	0.344549	0.32582	0.329413	0.00359345	0.0425128	0.0418615	0.0494753	0.0508876	0.00141232
GRIPAP1	chr3:103707016	0.803038	0.892264	0.3313	0.937049	0.339045	0.338874	0.330565	0.328202	-0.00236251	0.0354459	0.0365522	0.0373718	0.040598	0.00322625
COL4A6	chr5:91102100	0.802938	0.892264	0.857015	0.979139	0.257612	0.17097	0.276996	0.272628	-0.00436764	0.0741445	0.0750367	0.135702	0.13109	-0.00461189
IL1RAPL2	chr14:72308960	0.8012	0.892264	0.600761	0.954731	0.293111	0.139929	0.295633	0.2921	-0.00353314	0.0426289	0.0394417	0.0884248	0.080291	-0.00813376
TBC1D8B	chr7:67379052	0.822643	0.911847	0.239617	0.937049	0.279099	0.285418	0.280797	0.282858	0.0020612	0.0492883	0.0518344	0.0577879	0.0656136	0.00782567
GPKOW	chr10:54108725	0.823652	0.911847	0.759788	0.964254	0.282292	0.32	0.306634	0.30916	0.0025264	0.0481583	0.0474604	0.0498468	0.0508168	0.000969992
BEX2	chr18:23984009	0.825362	0.912084	0.0038704	0.196745	0.13777	0.293652	0.294176	0.297856	0.00368076	0.0548421	0.0403375	0.153419	0.0805635	-0.0728553
CHM	chrX:68466502	0.828914	0.914353	0.518404	0.937049	0.143661	0.237606	0.245121	0.241921	-0.00319968	0.0728764	0.07039	0.0813906	0.079694	-0.00169664
IL1RAPL2	chr3:103685267	0.832455	0.916602	0.284389	0.937049	0.293312	0.291981	0.295641	0.293502	-0.00213954	0.0429529	0.0406088	0.0886743	0.0714971	-0.0171771
IL1RAPL2	chr3:103697734	0.83496	0.917704	0.464979	0.937049	0.292999	0.291981	0.295479	0.297467	0.00198736	0.042894	0.0415297	0.0883156	0.0766071	-0.0117085
IRS4	chr2:82591536	0.838035	0.918704	0.198798	0.937049	0.309518	0.0954791	0.320115	0.325736	0.005621	0.0432687	0.0458202	0.123099	0.183223	0.0601242
MORF4L2	chr2:209709432	0.838882	0.918704	0.68871	0.962165	0.312392	0.222393	0.303732	0.306932	0.00320005	0.0497092	0.0474553	0.0537332	0.0520282	-0.00170506
IL1RAPL2	chr11:28534965	0.847793	0.926799	0.425476	0.937049	0.29249	0.180245	0.295512	0.298431	0.00291893	0.0429518	0.0389196	0.0875964	0.0724955	-0.015101
HNRNPH2	chr1:210907839	0.85178	0.927832	0.180476	0.937049	0.30397	0.310146	0.299371	0.298353	-0.00101834	0.032877	0.0331897	0.0377821	0.0356052	-0.00217691
MBNL3	chr14:22046141	0.851397	0.927832	0.412704	0.937049	0.322774	0.327833	0.30969	0.310539	0.000849401	0.0402589	0.0401786	0.0490301	0.0515711	0.00254098
2021-09-06	chr14:72225203	0.858187	0.931853	0.0657984	0.629158	0.309129	0.344168	0.331353	0.329271	-0.00208169	0.040379	0.0418615	0.0419307	0.0510386	0.00910786
PIGA	chr11:113646048	0.858527	0.931853	0.562597	0.954731	0.350039	0.152143	0.334819	0.336923	0.00210396	0.0447321	0.0449221	0.0476723	0.0456069	-0.00206538
CXorf57	chr12:84085648	0.86057	0.932412	0.760425	0.964254	0.319151	0.266088	0.312842	0.311099	-0.00174309	0.028429	0.0293906	0.0347646	0.0368041	0.00203951
MORF4L2	chr12:40332126	0.865468	0.934264	0.594196	0.954731	0.145176	0.311998	0.301534	0.303816	0.00228243	0.0469946	0.0497755	0.0515515	0.0536534	0.00210192
PIGA	chr20:6283817	0.869392	0.934264	0.424723	0.937049	0.349824	0.320667	0.334805	0.336241	0.00143556	0.0446909	0.0440662	0.0477452	0.0501773	0.0024321
MBNL3	chr10:13799768	0.86787	0.934264	0.682794	0.962165	0.23592	0.32301	0.311747	0.309767	-0.00198072	0.0391529	0.0401656	0.0460012	0.0490268	0.00302562
IL1RAPL2	chr3:103660982	0.869938	0.934264	0.583056	0.954731	0.281544	0.293021	0.294043	0.295625	0.00158192	0.0405432	0.0429155	0.0809751	0.0883763	0.00740122
ZNF81	chr3:103660982	0.867445	0.934264	0.429383	0.937049	0.25061	0.271618	0.2576	0.258823	0.00122271	0.0328261	0.0343758	0.0353553	0.0373413	0.00198607
LINC00894	chr20:1038074	0.875215	0.936634	0.285059	0.937049	0.165482	0.339926	0.321086	0.323259	0.00217283	0.0260156	0.028887	0.0254939	0.0317128	0.00621889
GRIPAP1	chr3:103713460	0.875001	0.936634	0.341684	0.937049	0.336595	0.339007	0.329702	0.328238	-0.00146433	0.0353734	0.036594	0.0375464	0.0406222	0.00307573
ARMCX3-AS1	chr1:93136637	0.879674	0.939757	0.0561197	0.629158	0.319436	0.318221	0.311831	0.310417	-0.0014134	0.0348261	0.0364419	0.0511559	0.0664069	0.015251
TSPAN6	chr6:107835923	0.891312	0.950525	0.143087	0.872829	0.262598	0.270591	0.277564	0.278197	0.000633309	0.0573903	0.0568146	0.071577	0.0666876	-0.00488933
BEX2	chr19:51675297	0.901721	0.954201	0.477284	0.937049	0.271093	0.293914	0.296595	0.297852	0.0012575	0.0401284	0.0403504	0.0705558	0.0816941	0.0111383
SLC25A53	chrX:119635647	0.904686	0.954201	0.317757	0.937049	0.278616	0.24831	0.268284	0.269597	0.00131382	0.0429331	0.043426	0.0466557	0.0448825	-0.00177323
PRRG1	chr3:103713460	0.901237	0.954201	0.0373304	0.506034	0.285057	0.30715	0.304463	0.303311	-0.00115264	0.0437357	0.0458762	0.0466589	0.0691562	0.0224973
RP5-972B16.2	chr3:103713460	0.901237	0.954201	0.0373304	0.506034	0.285057	0.30715	0.304463	0.303311	-0.00115264	0.0437357	0.0458762	0.0466589	0.0691562	0.0224973
PNCK	chr1:3378408	0.904613	0.954201	0.0175967	0.394169	0.289629	0.293774	0.30417	0.304773	0.000602686	0.0720263	0.072815	0.104406	0.119661	0.0152548
MBNL3	chr1:207908295	0.903802	0.954201	0.849064	0.979139	0.326786	0.323027	0.308503	0.309832	0.00132857	0.0412818	0.0403278	0.0480614	0.0492959	0.00123452
LINC00894	chr5:76538623	0.905708	0.954201	0.964037	0.984443	0.339734	0.341334	0.323277	0.322501	-0.000776138	0.0288052	0.0293844	0.0317079	0.0315957	-0.000112261
TBC1D8B	chr5:165754236	0.913369	0.958959	0.260145	0.937049	0.27927	0.246416	0.280859	0.282561	0.00170151	0.0493395	0.0525612	0.0578356	0.0675607	0.00972515
PIGA	chr10:130668112	0.91197	0.958959	0.950705	0.984443	0.350254	0.188955	0.334903	0.33321	-0.00169275	0.0447546	0.0452606	0.0476572	0.0479209	0.000263662
BEX2	chr1:93136637	0.916748	0.959867	0.901759	0.981665	0.293887	0.277371	0.297744	0.29875	0.00100669	0.0403375	0.0411341	0.0805427	0.0787597	-0.00178308
GRIPAP1	chr3:103705062	0.917748	0.959867	0.380164	0.937049	0.336595	0.339087	0.327339	0.328346	0.00100679	0.0355661	0.03661	0.0376942	0.0406457	0.00295153
USP11	chr10:130668112	0.918954	0.959867	0.998792	0.998792	0.277089	0.0805333	0.277916	0.279705	0.00178939	0.0479697	0.0498035	0.0513061	0.051312	5.87992e-06
MBNL3	chr10:123372612	0.923628	0.963099	0.488093	0.937049	0.322937	0.323047	0.309773	0.310544	0.000771263	0.0399925	0.0396437	0.0486389	0.0447369	-0.00390193
CXorf57	chr1:84907874	0.929082	0.967133	0.342338	0.937049	0.319695	0.306063	0.312712	0.313829	0.00111695	0.0284319	0.0281602	0.0352929	0.0290589	-0.00623401
LINC00894	chr5:76544214	0.930815	0.967287	0.607276	0.954731	0.340051	0.347045	0.323262	0.322679	-0.000583389	0.0288062	0.0296827	0.0316165	0.0329071	0.00129056
BEX2	chr8:9359685	0.938558	0.972099	0.71823	0.962165	0.26066	0.293462	0.296682	0.297818	0.0011356	0.0407831	0.0403428	0.072637	0.0813407	0.00870373
GRIPAP1	chrX:15220736	0.938633	0.972099	0.529699	0.942155	0.339042	0.345801	0.328333	0.327462	-0.000871457	0.0365752	0.0364252	0.0400721	0.0410153	0.000943251
PRRG1	chr2:140933294	0.947416	0.973651	0.339449	0.937049	0.25164	0.307288	0.304162	0.303342	-0.000819928	0.0483858	0.0458259	0.081424	0.0683027	-0.0131213
RP5-972B16.2	chr2:140933294	0.947416	0.973651	0.339449	0.937049	0.25164	0.307288	0.304162	0.303342	-0.000819928	0.0483858	0.0458259	0.081424	0.0683027	-0.0131213
HDAC8	chr3:103713460	0.948593	0.973651	0.21531	0.937049	0.272515	0.285619	0.277363	0.27686	-0.000502699	0.0450315	0.0471624	0.0470753	0.05057	0.00349473
2021-09-06	chr6:143115162	0.948686	0.973651	0.0763726	0.629158	0.344892	0.310462	0.329357	0.328515	-0.000841777	0.0418925	0.0405434	0.0512745	0.0428169	-0.00845759
GRIPAP1	chr16:56929410	0.944253	0.973651	0.222393	0.937049	0.339739	0.299696	0.328337	0.327693	-0.000644622	0.0367342	0.0346503	0.0403723	0.0368795	-0.00349284
RP11-761E20.1	chr12:1097532	0.949709	0.973651	0.8732	0.979139	0.262032	0.13882	0.272505	0.273749	0.00124351	0.0590609	0.0542482	0.0917995	0.0962216	0.00442203
2021-09-06	chr1:93136637	0.954003	0.976412	0.383559	0.937049	0.344514	0.333951	0.329362	0.328833	-0.000529446	0.0419166	0.0407214	0.0512244	0.0473671	-0.00385732
GRIPAP1	chr3:103697734	0.968154	0.986988	0.432343	0.937049	0.339082	0.329652	0.328288	0.328678	0.000389382	0.0365891	0.0355661	0.040618	0.0378165	-0.00280146
HDAC8	chr3:103697734	0.967633	0.986988	0.324303	0.937049	0.285613	0.281957	0.276897	0.276565	-0.000331481	0.0471774	0.0454118	0.0506157	0.0475409	-0.00307483
PIGA	chr11:113677587	0.96919	0.986988	0.587419	0.954731	0.165192	0.350012	0.33532	0.334864	-0.000456096	0.0450259	0.0447438	0.0458952	0.0476643	0.00176914
ARHGAP4	chr18:23943568	0.972114	0.988316	0.028601	0.446766	0.349315	0.239188	0.33237	0.333076	0.000705945	0.0413252	0.0382622	0.0467712	0.0572491	0.0104779
AL022578.1	chr22:19875152	0.97492	0.989519	0.673004	0.962165	0.0998422	0.276988	0.263436	0.263049	-0.00038657	0.0353757	0.0367682	0.037763	0.039666	0.00190291
SLC25A53	chr20:23265259	0.980009	0.991386	0.177993	0.937049	0.279013	0.272676	0.268301	0.268464	0.000162436	0.0431589	0.0424346	0.0462738	0.0437342	-0.00253964
SLC16A2	chr4:120427899	0.978491	0.991386	0.547909	0.952353	0.34162	0.269087	0.344184	0.344753	0.000569601	0.0449169	0.043529	0.104576	0.0871065	-0.0174696
PRRG1	chr3:103660982	0.988134	0.992899	0.0303718	0.446766	0.287953	0.307219	0.303504	0.303357	-0.000146586	0.0450996	0.0458596	0.047608	0.0693358	0.0217277
RP5-972B16.2	chr3:103660982	0.988134	0.992899	0.0303718	0.446766	0.287953	0.307219	0.303504	0.303357	-0.000146586	0.0450996	0.0458596	0.047608	0.0693358	0.0217277
2021-09-06	chr12:74150244	0.989643	0.992899	0.624075	0.958881	0.345072	0.207272	0.329339	0.32913	-0.000209547	0.0417504	0.0414786	0.050665	0.0462742	-0.0043908
PIGA	chr3:103660982	0.984086	0.992899	0.236406	0.937049	0.349504	0.349616	0.335056	0.334869	-0.000187009	0.0444945	0.0447024	0.0446295	0.0482158	0.00358634
PIGA	chr3:103685267	0.985703	0.992899	0.292679	0.937049	0.349654	0.354631	0.33487	0.335045	0.00017587	0.0447321	0.0443572	0.0482056	0.0444262	-0.00377945
HDAC8	chr2:110980376	0.994412	0.996045	0.955043	0.984443	0.141625	0.286209	0.276976	0.276882	-9.42521e-05	0.0494478	0.0469925	0.0505629	0.0503659	-0.000196913
SLC25A53	chr3:124045541	0.996337	0.996337	0.720649	0.962165	0.278416	0.219411	0.26831	0.268362	5.16737e-05	0.0429428	0.0431703	0.0465005	0.0450796	-0.00142088
